# Supplementary material for: Gene Expression Changes during the Gummosis Development of Peach Shoots in Response to Lasiodiplodia theobromae Infection Using RNA-Seq
Source: Front Physiol. 2016 May 9;7:170. doi: 10.3389/fphys.2016.00170 (PMC4861008; doi:10.3389/fphys.2016.00170)
Supplement: Supplementary file 2 [file Table2.XLSX]

## Sheet: J12 vs C12 p<0.01
Differentially expressed genes between J and C at each of the four post-inoculated stages. logConc gives the overall concentration for a gene across the two groups being compared. The significance level was set at p<0.01. J, inoculated shoots; C, control shoots.
Gene	Chromosome	logConc	logFC	p-value	Regulation mode	Gene Description
ppa019965m.g	scaffold_6	-31.2541	37.5239	8.60784e-283	Up	cytochrome P450, family 81, subfamily D, polypeptide 8
ppa025045m.g	scaffold_8	-31.4022	37.2277	2.06117e-230	Up	allene oxide synthase
ppa016294m.g	scaffold_4	-31.675	36.6821	3.64177e-158	Up	FAD-binding Berberine family protein
ppa026628m.g	scaffold_4	-31.8257	36.3808	2.30824e-128	Up	Cytochrome P450 superfamily protein
ppa024029m.g	scaffold_2	-31.836	36.3601	1.47728e-126	Up	cytochrome P450, family 715, subfamily A, polypeptide 1
ppa025666m.g	scaffold_6	-32.0458	35.9405	1.19851e-94	Up	cytochrome P450, family 716, subfamily A, polypeptide 1
ppa011705m.g	scaffold_5	-32.0888	35.8545	3.14182e-89	Up	Protein of unknown function (DUF567)
ppa007379m.g	scaffold_1	-32.1164	35.7992	6.43445e-86	Up	12-oxophytodienoate reductase 2
ppa019643m.g	scaffold_6	-32.1919	35.6484	1.72723e-77	Up
ppa024281m.g	scaffold_8	-32.2208	35.5904	1.76869e-74	Up	glutathione S-transferase tau 7
ppa021447m.g	scaffold_5	-32.2572	35.5177	7.24454e-71	Up	O-methyltransferase 1
ppa005172m.g	scaffold_7	-32.3825	35.267	9.95682e-60	Up	alpha/beta-Hydrolases superfamily protein
ppa017192m.g	scaffold_8	-32.3862	35.2596	1.99136e-59	Up	glutathione S-transferase tau 7
ppa023251m.g	scaffold_1	-32.4773	35.0775	1.67048e-52	Up	2-oxoglutarate (2OG) and Fe(II)-dependent oxygenase superfamily protein
ppa019739m.g	scaffold_6	-32.6164	34.7992	3.58732e-43	Up	VQ motif-containing protein
ppa025302m.g	scaffold_1	-32.6478	34.7365	2.29589e-41	Up	MLP-like protein 423
ppa021446m.g	scaffold_2	-32.6586	34.715	9.18355e-41	Up	Plant invertase/pectin methylesterase inhibitor superfamily
ppa007626m.g	scaffold_6	-32.7149	34.6022	9.40395e-38	Up	elicitor-activated gene 3-1
ppa014158m.g	scaffold_1	-32.789	34.4541	3.85186e-34	Up
ppa023527m.g	scaffold_1	-32.8291	34.3739	2.46519e-32	Up	Major facilitator superfamily protein
ppa027148m.g	scaffold_6	-32.8291	34.3739	2.46519e-32	Up	cinnamyl alcohol dehydrogenase 9
ppa012642m.g	scaffold_1	-32.843	34.3462	9.86076e-32	Up	MLP-like protein 423
ppa1027192m.g	scaffold_1	-32.9323	34.1675	4.03897e-28	Up	12-oxophytodienoate reductase 2
ppa021967m.g	scaffold_1	-32.9987	34.0347	1.03398e-25	Up
ppa025318m.g	scaffold_1	-32.9987	34.0347	1.03398e-25	Up
ppa026872m.g	scaffold_1	-33.1216	33.789	8.47033e-22	Up	phospholipase A 2A
ppb013610m.g	scaffold_2	-33.1425	33.7472	3.38813e-21	Up
ppa026181m.g	scaffold_5	-33.164	33.7041	1.35525e-20	Up	glutathione S-transferase TAU 8
ppa016996m.g	scaffold_1	-33.175	33.6821	2.71051e-20	Up	lysyl-tRNA synthetase 1
ppa018601m.g	scaffold_1	-33.175	33.6821	2.71051e-20	Up	Integrase-type DNA-binding superfamily protein
ppa014515m.g	scaffold_2	-33.2328	33.5666	8.67362e-19	Up
ppa022958m.g	scaffold_1	-33.2449	33.5423	1.73472e-18	Up	Octicosapeptide/Phox/Bem1p family protein
ppa015518m.g	scaffold_1	-33.2572	33.5177	3.46945e-18	Up	2-oxoglutarate (2OG) and Fe(II)-dependent oxygenase superfamily protein
ppa020645m.g	scaffold_1	-33.2572	33.5177	3.46945e-18	Up	Haloacid dehalogenase-like hydrolase (HAD) superfamily protein
ppa007291m.g	scaffold_2	-33.2955	33.4411	2.77556e-17	Up	2-oxoglutarate (2OG) and Fe(II)-dependent oxygenase superfamily protein
ppa014733m.g	scaffold_5	-33.3222	33.3876	1.11022e-16	Up	Protein of unknown function (DUF567)
ppa014245m.g	scaffold_5	-33.35	33.3321	4.44089e-16	Up
ppa023733m.g	scaffold_1	-33.3643	33.3036	8.88178e-16	Up	nudix hydrolase 1
ppa017339m.g	scaffold_5	-33.3789	33.2744	1.77636e-15	Up	cytochrome P450, family 71, subfamily A, polypeptide 25
ppa027025m.g	scaffold_1	-33.3789	33.2744	1.77636e-15	Up
ppa011948m.g	scaffold_5	-33.437	-33.158	2.84217e-14	Down	NDH dependent flow 6
ppa013829m.g	scaffold_1	-33.4403	33.1515	2.84217e-14	Up
ppa018203m.g	scaffold_7	-33.4565	33.1191	5.68434e-14	Up	Phosphorylase superfamily protein
ppa021433m.g	scaffold_1	-33.4731	33.086	1.13687e-13	Up	basic leucine-zipper 4
ppb015086m.g	scaffold_1	-33.4731	33.086	1.13687e-13	Up	Protein kinase superfamily protein
ppa016302m.g	scaffold_7	-33.49	33.052	2.27374e-13	Up	blue-copper-binding protein
ppa023604m.g	scaffold_1	-33.49	33.052	2.27374e-13	Up	Peroxidase superfamily protein
ppb009860m.g	scaffold_3	-33.49	33.052	2.27374e-13	Up
ppa020642m.g	scaffold_8	-33.5074	33.0172	4.54747e-13	Up	Integrase-type DNA-binding superfamily protein
ppa002738m.g	scaffold_6	-33.5252	32.9816	9.09495e-13	Up	exocyst subunit exo70 family protein H4
ppa023565m.g	scaffold_7	-33.5252	32.9816	9.09495e-13	Up	beta glucosidase 17
ppa025070m.g	scaffold_5	-33.5435	32.9451	1.81899e-12	Up	formin 8
ppa026605m.g	scaffold_7	-33.5749	-32.8824	7.27596e-12	Down	cytochrome p450 79a2
ppa022911m.g	scaffold_1	-33.5815	32.8692	7.27596e-12	Up
ppa026827m.g	scaffold_3	-33.6216	32.789	2.91038e-11	Up	GDSL lipase 1
ppa015588m.g	scaffold_1	-33.6425	32.7472	5.82077e-11	Up	Cytochrome P450 superfamily protein
ppa021897m.g	scaffold_1	-33.6425	32.7472	5.82077e-11	Up	phospholipase A 2A
ppa001689m.g	scaffold_4	-33.6551	-32.7219	1.16415e-10	Down	subtilase family protein
ppa007967m.g	scaffold_6	-33.6551	-32.7219	1.16415e-10	Down	GDSL-like Lipase/Acylhydrolase superfamily protein
ppa004087m.g	scaffold_4	-33.664	32.7041	1.16415e-10	Up	FAD-binding Berberine family protein
ppa026886m.g	scaffold_2	-33.7454	-32.5414	1.86265e-09	Down	Leucine-rich receptor-like protein kinase family protein
ppa021561m.g	scaffold_7	-33.7572	32.5177	1.86265e-09	Up	HXXXD-type acyl-transferase family protein
ppa016156m.g	scaffold_1	-33.7825	32.4671	3.72529e-09	Up
ppa022672m.g	scaffold_1	-33.7825	32.4671	3.72529e-09	Up	2-oxoglutarate (2OG) and Fe(II)-dependent oxygenase superfamily protein
ppb018208m.g	scaffold_8	-33.8088	32.4146	7.45058e-09	Up	Pentatricopeptide repeat (PPR) superfamily protein
ppa016172m.g	scaffold_3	-33.8214	-32.3894	1.49012e-08	Down	lysine histidine transporter 1
ppa018603m.g	scaffold_2	-33.8214	-32.3894	1.49012e-08	Down	RNA-binding (RRM/RBD/RNP motifs) family protein
ppa019137m.g	scaffold_7	-33.836	32.3601	1.49012e-08	Up	beta glucosidase 13
ppa003874m.g	scaffold_1	-33.8937	32.2447	5.96046e-08	Up	fucosyltransferase 1
ppa005368m.g	scaffold_1	-33.8937	32.2447	5.96046e-08	Up	serine carboxypeptidase-like 34
ppa018410m.g	scaffold_7	-33.8937	32.2447	5.96046e-08	Up	MADS-box transcription factor family protein
ppa017948m.g	scaffold_1	-33.9244	32.1833	1.19209e-07	Up	serine-type endopeptidase inhibitors
ppa022609m.g	scaffold_1	-33.9244	32.1833	1.19209e-07	Up
ppa005441m.g	scaffold_10	-33.937	-32.158	2.38419e-07	Down
ppa017621m.g	scaffold_4	-33.937	-32.158	2.38419e-07	Down	Leucine-rich repeat transmembrane protein kinase
ppa025612m.g	scaffold_5	-33.937	-32.158	2.38419e-07	Down	Glycosyltransferase family 61 protein
ppa007668m.g	scaffold_6	-33.9565	32.1191	2.38419e-07	Up	elicitor-activated gene 3-1
ppa015912m.g	scaffold_1	-33.9565	32.1191	2.38419e-07	Up	Serine protease inhibitor, potato inhibitor I-type family protein
ppa022088m.g	scaffold_6	-33.9565	32.1191	2.38419e-07	Up	cinnamyl alcohol dehydrogenase 6
ppa024368m.g	scaffold_6	-33.9565	32.1191	2.38419e-07	Up	MLP-like protein 423
ppa019935m.g	scaffold_4	-33.99	32.052	4.76837e-07	Up	F-box/RNI-like superfamily protein
ppa024525m.g	scaffold_1	-33.99	32.052	4.76837e-07	Up	Disease resistance protein (TIR-NBS-LRR class) family
ppa000734m.g	scaffold_6	-34.0027	-32.0268	9.53674e-07	Down	Leucine-rich receptor-like protein kinase family protein
ppa005452m.g	scaffold_3	-34.0252	31.9816	9.53674e-07	Up	HXXXD-type acyl-transferase family protein
ppa018602m.g	scaffold_4	-34.0252	31.9816	9.53674e-07	Up	cytochrome BC1 synthesis
ppa022621m.g	scaffold_1	-34.0252	31.9816	9.53674e-07	Up	cytochrome P450, family 72, subfamily A, polypeptide 9
ppa014060m.g	scaffold_8	-34.0379	-31.9564	1.90735e-06	Down	RAD-like 1
ppa018131m.g	scaffold_8	-34.0379	-31.9564	1.90735e-06	Down	disease resistance protein (TIR-NBS-LRR class), putative
ppa013725m.g	scaffold_1	-34.0622	31.9076	1.90735e-06	Up
ppa012052m.g	scaffold_6	-34.0749	-31.8824	3.8147e-06	Down	RING/U-box superfamily protein
ppa004687m.g	scaffold_4	-34.1012	31.8296	3.8147e-06	Up	Seven transmembrane MLO family protein
ppa016362m.g	scaffold_1	-34.1012	31.8296	3.8147e-06	Up	glutamate decarboxylase 4
ppa025556m.g	scaffold_1	-34.1012	31.8296	3.8147e-06	Up	isopentenyltransferase 1
ppb014367m.g	scaffold_7	-34.1012	31.8296	3.8147e-06	Up	ethylene-responsive element binding factor 13
ppa018715m.g	scaffold_3	-34.1139	-31.8044	7.62939e-06	Down	Sulfite exporter TauE/SafE family protein
ppa005264m.g	scaffold_8	-34.1425	31.7472	7.62939e-06	Up	serine carboxypeptidase-like 2
ppa005409m.g	scaffold_4	-34.1551	-31.7219	1.52588e-05	Down	Cyclophilin-like peptidyl-prolyl cis-trans isomerase family protein
ppa015205m.g	scaffold_8	-34.1551	-31.7219	1.52588e-05	Down	resistance to phytophthora 1
ppa026678m.g	scaffold_1	-34.1551	-31.7219	1.52588e-05	Down	Plant protein of unknown function (DUF828) with plant pleckstrin homology-like region
ppa018404m.g	scaffold_2	-34.1862	31.6597	1.52588e-05	Up	beta glucosidase 13
ppa021158m.g	scaffold_7	-34.1862	31.6597	1.52588e-05	Up	beta glucosidase 17
ppa025263m.g	scaffold_4	-34.1862	31.6597	1.52588e-05	Up	NAC domain containing protein 42
ppa004311m.g	scaffold_3	-34.1988	-31.6345	3.05176e-05	Down	cytochrome P450, family 94, subfamily B, polypeptide 3
ppa021933m.g	scaffold_8	-34.1988	-31.6345	3.05176e-05	Down	Bifunctional inhibitor/lipid-transfer protein/seed storage 2S albumin superfamily protein
ppb012900m.g	scaffold_1	-34.1988	-31.6345	3.05176e-05	Down	ADP glucose pyrophosphorylase large subunit 1
ppa005837m.g	scaffold_6	-34.2328	31.5666	3.05176e-05	Up	Cupredoxin superfamily protein
ppa014446m.g	scaffold_1	-34.2328	31.5666	3.05176e-05	Up	Protein of unknown function (DUF 3339)
ppa024229m.g	scaffold_2	-34.2328	31.5666	3.05176e-05	Up	Protein of unknown function (DUF1336)
ppa024500m.g	scaffold_127	-34.2328	31.5666	3.05176e-05	Up	Serine protease inhibitor, potato inhibitor I-type family protein
ppb019762m.g	scaffold_1	-34.2328	31.5666	3.05176e-05	Up
ppa022241m.g	scaffold_3	-34.2454	-31.5414	6.10352e-05	Down
ppa023906m.g	scaffold_4	-34.2454	-31.5414	6.10352e-05	Down	S-locus lectin protein kinase family protein
ppa025839m.g	scaffold_5	-34.2454	-31.5414	6.10352e-05	Down	Subtilase family protein
ppa010303m.g	scaffold_7	-34.2825	31.4671	6.10352e-05	Up	indole-3-acetic acid 7
ppa014235m.g	scaffold_4	-34.2825	31.4671	6.10352e-05	Up
ppa006043m.g	scaffold_6	-34.2951	-31.4418	0.00012207	Down	cation exchanger 1
ppa026687m.g	scaffold_6	-34.2951	-31.4418	0.00012207	Down	Leucine-rich repeat protein kinase family protein
ppa1027166m.g	scaffold_2	-34.2951	-31.4418	0.00012207	Down	subtilase 1.3
ppa012789m.g	scaffold_1	-34.336	31.3601	0.00012207	Up
ppa013922m.g	scaffold_2	-34.336	31.3601	0.00012207	Up
ppa015553m.g	scaffold_2	-34.336	31.3601	0.00012207	Up	Bifunctional inhibitor/lipid-transfer protein/seed storage 2S albumin superfamily protein
ppa018437m.g	scaffold_1	-34.336	31.3601	0.00012207	Up	Mitochondrial ATP synthase subunit G protein
ppa020368m.g	scaffold_6	-34.336	31.3601	0.00012207	Up	beta glucosidase 12
ppa021722m.g	scaffold_4	-34.336	31.3601	0.00012207	Up	cell wall-associated kinase
ppa022066m.g	scaffold_6	-34.336	31.3601	0.00012207	Up	C2H2-type zinc finger family protein
ppa022603m.g	scaffold_8	-34.336	31.3601	0.00012207	Up	SAUR-like auxin-responsive protein family
ppb020638m.g	scaffold_2	-34.336	31.3601	0.00012207	Up	Leucine-rich repeat transmembrane protein kinase protein
ppa005190m.g	scaffold_4	-34.3486	-31.3349	0.000244141	Down	cytochrome P450, family 71, subfamily A, polypeptide 25
ppa012293m.g	scaffold_5	-34.3486	-31.3349	0.000244141	Down
ppa022963m.g	scaffold_5	-34.3486	-31.3349	0.000244141	Down	phytochrome-interacting factor7
ppa006169m.g	scaffold_9	-34.3937	31.2447	0.000244141	Up	Tyrosine transaminase family protein
ppa015974m.g	scaffold_4	-34.3937	31.2447	0.000244141	Up	ankyrin repeat family protein
ppa017761m.g	scaffold_5	-34.3937	31.2447	0.000244141	Up	C-repeat-binding factor 4
ppa019539m.g	scaffold_7	-34.3937	31.2447	0.000244141	Up	AP2/B3-like transcriptional factor family protein
ppa020333m.g	scaffold_5	-34.3937	31.2447	0.000244141	Up	Uncharacterised conserved protein UCP015417, vWA
ppa021292m.g	scaffold_6	-34.3937	31.2447	0.000244141	Up	Acyl-CoA N-acyltransferases (NAT) superfamily protein
ppa023831m.g	scaffold_1	-34.3937	31.2447	0.000244141	Up
ppa003433m.g	scaffold_1	-34.4063	-31.2194	0.000488281	Down	pectin methylesterase 61
ppa009566m.g	scaffold_4	-34.4063	-31.2194	0.000488281	Down	myb domain protein 46
ppa021874m.g	scaffold_6	-34.4063	-31.2194	0.000488281	Down	NB-ARC domain-containing disease resistance protein
ppa001513m.g	scaffold_1	-34.4565	31.1191	0.000488281	Up	EXS (ERD1/XPR1/SYG1) family protein
ppa010502m.g	scaffold_2	-34.4565	31.1191	0.000488281	Up	phloem protein 2-A13
ppa014319m.g	scaffold_2	-34.4565	31.1191	0.000488281	Up
ppa015148m.g	scaffold_4	-34.4565	31.1191	0.000488281	Up	expansin 12
ppa023082m.g	scaffold_8	-34.4565	31.1191	0.000488281	Up	Leucine-rich repeat (LRR) family protein
ppa002783m.g	scaffold_3	-34.4691	-31.0939	0.000976562	Down	N-acetyltransferases;N-acetyltransferases
ppa007621m.g	scaffold_6	-34.4691	-31.0939	0.000976562	Down	Auxin efflux carrier family protein
ppa014062m.g	scaffold_5	-34.4691	-31.0939	0.000976562	Down	Zinc-binding ribosomal protein family protein
ppa018053m.g	scaffold_6	-34.4691	-31.0939	0.000976562	Down	CCT motif family protein
ppa021804m.g	scaffold_1	-34.4691	-31.0939	0.000976562	Down	Protein of unknown function (DUF616)
ppa007271m.g	scaffold_7	-34.5252	30.9816	0.000976563	Up	Pectin lyase-like superfamily protein
ppa007352m.g	scaffold_6	-34.5252	30.9816	0.000976563	Up	fatty acid desaturase 8
ppa008891m.g	scaffold_3	-34.5252	30.9816	0.000976563	Up	Aldolase-type TIM barrel family protein
ppa013138m.g	scaffold_4	-34.5252	30.9816	0.000976563	Up	Stigma-specific Stig1 family protein
ppa014095m.g	scaffold_8	-34.5252	30.9816	0.000976563	Up
ppa016249m.g	scaffold_7	-34.5252	30.9816	0.000976563	Up	Pentatricopeptide repeat (PPR) superfamily protein
ppa017919m.g	scaffold_1	-34.5252	30.9816	0.000976563	Up	WRKY DNA-binding protein 72
ppa018159m.g	scaffold_6	-34.5252	30.9816	0.000976563	Up	Calcium-dependent phospholipid-binding Copine family protein
ppa026690m.g	scaffold_4	-34.5252	30.9816	0.000976563	Up	F-box/RNI-like superfamily protein
ppa026822m.g	scaffold_6	-34.5252	30.9816	0.000976563	Up	Protein of unknown function (DUF567)
ppa027069m.g	scaffold_3	-34.5252	30.9816	0.000976563	Up
ppb011482m.g	scaffold_8	-34.5252	30.9816	0.000976563	Up
ppb011759m.g	scaffold_5	-34.5252	30.9816	0.000976563	Up
ppb018359m.g	scaffold_3	-34.5252	30.9816	0.000976563	Up
ppb020361m.g	scaffold_5	-34.5252	30.9816	0.000976563	Up
ppa004947m.g	scaffold_2	-34.5379	-30.9564	0.00195312	Down	cytochrome P450, family 704, subfamily A, polypeptide 2
ppa006041m.g	scaffold_2	-34.5379	-30.9564	0.00195312	Down	basic helix-loop-helix (bHLH) DNA-binding superfamily protein
ppa008472m.g	scaffold_2	-34.5379	-30.9564	0.00195312	Down	Protein of unknown function (DUF677)
ppa016692m.g	scaffold_6	-34.5379	-30.9564	0.00195312	Down	NB-ARC domain-containing disease resistance protein
ppa018644m.g	scaffold_4	-34.5379	-30.9564	0.00195312	Down	RNA polymerase II, Rpb4, core protein
ppa022307m.g	scaffold_1	-34.5379	-30.9564	0.00195312	Down	HXXXD-type acyl-transferase family protein
ppa024894m.g	scaffold_8	-34.5379	-30.9564	0.00195312	Down	RNA-binding protein
ppa025468m.g	scaffold_1	-34.5379	-30.9564	0.00195312	Down	pumilio 7
ppa026627m.g	scaffold_4	-34.5379	-30.9564	0.00195312	Down	NB-ARC domain-containing disease resistance protein
ppa011336m.g	scaffold_7	-34.6012	30.8296	0.00195313	Up	Integrase-type DNA-binding superfamily protein
ppa018945m.g	scaffold_4	-34.6012	30.8296	0.00195313	Up	Protein of unknown function (DUF1218)
ppa019393m.g	scaffold_8	-34.6012	30.8296	0.00195313	Up	SNARE-like superfamily protein
ppa020320m.g	scaffold_8	-34.6012	30.8296	0.00195313	Up	alcohol dehydrogenase 1
ppa020369m.g	scaffold_10	-34.6012	30.8296	0.00195313	Up	indole-3-acetic acid inducible 30
ppa020416m.g	scaffold_1	-34.6012	30.8296	0.00195313	Up	AGD2-like defense response protein 1
ppa022137m.g	scaffold_1	-34.6012	30.8296	0.00195313	Up	Galactosyltransferase family protein
ppa022582m.g	scaffold_1	-34.6012	30.8296	0.00195313	Up	phytosulfokine 4 precursor
ppa022640m.g	scaffold_4	-34.6012	30.8296	0.00195313	Up	ankyrin repeat family protein
ppa023368m.g	scaffold_8	-34.6012	30.8296	0.00195313	Up	Integrase-type DNA-binding superfamily protein
ppa024457m.g	scaffold_1	-34.6012	30.8296	0.00195313	Up	Glycosyl hydrolase superfamily protein
ppa024764m.g	scaffold_8	-34.6012	30.8296	0.00195313	Up	NB-ARC domain-containing disease resistance protein
ppa024785m.g	scaffold_1	-34.6012	30.8296	0.00195313	Up
ppb009943m.g	scaffold_2	-34.6012	30.8296	0.00195313	Up
ppb011375m.g	scaffold_8	-34.6012	30.8296	0.00195313	Up	2-oxoglutarate (2OG) and Fe(II)-dependent oxygenase superfamily protein
ppb014153m.g	scaffold_8	-34.6012	30.8296	0.00195313	Up
ppb014692m.g	scaffold_4	-34.6012	30.8296	0.00195313	Up	arginase
ppb022773m.g	scaffold_2	-34.6012	30.8296	0.00195313	Up	RING/U-box superfamily protein
ppa003887m.g	scaffold_3	-34.6139	-30.8044	0.00390625	Down	Phototropic-responsive NPH3 family protein
ppa005454m.g	scaffold_2	-34.6139	-30.8044	0.00390625	Down	3-ketoacyl-CoA synthase 19
ppa012809m.g	scaffold_1	-34.6139	-30.8044	0.00390625	Down	MLP-like protein 423
ppa017110m.g	scaffold_7	-34.6139	-30.8044	0.00390625	Down	autoinhibited Ca2+-ATPase 11
ppa017206m.g	scaffold_3	-34.6139	-30.8044	0.00390625	Down	cytochrome P450, family 71, subfamily A, polypeptide 25
ppa018044m.g	scaffold_1	-34.6139	-30.8044	0.00390625	Down	Pentatricopeptide repeat (PPR) superfamily protein
ppa019083m.g	scaffold_2	-34.6139	-30.8044	0.00390625	Down	alpha 1,4-glycosyltransferase family protein
ppa022031m.g	scaffold_9	-34.6139	-30.8044	0.00390625	Down	O-acyltransferase (WSD1-like) family protein
ppa023302m.g	scaffold_1	-34.6139	-30.8044	0.00390625	Down	PLC-like phosphodiesterases superfamily protein
ppa024471m.g	scaffold_7	-34.6139	-30.8044	0.00390625	Down	AT-hook motif nuclear-localized protein 1
ppa014406m.g	scaffold_6	-34.6862	30.6597	0.00390625	Up
ppa015423m.g	scaffold_2	-34.6862	30.6597	0.00390625	Up	O-methyltransferase 1
ppa017116m.g	scaffold_2	-34.6862	30.6597	0.00390625	Up	NAD(P)-binding Rossmann-fold superfamily protein
ppa017547m.g	scaffold_4	-34.6862	30.6597	0.00390625	Up	glutamate receptor 2.7
ppa018623m.g	scaffold_8	-34.6862	30.6597	0.00390625	Up	pathogenesis-related family protein
ppa022321m.g	scaffold_6	-34.6862	30.6597	0.00390625	Up
ppa023470m.g	scaffold_8	-34.6862	30.6597	0.00390625	Up	AP2/B3-like transcriptional factor family protein
ppa023991m.g	scaffold_6	-34.6862	30.6597	0.00390625	Up	allergen-related
ppa024723m.g	scaffold_2	-34.6862	30.6597	0.00390625	Up	RING/U-box superfamily protein
ppa025561m.g	scaffold_5	-34.6862	30.6597	0.00390625	Up	RING/U-box superfamily protein
ppa025816m.g	scaffold_3	-34.6862	30.6597	0.00390625	Up	NB-ARC domain-containing disease resistance protein
ppa025830m.g	scaffold_7	-34.6862	30.6597	0.00390625	Up	Ovate family protein
ppa025846m.g	scaffold_7	-34.6862	30.6597	0.00390625	Up	F-box family protein with a domain of unknown function (DUF295)
ppa004504m.g	scaffold_4	-34.6988	-30.6345	0.0078125	Down	Cyclin family protein
ppa008557m.g	scaffold_1	-34.6988	-30.6345	0.0078125	Down	Protein of unknown function (DUF803)
ppa011497m.g	scaffold_4	-34.6988	-30.6345	0.0078125	Down	ATP-dependent RNA helicase, putative
ppa016661m.g	scaffold_6	-34.6988	-30.6345	0.0078125	Down	WIP domain protein 3
ppa017013m.g	scaffold_2	-34.6988	-30.6345	0.0078125	Down	Disease resistance protein (TIR-NBS-LRR class) family
ppa019010m.g	scaffold_7	-34.6988	-30.6345	0.0078125	Down	Acyl transferase/acyl hydrolase/lysophospholipase superfamily protein
ppa020841m.g	scaffold_7	-34.6988	-30.6345	0.0078125	Down	poly(A) binding protein 7
ppa022960m.g	scaffold_7	-34.6988	-30.6345	0.0078125	Down	NB-ARC domain-containing disease resistance protein
ppa022995m.g	scaffold_7	-34.6988	-30.6345	0.0078125	Down	cytokinin response factor 4
ppa024028m.g	scaffold_7	-34.6988	-30.6345	0.0078125	Down	P-loop containing nucleoside triphosphate hydrolases superfamily protein
ppa024914m.g	scaffold_1	-34.6988	-30.6345	0.0078125	Down
ppb019591m.g	scaffold_4	-34.6988	-30.6345	0.0078125	Down
ppa004613m.g	scaffold_8	-34.7825	30.4671	0.0078125	Up	ammonium transporter 1;1
ppa012200m.g	scaffold_4	-34.7825	30.4671	0.0078125	Up	ubiquitin-conjugating enzyme19
ppa012678m.g	scaffold_1	-34.7825	30.4671	0.0078125	Up	MLP-like protein 423
ppa014739m.g	scaffold_1	-34.7825	30.4671	0.0078125	Up	Major facilitator superfamily protein
ppa015950m.g	scaffold_2	-34.7825	30.4671	0.0078125	Up	Galactosyltransferase family protein
ppa019715m.g	scaffold_7	-34.7825	30.4671	0.0078125	Up	Glycosyltransferase family 61 protein
ppa020030m.g	scaffold_1	-34.7825	30.4671	0.0078125	Up	bidirectional amino acid transporter 1
ppa020509m.g	scaffold_5	-34.7825	30.4671	0.0078125	Up	RNA polymerase II, Rpb4, core protein
ppa021052m.g	scaffold_3	-34.7825	30.4671	0.0078125	Up	Mo25 family protein
ppa022164m.g	scaffold_3	-34.7825	30.4671	0.0078125	Up	cryptdin protein-related
ppa023212m.g	scaffold_4	-34.7825	30.4671	0.0078125	Up	sodium/calcium exchanger family protein / calcium-binding EF hand family protein
ppa024542m.g	scaffold_6	-34.7825	30.4671	0.0078125	Up	Pectin lyase-like superfamily protein
ppa025047m.g	scaffold_4	-34.7825	30.4671	0.0078125	Up	mitogen-activated protein kinase kinase kinase 15
ppa025313m.g	scaffold_2	-34.7825	30.4671	0.0078125	Up	nodulin MtN21 /EamA-like transporter family protein
ppa025637m.g	scaffold_3	-34.7825	30.4671	0.0078125	Up	pinoid-binding protein 1
ppa026012m.g	scaffold_6	-34.7825	30.4671	0.0078125	Up	Pyridoxal phosphate (PLP)-dependent transferases superfamily protein
ppa026177m.g	scaffold_6	-34.7825	30.4671	0.0078125	Up	FASCICLIN-like arabinogalactan-protein 11
ppa015133m.g	scaffold_8	-17.1454	10.4723	0	Up	UDP-glucosyl transferase 73B3
ppa025296m.g	scaffold_6	-17.3043	10.1545	0	Up	cytochrome P450, family 81, subfamily D, polypeptide 8
ppa016650m.g	scaffold_6	-17.511	9.74118	2.1312e-255	Up
ppa021645m.g	scaffold_15	-15.6281	9.50702	0	Up	indole-3-acetate beta-D-glucosyltransferase
ppa017982m.g	scaffold_5	-18.0543	8.65458	3.10582e-118	Up	expansin-like B1
ppa004774m.g	scaffold_2	-18.1151	8.53302	2.44833e-108	Up	ACC synthase 1
ppa000315m.g	scaffold_1	-16.6514	8.29045	4.78014e-275	Up	P-glycoprotein 11
ppa009400m.g	scaffold_7	-16.66	8.27315	9.55988e-272	Up	methyl esterase 3
ppa019653m.g	scaffold_1	-18.257	8.24922	7.43728e-89	Up
ppa004103m.g	scaffold_1	-17.4799	7.8033	1.95917e-131	Up	FAD-binding Berberine family protein
ppa014808m.g	scaffold_3	-16.901	7.7912	9.11906e-194	Up	Oxidoreductase, zinc-binding dehydrogenase family protein
ppa004957m.g	scaffold_3	-18.5187	7.72566	1.28836e-61	Up	UDP-Glycosyltransferase superfamily protein
ppb012927m.g	scaffold_1	-17.6013	7.5605	1.83222e-108	Up	MLP-like protein 423
ppb022421m.g	scaffold_6	-18.6072	7.54878	3.81322e-54	Up	myb domain protein 15
ppb010518m.g	scaffold_1	-18.66	7.44308	2.90663e-50	Up	MLP-like protein 423
ppa018589m.g	scaffold_127	-17.7194	7.32443	9.5583e-92	Up	Serine protease inhibitor, potato inhibitor I-type family protein
ppa018059m.g	scaffold_8	-17.7217	7.31984	1.89971e-91	Up	UDP-glucosyl transferase 73B3
ppa024876m.g	scaffold_5	-18.7217	7.31984	4.37906e-46	Up	Protein of unknown function (DUF567)
ppa018972m.g	scaffold_2	-18.7498	7.26363	2.6975e-44	Up	autoinhibited Ca(2+)-ATPase, isoform 4
ppa026298m.g	scaffold_8	-18.7498	7.26363	2.6975e-44	Up	Cysteine/Histidine-rich C1 domain family protein
ppa021111m.g	scaffold_4	-17.7741	7.21505	6.90525e-85	Up	NAD(P)-binding Rossmann-fold superfamily protein
ppa020879m.g	scaffold_1	-16.0194	7.10965	5.59546e-275	Up	MLP-like protein 423
ppa023893m.g	scaffold_3	-17.9276	6.90787	3.27374e-68	Up	Disease resistance-responsive (dirigent-like protein) family protein
ppa021232m.g	scaffold_6	-18.9915	6.78011	1.71023e-31	Up	elicitor-activated gene 3-1
ppa020418m.g	scaffold_1	-19.005	6.75314	6.71764e-31	Up	Protein kinase protein with adenine nucleotide alpha hydrolases-like domain
ppa015483m.g	scaffold_1	-16.0144	6.73431	1.66683e-239	Up
ppa015493m.g	scaffold_5	-19.0187	6.72566	2.63775e-30	Up	MATE efflux family protein
ppa007757m.g	scaffold_1	-15.7151	6.68914	6.08868e-289	Up	Zinc-binding dehydrogenase family protein
ppa011079m.g	scaffold_8	-16.7324	6.65458	2.02904e-142	Up	glutathione S-transferase TAU 8
ppa009939m.g	scaffold_1	-19.069	6.62514	3.15544e-28	Up	WRKY DNA-binding protein 40
ppa000234m.g	scaffold_1	-19.1311	6.50096	7.4317e-26	Up	pleiotropic drug resistance 12
ppa016218m.g	scaffold_8	-17.5516	6.49011	3.45861e-75	Up	glutathione S-transferase tau 7
ppa014652m.g	scaffold_2	-19.1475	6.46817	2.90806e-25	Up	NAD(P)-binding Rossmann-fold superfamily protein
ppa006455m.g	scaffold_6	-16.5709	6.45149	5.99489e-147	Up	plant U-box 24
ppa009526m.g	scaffold_2	-15.7095	6.42533	1.01426e-261	Up	NAD(P)-binding Rossmann-fold superfamily protein
ppa011268m.g	scaffold_5	-19.2171	6.329	6.78288e-23	Up	glutathione S-transferase tau 7
ppa005022m.g	scaffold_1	-19.199	-6.31463	3.4328e-23	Down	HXXXD-type acyl-transferase family protein
ppa012632m.g	scaffold_1	-19.2356	6.29201	2.64698e-22	Up	MLP-like protein 423
ppa011448m.g	scaffold_4	-16.0878	6.24762	1.45485e-188	Up	Kunitz family trypsin and protease inhibitor protein
ppa011018m.g	scaffold_1	-16.4639	6.22068	2.03503e-144	Up	MLP-like protein 423
ppa024359m.g	scaffold_1	-16.4984	6.15156	2.57351e-137	Up	ARM repeat superfamily protein
ppa023786m.g	scaffold_6	-19.3468	6.06962	4.67562e-19	Up	cytochrome P450, family 81, subfamily D, polypeptide 8
ppa022042m.g	scaffold_6	-18.3523	6.05865	8.30744e-37	Up	Protein of unknown function (DUF567)
ppa012062m.g	scaffold_5	-17.7691	6.05497	1.65968e-54	Up	Disease resistance-responsive (dirigent-like protein) family protein
ppa018914m.g	scaffold_5	-17.7992	5.99485	3.75909e-52	Up	phosphate transporter 3;2
ppa003180m.g	scaffold_2	-17.803	5.98715	7.40133e-52	Up	Major facilitator superfamily protein
ppa004689m.g	scaffold_6	-15.5007	5.94806	8.42284e-250	Up	Pyridoxal phosphate (PLP)-dependent transferases superfamily protein
ppa013192m.g	scaffold_1	-18.44	5.8832	2.14892e-32	Up
ppa007976m.g	scaffold_5	-19.4525	5.85811	2.08167e-16	Up	Lactate/malate dehydrogenase family protein
ppa006897m.g	scaffold_5	-19.4525	-5.80767	4.09395e-16	Down	GDSL-like Lipase/Acylhydrolase superfamily protein
ppa025826m.g	scaffold_6	-16.8933	5.80658	7.20364e-90	Up	RING/U-box superfamily protein
ppa008986m.g	scaffold_1	-16.175	5.76938	1.29002e-146	Up
ppa019001m.g	scaffold_3	-19.4783	-5.75614	1.58207e-15	Down	IQ-domain 26
ppa005173m.g	scaffold_8	-19.505	5.75314	3.10862e-15	Up	UDP-Glycosyltransferase superfamily protein
ppa010729m.g	scaffold_8	-17.9246	5.74404	2.42464e-43	Up	pathogenesis-related family protein
ppa026825m.g	scaffold_4	-19.5328	5.69765	1.19904e-14	Up
ppa011741m.g	scaffold_2	-16.2397	5.63993	4.11134e-133	Up	NADPH:quinone oxidoreductase
ppa025605m.g	scaffold_6	-16.9865	5.62017	3.70693e-78	Up	UDP-glucosyl transferase 85A7
ppa019724m.g	scaffold_8	-18.584	5.59508	3.06204e-26	Up	Concanavalin A-like lectin protein kinase family protein
ppa018391m.g	scaffold_1	-19.5917	5.57981	1.77636e-13	Up	Serine protease inhibitor, potato inhibitor I-type family protein
ppa012275m.g	scaffold_6	-18.5994	5.56438	1.17559e-25	Up	Lateral organ boundaries (LOB) domain family protein
ppa003408m.g	scaffold_6	-19.5765	-5.55974	1.77636e-13	Down	laccase 3
ppa002850m.g	scaffold_4	-18.5917	-5.52937	1.17559e-25	Down	microtubule-associated proteins 70-5
ppa025969m.g	scaffold_1	-19.623	5.51708	6.82121e-13	Up	alpha/beta-Hydrolases superfamily protein
ppa007986m.g	scaffold_2	-19.6393	5.48465	1.33582e-12	Up	WRKY family transcription factor
ppa005539m.g	scaffold_4	-18.0598	5.47368	1.88344e-35	Up	UDP-Glycosyltransferase superfamily protein
ppa019661m.g	scaffold_5	-18.6475	5.46817	6.61744e-24	Up	Late embryogenesis abundant (LEA) hydroxyproline-rich glycoprotein family
ppa015371m.g	scaffold_3	-19.623	-5.46663	1.33582e-12	Down	Protein of unknown function (DUF594)
ppa026968m.g	scaffold_4	-17.6558	5.45149	4.22302e-46	Up
ppa013096m.g	scaffold_3	-19.6728	5.41754	5.11591e-12	Up
ppa017934m.g	scaffold_6	-19.6728	5.41754	5.11591e-12	Up	Exostosin family protein
ppa021907m.g	scaffold_8	-13.8588	5.37969	0	Up	carboxyesterase 13
ppa004132m.g	scaffold_1	-14.6501	5.37422	0	Up	Major facilitator superfamily protein
ppa024441m.g	scaffold_1	-15.4478	5.37162	1.04062e-203	Up	HXXXD-type acyl-transferase family protein
ppa014999m.g	scaffold_6	-19.6728	-5.36709	1.00044e-11	Down	PR5-like receptor kinase
ppa021921m.g	scaffold_8	-15.3798	5.35972	2.83561e-212	Up	myb domain protein 15
ppa024607m.g	scaffold_3	-15.4553	5.35661	2.21725e-201	Up
ppa001861m.g	scaffold_1	-15.1208	5.35165	1.21716e-252	Up	cellulose synthase like G2
ppa010973m.g	scaffold_4	-17.708	5.34715	1.30523e-42	Up	alpha carbonic anhydrase 7
ppa012723m.g	scaffold_8	-15.8096	5.33022	2.40424e-156	Up	hemoglobin 1
ppa009330m.g	scaffold_2	-19.7263	5.31063	3.81988e-11	Up	NAD(P)-binding Rossmann-fold superfamily protein
ppa020675m.g	scaffold_7	-19.708	-5.29671	3.81988e-11	Down	RHO guanyl-nucleotide exchange factor 9
ppa003578m.g	scaffold_1	-18.7642	5.23468	3.97576e-20	Up	Plant invertase/pectin methylesterase inhibitor superfamily
ppa023067m.g	scaffold_2	-17.779	5.20513	2.91791e-38	Up	BON association protein 2
ppa011310m.g	scaffold_6	-18.7941	5.17497	2.9392e-19	Up
ppa012496m.g	scaffold_152	-15.0944	5.17341	3.80237e-238	Up	Uridine diphosphate glycosyltransferase 74E2
ppa016458m.g	scaffold_5	-16.3356	5.17312	2.76366e-102	Up	1-aminocyclopropane-1-carboxylic acid (acc) synthase 6
ppa025482m.g	scaffold_6	-18.199	-5.1447	1.75669e-28	Down	with no lysine (K) kinase 5
ppa005094m.g	scaffold_6	-17.8095	5.14416	1.5853e-36	Up	ACT domain repeat 1
ppa021606m.g	scaffold_1	-19.8043	-5.10406	1.07684e-09	Down	Serine/threonine-protein kinase WNK (With No Lysine)-related
ppa007615m.g	scaffold_6	-13.9352	5.07906	0	Up	elicitor-activated gene 3-1
ppa004179m.g	scaffold_1	-17.8634	5.03645	1.21607e-33	Up	cytochrome P450, family 82, subfamily C, polypeptide 4
ppa003570m.g	scaffold_5	-19.869	5.02522	4.07454e-09	Up
ppa017381m.g	scaffold_7	-19.8468	-5.01917	4.07454e-09	Down	Transducin/WD40 repeat-like superfamily protein
ppa024411m.g	scaffold_1	-19.8468	-5.01917	4.07454e-09	Down	Eukaryotic aspartyl protease family protein
ppa003134m.g	scaffold_8	-16.2897	5.01391	2.02831e-98	Up	Auxin-responsive GH3 family protein
ppa020068m.g	scaffold_6	-18.2916	5.01012	5.10551e-25	Up
ppa014817m.g	scaffold_5	-17.2954	5.0025	1.49826e-48	Up	alternative oxidase 1A
ppa014160m.g	scaffold_2	-17.3108	4.97164	2.11627e-47	Up
ppa010137m.g	scaffold_7	-10.8362	4.95327	0	Up	S-adenosyl-L-methionine-dependent methyltransferases superfamily protein
ppa015751m.g	scaffold_6	-16.5912	4.93691	2.66512e-76	Up	UDP-Glycosyltransferase superfamily protein
ppa005839m.g	scaffold_2	-19.9155	4.93211	1.53668e-08	Up	SOS3-interacting protein 1
ppa006034m.g	scaffold_3	-19.9155	4.93211	1.53668e-08	Up	Transmembrane amino acid transporter family protein
ppa006982m.g	scaffold_1	-17.1082	4.93211	1.06786e-53	Up	peptidase M20/M25/M40 family protein
ppa004057m.g	scaffold_4	-19.8919	-4.92897	1.53668e-08	Down	Tetratricopeptide repeat (TPR)-like superfamily protein
ppa023345m.g	scaffold_1	-19.8919	-4.92897	1.53668e-08	Down	Serinc-domain containing serine and sphingolipid biosynthesis protein
ppa012537m.g	scaffold_3	-17.3346	4.92408	1.11783e-45	Up	Calcium-dependent lipid-binding (CaLB domain) family protein
ppa002556m.g	scaffold_8	-15.7604	4.90242	4.73339e-134	Up	sulfate transporter 3;1
ppa004364m.g	scaffold_2	-17.3468	4.89969	8.10507e-45	Up	non-specific phospholipase C3
ppa021774m.g	scaffold_6	-18.3226	-4.89761	1.39859e-23	Down	CCT motif family protein
ppb021417m.g	scaffold_7	-18.355	4.8832	1.01517e-22	Up	cytokinin oxidase 3
ppa011173m.g	scaffold_1	-14.3934	4.86724	0	Up	jasmonate-zim-domain protein 10
ppa016729m.g	scaffold_1	-18.9525	4.85811	3.17628e-15	Up
ppa011900m.g	scaffold_4	-19.94	-4.83276	5.7742e-08	Down	PsbQ-like 1
ppa019033m.g	scaffold_4	-19.94	-4.83276	5.7742e-08	Down	Plant protein of unknown function (DUF828)
ppa022563m.g	scaffold_5	-18.9915	4.78011	2.29539e-14	Up
ppa026931m.g	scaffold_2	-17.1842	4.78011	2.11965e-47	Up	NAD(P)-binding Rossmann-fold superfamily protein
ppa009384m.g	scaffold_7	-18.0118	4.73947	9.23693e-27	Up	Pathogenesis-related thaumatin superfamily protein
ppa016488m.g	scaffold_4	-19.9915	-4.72966	2.16067e-07	Down	ABC-2 type transporter family protein
ppa011672m.g	scaffold_2	-20.0187	4.72566	2.16067e-07	Up
ppa019804m.g	scaffold_6	-20.0187	4.72566	2.16067e-07	Up	UDP-Glycosyltransferase superfamily protein
ppa026027m.g	scaffold_1	-15.9445	4.69931	5.31679e-108	Up	Major facilitator superfamily protein
ppa005659m.g	scaffold_5	-18.0328	4.69765	6.61272e-26	Up	ARM repeat superfamily protein
ppa018086m.g	scaffold_6	-19.0328	4.69765	1.64979e-13	Up	myb domain protein 15
ppa018866m.g	scaffold_7	-17.4573	4.67867	1.11798e-37	Up	methyl esterase 3
ppa016444m.g	scaffold_8	-19.0187	-4.67522	1.64979e-13	Down	Uridine diphosphate glycosyltransferase 74E2
ppa009525m.g	scaffold_1	-20.0187	-4.67522	4.17233e-07	Down	Mog1/PsbP/DUF1795-like photosystem II reaction center PsbP family protein
ppa005277m.g	scaffold_3	-20.047	4.66908	4.17233e-07	Up	UDP-glucosyl transferase 71B6
ppa025214m.g	scaffold_3	-20.047	4.66908	4.17233e-07	Up	F-box and associated interaction domains-containing protein
ppa001293m.g	scaffold_6	-13.819	4.66754	0	Up	lipoxygenase 1
ppa011142m.g	scaffold_8	-19.0616	4.63993	6.12399e-13	Up	glutathione S-transferase tau 7
ppa012318m.g	scaffold_4	-17.4816	4.63009	2.94443e-36	Up	glutathione S-transferase TAU 19
ppa013480m.g	scaffold_7	-20.047	-4.61863	8.04663e-07	Down	GAST1 protein homolog 1
ppa015590m.g	scaffold_1	-20.047	-4.61863	8.04663e-07	Down	carotenoid cleavage dioxygenase 1
ppa017806m.g	scaffold_2	-20.047	-4.61863	8.04663e-07	Down	Cupredoxin superfamily protein
ppa013728m.g	scaffold_1	-20.0765	4.61019	8.04663e-07	Up	flowering promoting factor 1
ppa015973m.g	scaffold_10	-20.0765	4.61019	8.04663e-07	Up	myb domain protein 2
ppa005447m.g	scaffold_2	-13.637	4.60326	0	Up	UDP-Glycosyltransferase superfamily protein
ppa014968m.g	scaffold_4	-20.0765	-4.55974	1.54972e-06	Down	wall associated kinase 3
ppa021541m.g	scaffold_2	-20.0765	-4.55974	1.54972e-06	Down	NB-ARC domain-containing disease resistance protein
ppa000233m.g	scaffold_6	-15.2987	4.55102	4.81767e-156	Up	pleiotropic drug resistance 6
ppa007088m.g	scaffold_4	-20.1072	4.54878	1.54972e-06	Up	Glycosyl hydrolase superfamily protein
ppa013137m.g	scaffold_1	-17.1111	4.54092	1.31543e-44	Up	Integrase-type DNA-binding superfamily protein
ppa007742m.g	scaffold_8	-14.6622	-4.53578	3.72746e-238	Down	O-methyltransferase family protein
ppa009089m.g	scaffold_7	-17.119	4.52507	4.83365e-44	Up	early nodulin-like protein 14
ppa009472m.g	scaffold_6	-14.605	-4.5191	6.69582e-246	Down	xyloglucan endotransglucosylase/hydrolase 6
ppa006816m.g	scaffold_1	-16.8011	4.51708	1.20348e-54	Up	NAD(P)-binding Rossmann-fold superfamily protein
ppa005158m.g	scaffold_2	-16.6421	-4.5097	3.23852e-61	Down	rubisco activase
ppa014142m.g	scaffold_8	-19.1393	4.48465	1.60441e-11	Up
ppa016047m.g	scaffold_4	-20.1393	4.48465	2.98023e-06	Up	Calcium-binding EF-hand family protein
ppa026499m.g	scaffold_5	-18.5543	4.48465	9.69446e-17	Up	Integrase-type DNA-binding superfamily protein
ppa011524m.g	scaffold_7	-13.1853	4.48413	0	Up	blue-copper-binding protein
ppa013329m.g	scaffold_3	-17.8373	4.44476	2.83196e-26	Up
ppa020532m.g	scaffold_5	-17.5765	4.44026	3.61473e-31	Up
ppa026580m.g	scaffold_3	-17.844	4.43122	5.41567e-26	Up	Plant protein of unknown function (DUF247)
ppa013754m.g	scaffold_1	-17.0029	4.41754	2.93162e-45	Up
ppa015534m.g	scaffold_7	-19.1728	4.41754	5.88898e-11	Up	Plasma-membrane choline transporter family protein
ppa017657m.g	scaffold_4	-18.1728	4.41754	8.26921e-21	Up	Protein kinase superfamily protein
ppa022154m.g	scaffold_8	-19.1728	4.41754	5.88898e-11	Up
ppa001867m.g	scaffold_1	-15.9285	4.41029	5.05806e-95	Up	cellulose synthase like G2
ppa025154m.g	scaffold_1	-19.1558	-4.40104	5.88898e-11	Down
ppa026542m.g	scaffold_6	-19.1902	4.38277	1.12664e-10	Up	Kinase interacting (KIP1-like) family protein
ppa004852m.g	scaffold_5	-20.1728	-4.36709	1.09673e-05	Down	Eukaryotic aspartyl protease family protein
ppa017336m.g	scaffold_5	-20.1728	-4.36709	1.09673e-05	Down	Protein kinase superfamily protein
ppa007811m.g	scaffold_4	-15.8771	4.36507	3.15043e-96	Up	2-oxoglutarate (2OG) and Fe(II)-dependent oxygenase superfamily protein
ppa004319m.g	scaffold_1	-14.1376	4.35574	4.31E-315	Up	cytochrome P450, family 72, subfamily A, polypeptide 9
ppa009859m.g	scaffold_1	-20.208	4.34715	1.09673e-05	Up	GNS1/SUR4 membrane protein family
ppa022472m.g	scaffold_8	-18.208	4.34715	1.09974e-19	Up	2-oxoglutarate (2OG) and Fe(II)-dependent oxygenase superfamily protein
ppa022758m.g	scaffold_4	-20.208	4.34715	1.09673e-05	Up	WRKY family transcription factor
ppa001911m.g	scaffold_5	-18.6111	-4.32055	4.74284e-15	Down	Leucine-rich repeat protein kinase family protein
ppb018863m.g	scaffold_2	-17.623	-4.29671	1.21775e-28	Down
ppa000610m.g	scaffold_5	-20.208	-4.29671	2.09808e-05	Down
ppa026424m.g	scaffold_7	-20.208	-4.29671	2.09808e-05	Down	disease resistance family protein / LRR family protein
ppa022216m.g	scaffold_4	-13.4668	4.29321	0	Up	FAD-binding Berberine family protein
ppa002334m.g	scaffold_5	-16.9155	4.28826	4.28726e-45	Up	Glycosyl hydrolases family 32 protein
ppa014390m.g	scaffold_6	-20.245	4.27315	2.09808e-05	Up
ppa023379m.g	scaffold_6	-20.245	4.27315	2.09808e-05	Up	FASCICLIN-like arabinogalactan-protein 12
ppa025431m.g	scaffold_3	-20.245	4.27315	2.09808e-05	Up	calmodulin-like 38
ppa015356m.g	scaffold_6	-17.0793	4.26469	6.14116e-40	Up	phosphate transporter 4;2
ppa014816m.g	scaffold_8	-16.7925	4.25928	2.70203e-48	Up	UDP-glucosyl transferase 73B3
ppa023986m.g	scaffold_1	-16.9346	4.25019	1.06446e-43	Up	S-adenosyl-L-methionine-dependent methyltransferases superfamily protein
ppa004262m.g	scaffold_8	-16.6537	-4.2353	3.62204e-53	Down	Amidase family protein
ppa018082m.g	scaffold_2	-17.6858	4.22162	3.97563e-26	Up	cytochrome P450, family 705, subfamily A, polypeptide 3
ppa019399m.g	scaffold_5	-18.6858	4.22162	1.18933e-13	Up	glutathione S-transferase TAU 10
ppb013800m.g	scaffold_6	-19.284	4.19515	2.84126e-09	Up	crooked neck protein, putative / cell cycle protein, putative
ppa013653m.g	scaffold_2	-16.5991	4.16399	9.44397e-53	Up
ppa026269m.g	scaffold_7	-17.9783	4.16273	5.86448e-21	Up	folate transporter 1
ppa004496m.g	scaffold_6	-18.3043	4.15451	6.80711e-17	Up	cytochrome P450, family 714, subfamily A, polypeptide 1
ppa013323m.g	scaffold_2	-18.284	-4.1447	3.58984e-17	Down
ppa019132m.g	scaffold_7	-20.284	-4.1447	7.62939e-05	Down	Leucine-rich repeat (LRR) family protein
ppa024301m.g	scaffold_3	-20.284	-4.1447	7.62939e-05	Down	exocyst subunit exo70 family protein G1
ppa020980m.g	scaffold_4	-17.3095	4.14416	2.79731e-32	Up	ankyrin repeat family protein
ppa012627m.g	scaffold_1	-17.1413	4.1407	4.79419e-36	Up	MLP-like protein 423
ppa003994m.g	scaffold_7	-17.5118	4.12476	5.8907e-28	Up	phosphofructokinase 3
ppa005187m.g	scaffold_8	-20.3252	4.11269	7.62939e-05	Up	UDP-Glycosyltransferase superfamily protein
ppa008680m.g	scaffold_3	-20.3252	4.11269	7.62939e-05	Up	Oxidoreductase, zinc-binding dehydrogenase family protein
ppa012242m.g	scaffold_6	-17.7403	4.11269	6.6179e-24	Up	C2H2-type zinc finger family protein
ppa015472m.g	scaffold_1	-17.7403	4.11269	6.6179e-24	Up	HXXXD-type acyl-transferase family protein
ppa020863m.g	scaffold_4	-19.3252	4.11269	1.02445e-08	Up	Leucine-rich receptor-like protein kinase family protein
ppa021540m.g	scaffold_1	-20.3252	4.11269	7.62939e-05	Up	Homeodomain-like superfamily protein
ppa026684m.g	scaffold_5	-20.3252	4.11269	7.62939e-05	Up	basic helix-loop-helix (bHLH) DNA-binding superfamily protein
ppa012395m.g	scaffold_2	-16.5029	-4.09223	7.59953e-55	Down	photosystem I P subunit
ppa019709m.g	scaffold_5	-18.3359	4.09131	4.62081e-16	Up	calmodulin-like 38
ppa027113m.g	scaffold_5	-16.0931	4.08108	2.34043e-72	Up	response regulator 6
ppa007023m.g	scaffold_2	-18.0205	4.07833	1.42388e-19	Up	Haloacid dehalogenase-like hydrolase (HAD) superfamily protein
ppa004829m.g	scaffold_6	-18.3252	-4.06224	4.62081e-16	Down	UDP-Glycosyltransferase superfamily protein
ppa008432m.g	scaffold_6	-19.3252	-4.06224	1.94123e-08	Down	KNOTTED1-like homeobox gene 6
ppa014559m.g	scaffold_3	-19.3252	-4.06224	1.94123e-08	Down	Protein of unknown function (DUF1162)
ppa011625m.g	scaffold_6	-20.3252	-4.06224	0.000144958	Down	Quinone reductase family protein
ppa015634m.g	scaffold_5	-20.3252	-4.06224	0.000144958	Down	Basic helix-loop-helix (bHLH) DNA-binding family protein
ppa017582m.g	scaffold_6	-20.3252	-4.06224	0.000144958	Down
ppa021424m.g	scaffold_8	-20.3252	-4.06224	0.000144958	Down	DNAse I-like superfamily protein
ppa022132m.g	scaffold_1	-20.3252	-4.06224	0.000144958	Down	cytochrome P450, family 76, subfamily C, polypeptide 4
ppa022440m.g	scaffold_6	-20.3252	-4.06224	0.000144958	Down	Laccase/Diphenol oxidase family protein
ppa022989m.g	scaffold_1	-20.3252	-4.06224	0.000144958	Down	UDP-Glycosyltransferase superfamily protein
ppa014958m.g	scaffold_8	-18.7691	4.05497	5.51958e-12	Up	glutathione S-transferase tau 7
ppa011899m.g	scaffold_10	-20.369	4.02522	0.000144958	Up	Ribosomal protein L7Ae/L30e/S12e/Gadd45 family protein
ppa020614m.g	scaffold_4	-20.369	4.02522	0.000144958	Up	Dynein light chain type 1 family protein
ppb017968m.g	scaffold_1	-18.369	4.02522	3.11475e-15	Up	cytochrome P450, family 709, subfamily B, polypeptide 1
ppa017182m.g	scaffold_7	-14.0847	4.02291	1.40211e-275	Up	Zinc-binding dehydrogenase family protein
ppa026623m.g	scaffold_2	-17.7916	4.01012	5.65719e-22	Up	carboxyesterase 20
ppb021781m.g	scaffold_7	-18.0561	4.00708	1.80577e-18	Up
ppa003689m.g	scaffold_2	-17.2142	3.99485	6.59168e-32	Up	MATE efflux family protein
ppa014306m.g	scaffold_6	-18.7992	3.99485	1.96749e-11	Up
ppa024913m.g	scaffold_1	-16.8069	3.97942	1.52593e-41	Up	Protein kinase superfamily protein
ppa003742m.g	scaffold_1	-17.5878	3.97276	1.19799e-24	Up	AMP-dependent synthetase and ligase family protein
ppa013513m.g	scaffold_2	-17.8147	3.96382	3.77384e-21	Up
ppa006165m.g	scaffold_6	-16.7004	3.96141	3.33368e-44	Up	CYS, MET, PRO, and GLY protein 2
ppa004635m.g	scaffold_6	-16.3168	3.95457	1.71743e-58	Up	cytochrome P450, family 81, subfamily D, polypeptide 8
ppa026218m.g	scaffold_4	-15.65	3.95333	4.70797e-91	Up	S-locus lectin protein kinase family protein
ppa023100m.g	scaffold_1	-14.4284	3.95182	4.53652e-210	Up	cytochrome P450, family 72, subfamily A, polypeptide 9
ppa022225m.g	scaffold_4	-18.7992	-3.9444	3.70832e-11	Down	ABC-2 type transporter family protein
ppa008603m.g	scaffold_1	-14.3689	3.93648	6.52939e-217	Up	NAD(P)-linked oxidoreductase superfamily protein
ppa013805m.g	scaffold_1	-20.4155	3.93211	0.000274658	Up	Thioredoxin superfamily protein
ppa015182m.g	scaffold_8	-20.4155	3.93211	0.000274658	Up	glutathione S-transferase tau 7
ppa026986m.g	scaffold_8	-20.4155	3.93211	0.000274658	Up	DNA-directed RNA polymerase family protein
ppa016761m.g	scaffold_2	-19.3919	-3.92897	1.30851e-07	Down
ppa025129m.g	scaffold_5	-19.3919	-3.92897	1.30851e-07	Down
ppa016033m.g	scaffold_8	-14.6903	3.92666	1.87618e-173	Up	UDP-glucosyl transferase 73B5
ppa006842m.g	scaffold_7	-18.4276	3.90787	7.36304e-14	Up	Exostosin family protein
ppa003431m.g	scaffold_8	-15.3873	3.89969	7.30823e-106	Up	Haem oxygenase-like, multi-helical
ppa010333m.g	scaffold_1	-14.576	3.89516	3.14187e-184	Up	chorismate mutase 2
ppa001812m.g	scaffold_3	-17.4095	-3.89364	4.79059e-27	Down	Terpenoid cyclases family protein
ppa003257m.g	scaffold_4	-13.0884	3.88899	0	Up
ppa005635m.g	scaffold_7	-18.44	3.8832	1.38213e-13	Up	HXXXD-type acyl-transferase family protein
ppa018232m.g	scaffold_2	-17.855	3.8832	8.80794e-20	Up	NAD(P)-binding Rossmann-fold superfamily protein
ppa018629m.g	scaffold_5	-19.44	3.8832	2.46335e-07	Up	Subtilase family protein
ppa020940m.g	scaffold_5	-19.44	3.8832	2.46335e-07	Up	basic helix-loop-helix (bHLH) DNA-binding superfamily protein
ppa014673m.g	scaffold_6	-20.4155	-3.88167	0.000518799	Down	tetratricopeptide repeat (TPR)-containing protein
ppa016550m.g	scaffold_1	-20.4155	-3.88167	0.000518799	Down	ovate family protein 16
ppa019874m.g	scaffold_1	-20.4155	-3.88167	0.000518799	Down	glutamate receptor 2.7
ppa022590m.g	scaffold_7	-20.4155	-3.88167	0.000518799	Down	ovate family protein 8
ppa024468m.g	scaffold_7	-20.4155	-3.88167	0.000518799	Down	receptor like protein 54
ppa007498m.g	scaffold_1	-16.6362	3.87608	3.91045e-44	Up	12-oxophytodienoate reductase 2
ppa001732m.g	scaffold_3	-18.4276	-3.85742	1.38213e-13	Down	Subtilisin-like serine endopeptidase family protein
ppa000363m.g	scaffold_1	-18.8468	-3.84925	2.46473e-10	Down	P-glycoprotein 13
ppa019292m.g	scaffold_2	-18.8468	-3.84925	2.46473e-10	Down	3-ketoacyl-CoA synthase 19
ppa001743m.g	scaffold_6	-17.4338	-3.84514	5.92849e-26	Down	Calcium-dependent lipid-binding (CaLB domain) plant phosphoribosyltransferase family protein
ppa007488m.g	scaffold_1	-20.4653	3.83258	0.000518799	Up	12-oxophytodienoate reductase 2
ppa025211m.g	scaffold_1	-20.4653	3.83258	0.000518799	Up	zinc ion binding;DNA binding
ppb006944m.g	scaffold_6	-19.4653	3.83258	4.62867e-07	Up	Peroxidase superfamily protein
ppb009805m.g	scaffold_1	-15.1825	3.82728	7.20505e-117	Up	DUF679 domain membrane protein 2
ppa007490m.g	scaffold_1	-13.9942	3.82329	1.55955e-264	Up	12-oxophytodienoate reductase 2
ppa019615m.g	scaffold_1	-17.889	3.8153	1.08122e-18	Up	phospholipase A 2A
ppa004321m.g	scaffold_5	-17.6434	-3.81128	3.45064e-22	Down	AAA-ATPase 1
ppa019526m.g	scaffold_7	-18.8977	3.79781	8.65498e-10	Up	plant U-box 24
ppa000123m.g	scaffold_5	-18.1434	-3.78213	9.81776e-16	Down	DNA binding;ATP binding
ppa009002m.g	scaffold_4	-20.4653	-3.78213	0.000976563	Down	myosin heavy chain-related
ppa017858m.g	scaffold_2	-20.4653	-3.78213	0.000976563	Down	ABC-2 type transporter family protein
ppa025594m.g	scaffold_4	-20.4653	-3.78213	0.000976563	Down	Ankyrin repeat family protein
ppa025782m.g	scaffold_5	-20.4653	-3.78213	0.000976563	Down	ARF-GAP domain 1
ppa011396m.g	scaffold_5	-19.4915	3.78011	8.67993e-07	Up	alpha/beta-Hydrolases superfamily protein
ppa017278m.g	scaffold_4	-19.4915	3.78011	8.67993e-07	Up
ppa009489m.g	scaffold_9	-16.3901	-3.75768	1.11789e-49	Down	Protein of unknown function (DUF506)
ppa007414m.g	scaffold_1	-14.5301	3.74838	1.89261e-175	Up	Glycosyl hydrolase family protein with chitinase insertion domain
ppa023887m.g	scaffold_4	-14.5808	3.74014	8.61802e-169	Up	S-adenosyl-L-methionine-dependent methyltransferases superfamily protein
ppa004021m.g	scaffold_4	-16.3457	3.73181	6.56139e-50	Up	FAD-binding Berberine family protein
ppa018908m.g	scaffold_2	-19.4915	-3.72966	1.62423e-06	Down	Leucine-rich receptor-like protein kinase family protein
ppa022845m.g	scaffold_1	-19.4915	-3.72966	1.62423e-06	Down	low-molecular-weight cysteine-rich 69
ppa002700m.g	scaffold_2	-20.5187	3.72566	0.000976563	Up	purple acid phosphatase 27
ppa014323m.g	scaffold_7	-16.6119	3.72566	2.20993e-41	Up
ppa015265m.g	scaffold_5	-20.5187	3.72566	0.000976563	Up	Uncharacterised conserved protein UCP015417, vWA
ppa017430m.g	scaffold_8	-18.5187	3.72566	5.91088e-12	Up	Eukaryotic aspartyl protease family protein
ppa021807m.g	scaffold_6	-17.1968	3.72566	4.78973e-28	Up	SCARECROW-like 14
ppa022697m.g	scaffold_6	-17.9338	3.72566	2.44164e-17	Up	GroES-like zinc-binding alcohol dehydrogenase family protein
ppa024490m.g	scaffold_7	-18.9338	3.72566	3.02134e-09	Up
ppa009438m.g	scaffold_4	-12.1585	3.72229	0	Up	NAC (No Apical Meristem) domain transcriptional regulator superfamily protein
ppa007725m.g	scaffold_3	-18.9155	-3.71174	3.02134e-09	Down	NDH-dependent cyclic electron flow 1
ppa025569m.g	scaffold_4	-17.9431	3.70705	4.5431e-17	Up	ankyrin repeat family protein
ppa002243m.g	scaffold_4	-18.208	3.70329	2.21535e-14	Up	S-locus lectin protein kinase family protein
ppa012546m.g	scaffold_5	-16.505	-3.7027	7.45271e-45	Down	Single hybrid motif superfamily protein
ppa008529m.g	scaffold_1	-17.3613	3.70079	7.7823e-25	Up	NAD(P)-linked oxidoreductase superfamily protein
ppa011835m.g	scaffold_5	-16.5328	3.69765	5.70738e-43	Up	Late embryogenesis abundant (LEA) hydroxyproline-rich glycoprotein family
ppa020184m.g	scaffold_3	-18.5328	3.69765	1.10081e-11	Up	Aldolase-type TIM barrel family protein
ppa003777m.g	scaffold_7	-16.2856	3.69616	4.54356e-52	Up	calmodulin-binding family protein
ppa003286m.g	scaffold_4	-13.5822	3.69033	0	Up	NAD(P)H dehydrogenase B3
ppa008273m.g	scaffold_2	-12.9073	3.68991	0	Up	carboxyesterase 17
ppa006944m.g	scaffold_1	-16.3676	3.68819	5.01146e-48	Up	NAD(P)-binding Rossmann-fold superfamily protein
ppa020851m.g	scaffold_2	-18.9338	-3.67522	5.63159e-09	Down	Agenet domain-containing protein
ppa026888m.g	scaffold_8	-18.9338	-3.67522	5.63159e-09	Down	peptide transporter 3
ppa003418m.g	scaffold_5	-19.5187	-3.67522	3.03239e-06	Down	Major facilitator superfamily protein
ppa009812m.g	scaffold_2	-19.5187	-3.67522	3.03239e-06	Down	Integrase-type DNA-binding superfamily protein
ppa021735m.g	scaffold_8	-19.5187	-3.67522	3.03239e-06	Down	ovate family protein 12
ppa006665m.g	scaffold_1	-20.5187	-3.67522	0.00183105	Down	Pectate lyase family protein
ppa025173m.g	scaffold_3	-20.5187	-3.67522	0.00183105	Down
ppa001634m.g	scaffold_2	-13.1019	-3.67327	0	Down	lipoxygenase 2
ppa001882m.g	scaffold_7	-15.8269	-3.65804	6.06666e-68	Down	ABC-2 type transporter family protein
ppa014909m.g	scaffold_8	-13.8408	3.65305	5.80421e-267	Up	chlorophyllase 1
ppa017607m.g	scaffold_3	-18.9525	-3.63774	1.04792e-08	Down	NAD(P)-binding Rossmann-fold superfamily protein
ppa009849m.g	scaffold_4	-15.7103	3.62667	2.80643e-73	Up	catalytic LigB subunit of aromatic ring-opening dioxygenase family
ppa011773m.g	scaffold_5	-15.0451	3.62578	1.1254e-114	Up	Late embryogenesis abundant (LEA) hydroxyproline-rich glycoprotein family
ppa005161m.g	scaffold_15	-12.4455	3.62391	0	Up	indole-3-acetate beta-D-glucosyltransferase
ppa1027150m.g	scaffold_4	-17.547	-3.61863	2.35388e-21	Down	Exostosin family protein
ppa018651m.g	scaffold_3	-19.547	-3.61863	5.64754e-06	Down
ppa003634m.g	scaffold_1	-15.9645	-3.61382	3.14577e-60	Down	Protein of unknown function, DUF547
ppa017791m.g	scaffold_1	-20.5765	3.61019	0.00183105	Up	basic helix-loop-helix (bHLH) DNA-binding superfamily protein
ppa019486m.g	scaffold_5	-18.5765	3.61019	7.05398e-11	Up
ppa021233m.g	scaffold_8	-20.5765	3.61019	0.00183105	Up	Signal transduction histidine kinase
ppa024940m.g	scaffold_4	-20.5765	3.61019	0.00183105	Up
ppa026126m.g	scaffold_5	-20.5765	3.61019	0.00183105	Up	Protein of unknown function (DUF 3339)
ppa015574m.g	scaffold_5	-18.2309	-3.60705	1.41953e-13	Down	HXXXD-type acyl-transferase family protein
ppa005408m.g	scaffold_7	-13.6482	3.60525	3.07084e-296	Up	Transmembrane amino acid transporter family protein
ppa014321m.g	scaffold_6	-16.4167	3.59001	9.51428e-44	Up	cryptdin protein-related
ppa016698m.g	scaffold_6	-18.0016	3.59001	1.84937e-15	Up
ppa009904m.g	scaffold_3	-14.4447	3.57418	1.81814e-168	Up	Pyridoxal phosphate phosphatase-related protein
ppa001828m.g	scaffold_7	-18.5765	-3.55974	1.30653e-10	Down	Subtilisin-like serine endopeptidase family protein
ppa010394m.g	scaffold_1	-18.9915	-3.55974	3.60887e-08	Down	Nodulin MtN3 family protein
ppa000925m.g	scaffold_7	-19.5765	-3.55974	1.04904e-05	Down	ATP binding microtubule motor family protein
ppa001691m.g	scaffold_1	-19.5765	-3.55974	1.04904e-05	Down	phosphate 1
ppa002425m.g	scaffold_6	-19.5765	-3.55974	1.04904e-05	Down	slufate transporter 2;1
ppa012088m.g	scaffold_7	-19.5765	-3.55974	1.04904e-05	Down	Rhodanese/Cell cycle control phosphatase superfamily protein
ppa003020m.g	scaffold_7	-20.5765	-3.55974	0.00341797	Down	P-loop containing nucleoside triphosphate hydrolases superfamily protein
ppa005208m.g	scaffold_1	-20.5765	-3.55974	0.00341797	Down	Plant invertase/pectin methylesterase inhibitor superfamily
ppa023905m.g	scaffold_6	-20.5765	-3.55974	0.00341797	Down	Ubiquitin C-terminal hydrolases superfamily protein
ppa024004m.g	scaffold_3	-20.5765	-3.55974	0.00341797	Down
ppa022754m.g	scaffold_7	-14.7954	3.55772	1.5444e-130	Up	syntaxin of plants 121
ppa007378m.g	scaffold_2	-14.0486	3.55677	2.91535e-218	Up	urophorphyrin methylase 1
ppa008552m.g	scaffold_1	-12.7448	3.54528	0	Up	alpha/beta-Hydrolases superfamily protein
ppa013632m.g	scaffold_6	-15.5216	3.54509	2.39573e-79	Up	Tautomerase/MIF superfamily protein
ppb016965m.g	scaffold_5	-17.1506	3.54307	3.60917e-26	Up	serine racemase
ppa1027141m.g	scaffold_5	-17.2916	3.53618	9.11799e-24	Up
ppa1027169m.g	scaffold_7	-15.7612	3.52479	7.21879e-67	Up	plant U-box 23
ppa020401m.g	scaffold_8	-18.0118	-3.5191	6.31172e-15	Down	hydroxyproline-rich glycoprotein family protein
ppa004214m.g	scaffold_6	-19.0118	-3.5191	6.67787e-08	Down	phosphoglycerate/bisphosphoglycerate mutase family protein
ppa012676m.g	scaffold_1	-14.7401	3.51762	2.18625e-132	Up	MLP-like protein 423
ppa011060m.g	scaffold_8	-16.3011	3.51708	2.08045e-46	Up	salt tolerance zinc finger
ppa003437m.g	scaffold_6	-18.0434	3.50635	2.14488e-14	Up	Seven transmembrane MLO family protein
ppa010552m.g	scaffold_1	-13.9151	3.5045	4.45124e-233	Up	alpha/beta-Hydrolases superfamily protein
ppa016524m.g	scaffold_6	-18.0222	-3.49834	1.16417e-14	Down	NB-ARC domain-containing disease resistance protein
ppa015890m.g	scaffold_2	-19.6072	-3.49834	1.94311e-05	Down	D-arabinono-1,4-lactone oxidase family protein
ppa000232m.g	scaffold_6	-19.6393	3.48465	1.94311e-05	Up	pleiotropic drug resistance 11
ppa001787m.g	scaffold_5	-20.6393	3.48465	0.00341797	Up	Nucleoporin autopeptidase
ppa013688m.g	scaffold_4	-20.6393	3.48465	0.00341797	Up
ppa000340m.g	scaffold_5	-13.9568	-3.48273	1.8169e-221	Down	P-glycoprotein 2
ppa013713m.g	scaffold_8	-14.9451	3.47199	3.00713e-112	Up	Protein of unknown function (DUF3511)
ppa019339m.g	scaffold_4	-16.3239	3.47148	1.67035e-43	Up	VQ motif-containing protein
ppa020481m.g	scaffold_9	-17.8134	-3.4712	1.52005e-16	Down	Uncharacterised protein family (UPF0497)
ppa014104m.g	scaffold_3	-16.5674	3.45346	1.36965e-36	Up	B12D protein
ppa005150m.g	scaffold_7	-17.1739	-3.44608	7.60362e-25	Down	6-phosphogluconate dehydrogenase family protein
ppa023163m.g	scaffold_3	-17.3373	3.44476	6.45088e-22	Up	translocon at the inner envelope membrane of chloroplasts 20-IV
ppa009289m.g	scaffold_4	-17.6643	3.43461	1.23616e-17	Up	RmlC-like cupins superfamily protein
ppa012615m.g	scaffold_1	-17.6393	-3.43421	3.67324e-18	Down	Polyketide cyclase/dehydrase and lipid transport superfamily protein
ppa005388m.g	scaffold_5	-18.0543	-3.43421	7.25575e-14	Down	alpha/beta-Hydrolases superfamily protein
ppa007958m.g	scaffold_3	-18.3173	-3.43421	1.03827e-11	Down	GDSL-like Lipase/Acylhydrolase superfamily protein
ppa005198m.g	scaffold_8	-19.0543	-3.43421	2.27214e-07	Down	Rho GTPase activating protein with PAK-box/P21-Rho-binding domain
ppa022282m.g	scaffold_3	-19.0543	-3.43421	2.27214e-07	Down
ppa010351m.g	scaffold_2	-19.6393	-3.43421	3.5882e-05	Down	Rhodanese/Cell cycle control phosphatase superfamily protein
ppa003422m.g	scaffold_5	-20.6393	-3.43421	0.00634766	Down	Glucose-methanol-choline (GMC) oxidoreductase family protein
ppa011460m.g	scaffold_7	-20.6393	-3.43421	0.00634766	Down	germin 3
ppa015087m.g	scaffold_5	-20.6393	-3.43421	0.00634766	Down	Late embryogenesis abundant (LEA) hydroxyproline-rich glycoprotein family
ppa018395m.g	scaffold_5	-20.6393	-3.43421	0.00634766	Down	CLAVATA3/ESR-RELATED 13
ppa022043m.g	scaffold_3	-20.6393	-3.43421	0.00634766	Down	NAC domain containing protein 42
ppa022943m.g	scaffold_4	-11.0575	3.42612	0	Up
ppa004215m.g	scaffold_5	-12.0618	3.42492	0	Up	AMP-dependent synthetase and ligase family protein
ppa016206m.g	scaffold_2	-14.5265	3.41075	6.72947e-145	Up	UDP-Glycosyltransferase superfamily protein
ppa021299m.g	scaffold_4	-16.8461	-3.40583	3.39421e-30	Down	S-locus lectin protein kinase family protein
ppa019374m.g	scaffold_8	-16.9541	-3.40362	4.61422e-28	Down
ppa024586m.g	scaffold_3	-16.9803	3.4016	5.17158e-27	Up	RNAse II-like 1
ppa010313m.g	scaffold_6	-13.255	3.40067	0	Up	NAD(P)-binding Rossmann-fold superfamily protein
ppa008581m.g	scaffold_1	-17.3373	-3.39432	1.18192e-21	Down	ADP glucose pyrophosphorylase large subunit 1
ppa015520m.g	scaffold_3	-16.2691	-3.38981	4.81063e-43	Down	Gibberellin-regulated family protein
ppa022459m.g	scaffold_4	-16.7546	-3.38981	8.39289e-32	Down	TRICHOME BIREFRINGENCE-LIKE 38
ppa024360m.g	scaffold_3	-18.0765	-3.38981	2.44273e-13	Down	cytochrome P450, family 90, subfamily D, polypeptide 1
ppa022647m.g	scaffold_5	-19.0765	-3.38981	4.17698e-07	Down	XS domain-containing protein / XS zinc finger domain-containing protein-related
ppa013163m.g	scaffold_1	-12.7742	3.38904	0	Up
ppa021326m.g	scaffold_6	-18.6902	3.38277	5.10019e-09	Up	cytochrome P450, family 79, subfamily B, polypeptide 3
ppa008223m.g	scaffold_7	-14.9911	3.38007	4.76391e-103	Up	Auxin efflux carrier family protein
ppa020590m.g	scaffold_2	-18.3718	3.37572	6.40187e-11	Up	BON association protein 2
ppa019278m.g	scaffold_4	-16.6685	-3.37566	2.07637e-33	Down	wall-associated kinase 2
ppa011688m.g	scaffold_1	-18.1111	3.371	8.18195e-13	Up
ppa020450m.g	scaffold_2	-19.6728	-3.36709	6.60419e-05	Down	NB-ARC domain-containing disease resistance protein
ppa026691m.g	scaffold_1	-19.6728	-3.36709	6.60419e-05	Down	Chaperone DnaJ-domain superfamily protein
ppa021349m.g	scaffold_5	-15.2149	-3.36397	1.89978e-87	Down	FKBP-like peptidyl-prolyl cis-trans isomerase family protein
ppa022446m.g	scaffold_2	-17.8704	-3.35725	5.7951e-15	Down	Dihydrodipicolinate reductase, bacterial/plant
ppa007712m.g	scaffold_5	-18.708	3.34715	9.33488e-09	Up	similar to RCD one 5
ppa013132m.g	scaffold_7	-20.708	3.34715	0.00634766	Up	Transcriptional factor B3 family protein
ppa014862m.g	scaffold_3	-19.123	3.34715	7.66013e-07	Up	Protein kinase superfamily protein
ppa017989m.g	scaffold_3	-20.708	3.34715	0.00634766	Up	exocyst subunit exo70 family protein C2
ppa018256m.g	scaffold_8	-20.708	3.34715	0.00634766	Up
ppa021905m.g	scaffold_8	-20.708	3.34715	0.00634766	Up	ubiquitin-associated (UBA)/TS-N domain-containing protein
ppa024959m.g	scaffold_1	-20.708	3.34715	0.00634766	Up	Protein of unknown function (DUF607)
ppa025401m.g	scaffold_2	-20.708	3.34715	0.00634766	Up	AIG2-like (avirulence induced gene) family protein
ppa008367m.g	scaffold_1	-19.0994	-3.34401	7.66013e-07	Down	enoyl-CoA hydratase/isomerase D
ppa005789m.g	scaffold_1	-14.7093	-3.33957	5.25224e-122	Down	Eukaryotic aspartyl protease family protein
ppa024641m.g	scaffold_5	-17.5222	-3.32841	1.82145e-18	Down	fatty acyl-ACP thioesterases B
ppa010114m.g	scaffold_1	-17.911	3.32639	3.52457e-14	Up	S-adenosyl-L-methionine-dependent methyltransferases superfamily protein
ppa007054m.g	scaffold_8	-18.3718	-3.32527	1.17029e-10	Down	Flavin-containing monooxygenase family protein
ppa014595m.g	scaffold_8	-16.9966	-3.31873	5.7385e-26	Down	unknown seed protein like 1
ppa007768m.g	scaffold_3	-17.8904	-3.31717	1.9332e-14	Down	ARIA-interacting double AP2 domain protein
ppa013213m.g	scaffold_1	-17.699	-3.31463	2.52486e-16	Down
ppa016223m.g	scaffold_2	-16.3331	3.31239	2.3289e-39	Up	P-loop containing nucleoside triphosphate hydrolases superfamily protein
ppa010784m.g	scaffold_8	-9.8474	-3.30974	0	Down
ppa004331m.g	scaffold_1	-14.8968	-3.30441	7.78239e-105	Down	cytochrome P450, family 86, subfamily B, polypeptide 1
ppa008730m.g	scaffold_8	-12.849	3.29993	0	Up	Integrase-type DNA-binding superfamily protein
ppa017528m.g	scaffold_4	-18.123	-3.29671	2.7258e-12	Down	Leucine-rich receptor-like protein kinase family protein
ppa007744m.g	scaffold_6	-18.3861	-3.29671	2.13584e-10	Down	Aldolase superfamily protein
ppa009430m.g	scaffold_4	-18.3861	-3.29671	2.13584e-10	Down	Protein of unknown function (DUF506)
ppa009847m.g	scaffold_1	-19.708	-3.29671	0.000121117	Down	Putative membrane lipoprotein
ppa014589m.g	scaffold_3	-19.708	-3.29671	0.000121117	Down	Leucine-rich repeat (LRR) family protein
ppa018436m.g	scaffold_3	-19.708	-3.29671	0.000121117	Down	RNAse THREE-like protein 1
ppa022586m.g	scaffold_8	-19.708	-3.29671	0.000121117	Down	nuclear factor Y, subunit B5
ppa024725m.g	scaffold_4	-19.708	-3.29671	0.000121117	Down	cellulose synthase family protein
ppa007381m.g	scaffold_1	-16.0906	3.29426	4.91052e-47	Up	12-oxophytodienoate reductase 2
ppa014391m.g	scaffold_3	-12.7808	3.29322	0	Up
ppa010728m.g	scaffold_2	-16.3437	3.29112	1.39279e-38	Up
ppa013340m.g	scaffold_3	-15.6082	3.28826	2.27348e-64	Up
ppa015999m.g	scaffold_2	-16.4155	3.28826	1.0239e-36	Up	AP2/B3-like transcriptional factor family protein
ppa011370m.g	scaffold_3	-13.835	3.27946	1.55093e-214	Up	TIFY domain/Divergent CCT motif family protein
ppa018262m.g	scaffold_1	-15.4212	3.27694	2.20945e-72	Up	lectin protein kinase family protein
ppa026080m.g	scaffold_8	-17.911	-3.27595	6.41797e-14	Down	SEC14-like 3
ppa002309m.g	scaffold_4	-19.745	3.27315	0.000121117	Up	cysteine-rich RLK (RECEPTOR-like protein kinase) 29
ppa014409m.g	scaffold_7	-19.745	3.27315	0.000121117	Up
ppa023550m.g	scaffold_6	-17.4231	3.27315	8.74283e-19	Up	Histone superfamily protein
ppa007121m.g	scaffold_5	-17.9216	-3.25488	1.16718e-13	Down	Glutaredoxin family protein
ppa002159m.g	scaffold_7	-17.7546	3.25404	5.02139e-15	Up	Concanavalin A-like lectin protein kinase family protein
ppa001241m.g	scaffold_7	-15.5857	3.2519	6.71828e-64	Up	K+ transporter 1
ppa011383m.g	scaffold_8	-16.6688	3.25064	2.43613e-30	Up	glutathione S-transferase phi 8
ppa022268m.g	scaffold_2	-19.1475	-3.2478	2.55601e-06	Down	PsbP-like protein 2
ppa020972m.g	scaffold_7	-19.1728	3.24762	2.55601e-06	Up	basic helix-loop-helix (bHLH) DNA-binding family protein
ppa021414m.g	scaffold_6	-19.1728	3.24762	2.55601e-06	Up	UDP-glucosyl transferase 85A2
ppa008797m.g	scaffold_1	-14.3157	3.24584	6.12461e-151	Up	NAD(P)-binding Rossmann-fold superfamily protein
ppa013474m.g	scaffold_8	-16.9541	3.24024	5.46028e-25	Up	Ubiquitin family protein
ppa020127m.g	scaffold_1	-16.303	3.23822	2.19364e-38	Up	Calcium-dependent lipid-binding (CaLB domain) family protein
ppa003423m.g	scaffold_4	-18.4462	3.22686	1.28482e-09	Up	terpene synthase 02
ppa009588m.g	scaffold_5	-15.8381	-3.2227	4.49092e-52	Down	plasma membrane intrinsic protein 1B
ppa020831m.g	scaffold_3	-19.745	-3.2227	0.000221252	Down	terpene synthase 04
ppa019819m.g	scaffold_7	-17.1664	-3.20999	9.24596e-22	Down	oxidative stress 3
ppa019923m.g	scaffold_6	-18.1728	-3.19717	2.97258e-11	Down	myb domain protein 93
ppa021705m.g	scaffold_1	-18.1728	-3.19717	2.97258e-11	Down	nodulin MtN21 /EamA-like transporter family protein
ppa000863m.g	scaffold_7	-19.784	3.19515	0.000221252	Up	S-adenosyl-L-methionine-dependent methyltransferases superfamily protein
ppa017661m.g	scaffold_31	-18.784	3.19515	1.02584e-07	Up	Coatomer, beta\' subunit
ppa007036m.g	scaffold_6	-15.2995	-3.19483	2.81636e-74	Down	high cyclic electron flow 1
ppa008330m.g	scaffold_3	-16.5922	-3.18856	1.95437e-31	Down	TRICHOME BIREFRINGENCE-LIKE 19
ppa023320m.g	scaffold_6	-18.4462	-3.17641	2.32802e-09	Down
ppa021525m.g	scaffold_3	-17.9882	3.17206	2.27508e-12	Up	Plant protein of unknown function (DUF936)
ppa005427m.g	scaffold_3	-12.4134	3.16028	0	Up	UDP-Glycosyltransferase superfamily protein
ppa014550m.g	scaffold_6	-17.1023	3.15767	1.39952e-21	Up	Oligosaccaryltransferase
ppa010473m.g	scaffold_3	-18.8043	3.15451	1.85702e-07	Up	Pathogenesis-related thaumatin superfamily protein
ppa013491m.g	scaffold_3	-17.2194	3.15451	5.77524e-20	Up
ppa002101m.g	scaffold_5	-19.784	-3.1447	0.000402451	Down	respiratory burst oxidase protein F
ppa009165m.g	scaffold_5	-14.3175	3.14439	2.27893e-141	Up	NAD(P)-binding Rossmann-fold superfamily protein
ppa1027161m.g	scaffold_4	-17.3543	3.13565	4.30083e-18	Up
ppa021625m.g	scaffold_4	-12.7709	3.13248	0	Up	2-oxoglutarate (2OG) and Fe(II)-dependent oxygenase superfamily protein
ppa010059m.g	scaffold_3	-14.4584	3.1312	2.7615e-127	Up	RING/U-box superfamily protein
ppa012646m.g	scaffold_1	-11.8682	3.1301	0	Up	MLP-like protein 423
ppa014273m.g	scaffold_1	-17.4949	3.12956	1.78775e-16	Up
ppa009610m.g	scaffold_1	-13.586	-3.12178	5.78566e-229	Down	xyloglucan endotransglycosylase 6
ppa014193m.g	scaffold_7	-17.362	3.12038	7.72737e-18	Up
ppa025916m.g	scaffold_1	-16.5488	-3.11917	5.35542e-31	Down	NAC domain containing protein 38
ppa004592m.g	scaffold_6	-16.9155	3.11833	8.63953e-24	Up	cytochrome P450, family 94, subfamily C, polypeptide 1
ppa008861m.g	scaffold_6	-13.7566	3.11774	4.47254e-204	Up	Family of unknown function (DUF716)
ppa021775m.g	scaffold_7	-19.8252	3.11269	0.000402451	Up
ppa026946m.g	scaffold_6	-18.4783	-3.11228	7.59716e-09	Down	plasmodesmata-located protein 2
ppa004571m.g	scaffold_2	-15.3102	-3.10863	8.99827e-70	Down	glycerol-3-phosphate acyltransferase 8
ppa024820m.g	scaffold_5	-18.8043	-3.10406	3.35316e-07	Down	Protein kinase superfamily protein
ppa006758m.g	scaffold_1	-15.8561	-3.09204	2.5244e-47	Down	3-ketoacyl-CoA synthase 6
ppa024539m.g	scaffold_6	-17.6413	-3.09025	7.46709e-15	Down
ppa003718m.g	scaffold_7	-19.2263	-3.09025	1.52364e-05	Down	beta glucosidase 15
ppa021708m.g	scaffold_1	-19.2263	-3.09025	1.52364e-05	Down	MLP-like protein 28
ppa017792m.g	scaffold_1	-16.8413	3.08051	2.17552e-24	Up	Acyl-CoA N-acyltransferases (NAT) superfamily protein
ppa005645m.g	scaffold_2	-14.4493	3.07999	6.98278e-124	Up	fatty acid desaturase 8
ppa019499m.g	scaffold_2	-18.0118	-3.07431	1.32804e-11	Down	O-methyltransferase 1
ppa024261m.g	scaffold_1	-18.0118	-3.07431	1.32804e-11	Down	phospholipase A 2A
ppa013059m.g	scaffold_1	-15.9629	-3.07099	2.3229e-43	Down	CCR-like
ppa011956m.g	scaffold_6	-18.8468	3.06962	6.03854e-07	Up	Calcium-binding EF-hand family protein
ppa020117m.g	scaffold_7	-18.8468	3.06962	6.03854e-07	Up	Pentatricopeptide repeat (PPR) superfamily protein
ppa003244m.g	scaffold_2	-18.8252	-3.06224	6.03854e-07	Down	Major facilitator superfamily protein
ppa004537m.g	scaffold_6	-19.8252	-3.06224	0.000728607	Down	bZIP transcription factor family protein
ppa011332m.g	scaffold_6	-19.8252	-3.06224	0.000728607	Down	oxidoreductases, acting on NADH or NADPH, quinone or similar compound as acceptor
ppa015904m.g	scaffold_36	-19.8252	-3.06224	0.000728607	Down	nodulin MtN21 /EamA-like transporter family protein
ppa025251m.g	scaffold_6	-19.8252	-3.06224	0.000728607	Down
ppa025736m.g	scaffold_1	-19.8252	-3.06224	0.000728607	Down	inorganic carbon transport protein-related
ppa026870m.g	scaffold_7	-19.8252	-3.06224	0.000728607	Down	damaged DNA binding;DNA-directed DNA polymerases
ppa027112m.g	scaffold_4	-19.8252	-3.06224	0.000728607	Down	elongation factor family protein
ppb018456m.g	scaffold_3	-19.8252	-3.06224	0.000728607	Down	Cytochrome c oxidase subunit Vc family protein
ppa018085m.g	scaffold_1	-16.2073	3.06085	1.63134e-37	Up
ppa019068m.g	scaffold_2	-15.2438	-3.05515	1.53105e-70	Down	cytochrome P450, family 71, subfamily B, polypeptide 36
ppa014055m.g	scaffold_4	-18.2691	3.05497	1.01821e-09	Up	Wound-responsive family protein
ppa004639m.g	scaffold_1	-16.2144	3.0467	5.24379e-37	Up	cytochrome P450, family 76, subfamily C, polypeptide 4
ppa002058m.g	scaffold_1	-18.5118	-3.04517	2.45798e-08	Down	TESMIN/TSO1-like CXC 2
ppa022342m.g	scaffold_6	-17.6891	3.04512	7.7072e-14	Up	Thioesterase superfamily protein
ppa1027195m.g	scaffold_3	-16.6891	3.04512	2.38513e-26	Up	RNAse l inhibitor protein 2
ppa010678m.g	scaffold_7	-15.0552	3.03805	2.14727e-79	Up	early nodulin-like protein 1
ppa002373m.g	scaffold_2	-19.2546	-3.03367	2.74405e-05	Down	Leucine-rich repeat protein kinase family protein
ppa004034m.g	scaffold_2	-19.2546	-3.03367	2.74405e-05	Down	cytochrome P450, family 86, subfamily A, polypeptide 8
ppa017614m.g	scaffold_3	-19.2546	-3.03367	2.74405e-05	Down
ppa026465m.g	scaffold_6	-19.2546	-3.03367	2.74405e-05	Down	Tetratricopeptide repeat (TPR)-like superfamily protein
ppa018847m.g	scaffold_4	-15.6571	3.03009	5.53486e-53	Up	disease resistance family protein / LRR family protein
ppa005475m.g	scaffold_8	-16.547	3.02522	1.4642e-28	Up	Uridine diphosphate glycosyltransferase 74E2
ppa013314m.g	scaffold_4	-19.869	3.02522	0.000728607	Up	pinoid-binding protein 1
ppa014623m.g	scaffold_8	-18.284	3.02522	1.82283e-09	Up	dicarboxylate carrier 2
ppa017390m.g	scaffold_1	-19.869	3.02522	0.000728607	Up
ppa015688m.g	scaffold_8	-18.5292	-3.0104	4.40594e-08	Down	Chaperone DnaJ-domain superfamily protein
ppa017163m.g	scaffold_1	-18.5292	-3.0104	4.40594e-08	Down	Disease resistance protein (CC-NBS-LRR class) family
ppa008019m.g	scaffold_1	-17.8803	3.0025	5.76552e-12	Up	plant intracellular ras group-related LRR 6
ppa023313m.g	scaffold_8	-15.9032	-2.99786	4.60542e-43	Down	hydroxyproline-rich glycoprotein family protein
ppa008350m.g	scaffold_1	-12.4658	2.99593	0	Up	alternative oxidase 2
ppa026132m.g	scaffold_2	-17.2765	-2.98973	1.09844e-17	Down	structural maintenance of chromosomes 6A
ppa021266m.g	scaffold_4	-18.5653	2.9887	7.87838e-08	Up	ankyrin repeat family protein
ppa005267m.g	scaffold_1	-13.5843	2.98706	1.94924e-210	Up	CBL-interacting protein kinase 21
ppa003265m.g	scaffold_6	-15.8634	-2.986	6.43701e-44	Down	glutamine-dependent asparagine synthase 1
ppa017267m.g	scaffold_5	-16.3415	-2.9826	1.2539e-32	Down	B-box type zinc finger protein with CCT domain
ppa007630m.g	scaffold_4	-15.4346	2.97518	3.53066e-59	Up	D-mannose binding lectin protein with Apple-like carbohydrate-binding domain
ppa000338m.g	scaffold_4	-18.0616	-2.97478	1.36367e-10	Down	P-glycoprotein 9
ppa004944m.g	scaffold_2	-18.547	-2.97478	7.87838e-08	Down	3-ketoacyl-CoA synthase 19
ppa026025m.g	scaffold_2	-19.284	-2.97478	4.92334e-05	Down
ppa002035m.g	scaffold_6	-15.2305	-2.96392	5.43888e-67	Down	ABC-2 type transporter family protein
ppa011257m.g	scaffold_1	-19.3147	2.96382	4.92334e-05	Up	Protein kinase family protein with leucine-rich repeat domain
ppa013787m.g	scaffold_7	-19.3147	2.96382	4.92334e-05	Up	histone H4
ppa003143m.g	scaffold_8	-9.87352	2.9603	0	Up	D-3-phosphoglycerate dehydrogenase
ppa003412m.g	scaffold_10	-15.8581	2.95811	2.6033e-44	Up	Glycosyl hydrolases family 32 protein
ppa009844m.g	scaffold_1	-16.4431	2.95811	2.81729e-29	Up	homolog of carrot EP3-3 chitinase
ppa020358m.g	scaffold_6	-17.5561	-2.95663	1.87369e-14	Down	UDP-Glycosyltransferase superfamily protein
ppa004260m.g	scaffold_7	-16.7091	-2.9546	4.27177e-25	Down	ferulic acid 5-hydroxylase 1
ppa014460m.g	scaffold_5	-17.2041	2.95414	8.47116e-18	Up
ppa027232m.g	scaffold_1	-17.8803	-2.95206	1.02714e-11	Down	PYR1-like 2
ppa001127m.g	scaffold_1	-16.7194	-2.93414	1.3475e-24	Down	Transducin/WD40 repeat-like superfamily protein
ppa011335m.g	scaffold_2	-17.3306	2.93211	3.46104e-16	Up	endoplasmic reticulum retention defective 2B
ppa023439m.g	scaffold_3	-19.9155	2.93211	0.00131226	Up	Protein of unknown function (DUF604)
ppa025633m.g	scaffold_7	-18.9155	2.93211	3.46545e-06	Up	AP2/B3-like transcriptional factor family protein
ppa025812m.g	scaffold_1	-19.9155	2.93211	0.00131226	Up
ppb012141m.g	scaffold_5	-18.9155	2.93211	3.46545e-06	Up	alpha/beta-Hydrolases superfamily protein
ppb024455m.g	scaffold_6	-19.9155	2.93211	0.00131226	Up
ppa006474m.g	scaffold_1	-18.8919	-2.92897	3.46545e-06	Down
ppa005343m.g	scaffold_5	-16.3941	2.92793	1.21974e-29	Up	Basic helix-loop-helix (bHLH) DNA-binding family protein
ppa022234m.g	scaffold_1	-15.0353	2.92721	1.06184e-74	Up	Predicted AT-hook DNA-binding family protein
ppa007361m.g	scaffold_1	-16.9865	-2.92587	1.60647e-20	Down	2-oxoglutarate (2OG) and Fe(II)-dependent oxygenase superfamily protein
ppa002734m.g	scaffold_7	-16.2775	2.92053	7.45122e-32	Up	calmodulin-domain protein kinase cdpk isoform 2
ppa013574m.g	scaffold_8	-14.5301	2.91831	2.48078e-105	Up
ppa025186m.g	scaffold_6	-16.1968	-2.91819	1.41977e-33	Down	Protein kinase superfamily protein
ppa006149m.g	scaffold_8	-16.8366	2.91504	5.34858e-22	Up	AGC (cAMP-dependent, cGMP-dependent and protein kinase C) kinase family protein
ppa013817m.g	scaffold_6	-19.3147	-2.91338	8.79765e-05	Down
ppa018358m.g	scaffold_2	-19.3147	-2.91338	8.79765e-05	Down
ppa004722m.g	scaffold_3	-14.7774	2.9089	6.47407e-88	Up	Methylenetetrahydrofolate reductase family protein
ppa003284m.g	scaffold_7	-17.9036	-2.90551	3.24325e-11	Down	calcium exchanger 7
ppa014424m.g	scaffold_7	-14.8015	2.90156	4.50278e-86	Up
ppa008418m.g	scaffold_5	-17.7618	2.89969	4.33435e-12	Up	purple acid phosphatase 17
ppa018748m.g	scaffold_7	-18.3468	2.89969	1.83236e-08	Up
ppa020571m.g	scaffold_2	-17.3468	2.89969	1.08272e-15	Up	Leucine-rich repeat protein kinase family protein
ppa022987m.g	scaffold_4	-17.7618	2.89969	4.33435e-12	Up	arogenate dehydrogenase
ppa011334m.g	scaffold_4	-17.2338	2.89464	8.30345e-17	Up	glutathione S-transferase TAU 19
ppa011660m.g	scaffold_3	-17.2338	2.89464	8.30345e-17	Up	RAB GTPase homolog 1A
ppa000941m.g	scaffold_1	-14.1058	2.88582	4.17391e-137	Up	Protein kinase family protein with leucine-rich repeat domain
ppa017380m.g	scaffold_7	-17.355	2.8832	1.91136e-15	Up	Late embryogenesis abundant (LEA) hydroxyproline-rich glycoprotein family
ppa018138m.g	scaffold_2	-18.94	2.8832	6.16489e-06	Up	Late embryogenesis abundant (LEA) hydroxyproline-rich glycoprotein family
ppa025570m.g	scaffold_7	-17.9155	-2.88167	5.74776e-11	Down	NDH-dependent cyclic electron flow 5
ppa015287m.g	scaffold_8	-18.3306	-2.88167	1.83236e-08	Down	Xanthine/uracil permease family protein
ppa017461m.g	scaffold_6	-18.9155	-2.88167	6.16489e-06	Down
ppa017076m.g	scaffold_3	-19.9155	-2.88167	0.00234985	Down	uclacyanin 1
ppa021699m.g	scaffold_2	-19.9155	-2.88167	0.00234985	Down	Ankyrin repeat family protein
ppa026006m.g	scaffold_1	-19.9155	-2.88167	0.00234985	Down	myb domain protein 93
ppa026639m.g	scaffold_5	-15.1344	2.87965	1.09364e-67	Up	phospholipase D beta 1
ppa012471m.g	scaffold_1	-17.2415	2.87937	1.46491e-16	Up	Uncharacterised conserved protein UCP031279
ppa013018m.g	scaffold_3	-14.4926	-2.87494	8.38856e-104	Down
ppa005713m.g	scaffold_1	-13.5013	-2.87434	2.54227e-205	Down	B-box type zinc finger protein with CCT domain
ppa003755m.g	scaffold_8	-15.623	2.87322	8.31887e-49	Up	MATE efflux family protein
ppa021949m.g	scaffold_4	-18.623	2.87322	4.4337e-07	Up	VQ motif-containing protein
ppa005499m.g	scaffold_7	-17.4874	2.86957	4.41296e-14	Up	HXXXD-type acyl-transferase family protein
ppa006117m.g	scaffold_1	-18.6033	-2.8623	4.4337e-07	Down	HXXXD-type acyl-transferase family protein
ppa006025m.g	scaffold_1	-15.8395	-2.85886	5.9761e-41	Down	glutamine synthetase 2
ppa022820m.g	scaffold_1	-16.5347	-2.85858	1.94913e-26	Down
ppa007251m.g	scaffold_2	-17.9525	2.85811	1.79515e-10	Up
ppa011242m.g	scaffold_6	-16.9525	2.85811	1.17761e-19	Up	glutathione S-transferase TAU 19
ppa002519m.g	scaffold_1	-15.7179	-2.85808	1.6483e-44	Down	STAS domain / Sulfate transporter family
ppa009128m.g	scaffold_6	-16.6331	2.85304	4.23998e-24	Up
ppa007987m.g	scaffold_7	-14.8055	2.85276	5.42372e-83	Up	mitogen-activated protein kinase kinase kinase 19
ppa023736m.g	scaffold_8	-15.3422	2.8493	9.37993e-58	Up	Integrase-type DNA-binding superfamily protein
ppa003723m.g	scaffold_4	-19.3468	-2.84925	0.000156522	Down	acyl-activating enzyme 14
ppa005774m.g	scaffold_2	-15.9338	-2.84514	2.98951e-38	Down	HXXXD-type acyl-transferase family protein
ppa000735m.g	scaffold_3	-18.1291	-2.83985	2.40216e-09	Down
ppa023764m.g	scaffold_8	-18.94	-2.83276	1.09286e-05	Down	ADP glucose pyrophosphorylase large subunit 1
ppa002716m.g	scaffold_1	-19.9653	2.83258	0.00234985	Up	Uncharacterised conserved protein UCP015417, vWA
ppa008905m.g	scaffold_6	-19.9653	2.83258	0.00234985	Up	NAD(P)-linked oxidoreductase superfamily protein
ppa009693m.g	scaffold_8	-19.9653	2.83258	0.00234985	Up	NAD(P)-binding Rossmann-fold superfamily protein
ppa012711m.g	scaffold_8	-18.6434	2.83258	7.84157e-07	Up	HR-like lesion-inducing protein-related
ppa021955m.g	scaffold_2	-18.3803	2.83258	5.72777e-08	Up
ppa024908m.g	scaffold_3	-18.1579	2.83258	4.23671e-09	Up	Protein kinase superfamily protein
ppa001144m.g	scaffold_6	-14.9685	2.82612	7.89393e-73	Up	Myosin heavy chain-related protein
ppa024217m.g	scaffold_3	-14.5271	2.82307	8.74609e-99	Up	cinnamyl-alcohol dehydrogenase
ppa014175m.g	scaffold_4	-18.3634	-2.81608	5.72777e-08	Down
ppa019497m.g	scaffold_8	-18.1434	-2.81128	4.23671e-09	Down	disease resistance protein (TIR-NBS-LRR class), putative
ppa000953m.g	scaffold_5	-15.1452	-2.80767	8.9211e-64	Down	NB-ARC domain-containing disease resistance protein
ppa009518m.g	scaffold_6	-17.9783	2.80658	5.56267e-10	Up	ubiquitin-conjugating enzyme 32
ppa003000m.g	scaffold_6	-15.5271	-2.8059	6.04955e-49	Down	Protein kinase superfamily protein
ppa010983m.g	scaffold_1	-15.7311	2.8052	2.09834e-43	Up
ppa002259m.g	scaffold_1	-16.7066	-2.80367	9.59624e-23	Down	ferric reduction oxidase 7
ppa007769m.g	scaffold_8	-17.6331	-2.8026	1.79934e-12	Down	peroxisomal NAD-malate dehydrogenase 1
ppa016695m.g	scaffold_6	-17.4966	-2.80075	1.36738e-13	Down	hydroxyproline-rich glycoprotein family protein
ppa009792m.g	scaffold_15	-14.7475	-2.79875	3.90073e-83	Down	xyloglucan endotransglucosylase/hydrolase 15
ppa024130m.g	scaffold_7	-16.8127	2.79781	1.16937e-20	Up
ppa000306m.g	scaffold_6	-15.0533	-2.7924	3.23564e-67	Down	glucan synthase-like 12
ppa006071m.g	scaffold_1	-14.7027	2.78694	7.45546e-85	Up	Eukaryotic aspartyl protease family protein
ppa000096m.g	scaffold_2	-12.6985	-2.78213	0	Down	Tetratricopeptide repeat (TPR)-like superfamily protein
ppa001294m.g	scaffold_4	-14.988	-2.78213	8.49246e-70	Down	hercules receptor kinase 2
ppa012522m.g	scaffold_3	-17.9653	-2.78213	5.56267e-10	Down	chlororespiratory reduction 7
ppa026265m.g	scaffold_2	-18.3803	-2.78213	1.00875e-07	Down	Duplicated homeodomain-like superfamily protein
ppa002770m.g	scaffold_2	-19.3803	-2.78213	0.000277162	Down	Fatty acid hydroxylase superfamily
ppa026994m.g	scaffold_7	-19.3803	-2.78213	0.000277162	Down
ppa004389m.g	scaffold_8	-18.9915	2.78011	1.93012e-05	Up	flavin-dependent monooxygenase 1
ppa006887m.g	scaffold_1	-17.9915	2.78011	9.76167e-10	Up	methyl esterase 13
ppa003952m.g	scaffold_8	-14.3196	2.77906	5.98403e-110	Up	Glutamyl-tRNA reductase family protein
ppa013961m.g	scaffold_2	-17.5345	2.77524	7.3733e-13	Up
ppa017028m.g	scaffold_6	-17.5345	2.77524	7.3733e-13	Up
ppa005318m.g	scaffold_6	-10.4393	2.7715	0	Up	HXXXD-type acyl-transferase family protein
ppa014156m.g	scaffold_1	-19.4155	2.76219	0.000277162	Up
ppa025888m.g	scaffold_2	-19.4155	2.76219	0.000277162	Up	LOB domain-containing protein 11
ppa021350m.g	scaffold_3	-16.3014	2.75941	4.44305e-28	Up	PQ-loop repeat family protein / transmembrane family protein
ppa011274m.g	scaffold_5	-15.511	2.75737	1.84786e-48	Up	Protein of unknown function (DUF1442)
ppa001382m.g	scaffold_3	-13.7983	-2.75632	1.30762e-153	Down	beta galactosidase 1
ppa018578m.g	scaffold_1	-16.4553	-2.755	5.78195e-26	Down	chloroplast import apparatus 2
ppa000924m.g	scaffold_6	-16.5878	-2.75238	9.55039e-24	Down	Leucine-rich repeat protein kinase family protein
ppa012594m.g	scaffold_1	-13.1004	2.7486	9.10846e-248	Up	Ca2+-binding protein 1
ppa006790m.g	scaffold_1	-13.971	-2.74818	4.16973e-136	Down	ARM repeat superfamily protein
ppa001810m.g	scaffold_3	-13.6879	2.74358	3.36277e-165	Up	Terpenoid cyclases family protein
ppa017730m.g	scaffold_1	-17.8427	2.73794	2.24445e-10	Up
ppa016459m.g	scaffold_3	-14.248	2.73074	2.24793e-111	Up	WRKY DNA-binding protein 75
ppa011530m.g	scaffold_2	-17.9915	-2.72966	1.70933e-09	Down	Plastid-lipid associated protein PAP / fibrillin family protein
ppa014847m.g	scaffold_4	-17.9915	-2.72966	1.70933e-09	Down	myb-like HTH transcriptional regulator family protein
ppa002298m.g	scaffold_6	-15.2107	-2.72869	1.33398e-57	Down	white-brown complex homolog protein 11
ppa008483m.g	scaffold_1	-13.4183	2.72681	1.90442e-196	Up	Pathogenesis-related thaumatin superfamily protein
ppa001601m.g	scaffold_1	-18.4338	2.72566	3.1028e-07	Up	EXS (ERD1/XPR1/SYG1) family protein
ppa006723m.g	scaffold_1	-15.1119	2.72566	1.25005e-61	Up	Core-2/I-branching beta-1,6-N-acetylglucosaminyltransferase family protein
ppa009221m.g	scaffold_1	-20.0187	2.72566	0.00418091	Up	zinc knuckle (CCHC-type) family protein
ppa012605m.g	scaffold_4	-20.0187	2.72566	0.00418091	Up	Dof-type zinc finger DNA-binding family protein
ppa014523m.g	scaffold_3	-20.0187	2.72566	0.00418091	Up
ppa014734m.g	scaffold_1	-20.0187	2.72566	0.00418091	Up
ppa024150m.g	scaffold_5	-20.0187	2.72566	0.00418091	Up	Polynucleotide adenylyltransferase family protein
ppa026279m.g	scaffold_7	-17.4338	2.72566	2.9899e-13	Up
ppb009629m.g	scaffold_6	-17.6968	2.72566	2.96005e-11	Up
ppa004334m.g	scaffold_3	-14.3806	-2.72201	1.50586e-100	Down	beta-amylase 6
ppa025143m.g	scaffold_4	-18.188	-2.72201	2.29186e-08	Down	Uncharacterised protein family (UPF0497)
ppa026200m.g	scaffold_8	-16.7737	2.71981	4.44142e-20	Up	Uridine diphosphate glycosyltransferase 74E2
ppa002507m.g	scaffold_4	-17.4155	-2.71174	1.7156e-13	Down	Pentatricopeptide repeat (PPR) superfamily protein
ppa016004m.g	scaffold_8	-18.4155	-2.71174	3.1028e-07	Down	UbiA prenyltransferase family protein
ppa005488m.g	scaffold_3	-19.4155	-2.71174	0.000488281	Down	HXXXD-type acyl-transferase family protein
ppa008015m.g	scaffold_1	-19.4155	-2.71174	0.000488281	Down	Glycosyltransferase family 61 protein
ppa018416m.g	scaffold_4	-19.4155	-2.71174	0.000488281	Down
ppa018773m.g	scaffold_1	-19.4155	-2.71174	0.000488281	Down	BTB/POZ domain-containing protein
ppa019472m.g	scaffold_1	-19.4155	-2.71174	0.000488281	Down	YGGT family protein
ppa020656m.g	scaffold_7	-19.4155	-2.71174	0.000488281	Down	Leucine-rich repeat protein kinase family protein
ppa005137m.g	scaffold_6	-12.4982	-2.70876	0	Down	rubisco activase
ppa015639m.g	scaffold_5	-16.7564	-2.70413	1.46797e-20	Down	Cyclophilin-like peptidyl-prolyl cis-trans isomerase family protein
ppa011132m.g	scaffold_6	-18.708	2.70329	4.25596e-06	Up	Protein of unknown function (DUF567)
ppa012602m.g	scaffold_1	-18.708	2.70329	4.25596e-06	Up	similar to RCD one 2
ppa016501m.g	scaffold_2	-15.7959	-2.70196	5.49744e-38	Down	subtilase family protein
ppa018984m.g	scaffold_6	-15.8613	2.70079	7.89806e-37	Up	NAD(P)-binding Rossmann-fold superfamily protein
ppa014437m.g	scaffold_5	-15.7108	2.69765	1.58508e-40	Up
ppa019268m.g	scaffold_1	-18.6858	-2.69724	4.25596e-06	Down
ppa023141m.g	scaffold_2	-16.0084	-2.69588	1.05107e-32	Down	wall associated kinase 4
ppa001472m.g	scaffold_3	-17.4246	-2.6936	2.9899e-13	Down	S-locus lectin protein kinase family protein
ppa005060m.g	scaffold_2	-15.6185	-2.69098	2.60574e-42	Down	Cytochrome P450 superfamily protein
ppa004574m.g	scaffold_6	-12.8426	2.68845	4.22722e-283	Up	dehydroquinate dehydratase, putative / shikimate dehydrogenase, putative
ppa013814m.g	scaffold_8	-11.4675	2.68839	0	Up	senescence-associated gene 21
ppa018991m.g	scaffold_2	-17.8676	2.68819	6.8115e-10	Up	Heavy metal transport/detoxification superfamily protein
ppa021335m.g	scaffold_7	-19.4525	2.68819	0.000488281	Up	Nse4, component of Smc5/6 DNA repair complex
ppa022369m.g	scaffold_6	-19.4525	2.68819	0.000488281	Up	Leucine-rich receptor-like protein kinase family protein
ppa025017m.g	scaffold_6	-18.4525	2.68819	5.41777e-07	Up	RING/U-box superfamily protein
ppa009437m.g	scaffold_7	-15.8427	-2.6875	2.09103e-36	Down	xyloglucan endotransglucosylase/hydrolase 32
ppa008786m.g	scaffold_8	-16.7916	2.68419	2.31912e-19	Up	homolog of bacterial PANC
ppa012629m.g	scaffold_1	-11.9988	2.68227	0	Up	MLP-like protein 423
ppa001334m.g	scaffold_1	-16.928	-2.68173	4.25237e-18	Down	beta-galactosidase 3
ppa007707m.g	scaffold_72	-15.3132	2.68101	3.111e-52	Up	APS reductase 3
ppa005341m.g	scaffold_6	-18.2356	2.6773	6.97381e-08	Up	ammonium transporter 1;2
ppa019212m.g	scaffold_5	-18.2356	2.6773	6.97381e-08	Up	Late embryogenesis abundant (LEA) hydroxyproline-rich glycoprotein family
ppa024774m.g	scaffold_1	-18.2356	2.6773	6.97381e-08	Up	alpha/beta-Hydrolases superfamily protein
ppa004498m.g	scaffold_6	-14.9518	-2.67687	2.78857e-66	Down	glycerol-3-phosphate acyltransferase 6
ppa025205m.g	scaffold_7	-14.686	2.6761	3.6785e-79	Up
ppa017401m.g	scaffold_5	-15.5593	-2.67522	1.45314e-43	Down	cytochrome P450, family 706, subfamily A, polypeptide 6
ppa012155m.g	scaffold_1	-18.4338	-2.67522	5.41777e-07	Down	glutamine dumper 3
ppa007495m.g	scaffold_8	-19.0187	-2.67522	5.94761e-05	Down	S-adenosyl-L-methionine-dependent methyltransferases superfamily protein
ppa020938m.g	scaffold_1	-19.0187	-2.67522	5.94761e-05	Down	TCP-1/cpn60 chaperonin family protein
ppa005557m.g	scaffold_1	-20.0187	-2.67522	0.00738525	Down	Cyclin A1;1
ppa009186m.g	scaffold_7	-20.0187	-2.67522	0.00738525	Down	AP2/B3-like transcriptional factor family protein
ppa011862m.g	scaffold_1	-20.0187	-2.67522	0.00738525	Down
ppa014641m.g	scaffold_7	-20.0187	-2.67522	0.00738525	Down	Plant protein of unknown function (DUF868)
ppa015240m.g	scaffold_2	-20.0187	-2.67522	0.00738525	Down
ppa017591m.g	scaffold_4	-20.0187	-2.67522	0.00738525	Down	OTU-like cysteine protease family protein
ppa021062m.g	scaffold_2	-20.0187	-2.67522	0.00738525	Down	disease resistance protein (TIR-NBS-LRR class), putative
ppa023652m.g	scaffold_4	-20.0187	-2.67522	0.00738525	Down	Root hair defective 3 GTP-binding protein (RHD3)
ppa024442m.g	scaffold_7	-20.0187	-2.67522	0.00738525	Down	cytokinin oxidase/dehydrogenase 1
ppb019271m.g	scaffold_1	-20.0187	-2.67522	0.00738525	Down	GTP1/OBG family protein
ppa004453m.g	scaffold_7	-12.2684	2.67026	0	Up	Protein kinase superfamily protein
ppa013628m.g	scaffold_1	-19.047	2.66908	5.94761e-05	Up	Acyl-CoA N-acyltransferases (NAT) superfamily protein
ppa010955m.g	scaffold_5	-15.0024	-2.66322	2.29205e-63	Down	Phosphoglycerate mutase family protein
ppa007227m.g	scaffold_1	-16.0507	2.66185	1.09064e-31	Up	matrix metalloproteinase
ppa020366m.g	scaffold_2	-18.2194	-2.65928	6.97381e-08	Down	peptidyl-prolyl cis-trans isomerases
ppa002126m.g	scaffold_3	-15.2721	-2.65868	1.91659e-52	Down	Cyclic nucleotide-regulated ion channel family protein
ppa000316m.g	scaffold_1	-17.1459	2.65749	3.70612e-15	Up	ATP binding cassette subfamily B4
ppa018212m.g	scaffold_4	-17.1459	2.65749	3.70612e-15	Up	acyl-CoA sterol acyl transferase 1
ppa022087m.g	scaffold_7	-18.7309	2.65749	7.42753e-06	Up	Calcium-dependent phosphotriesterase superfamily protein
ppa013722m.g	scaffold_1	-17.708	-2.65285	8.95742e-11	Down	Bifunctional inhibitor/lipid-transfer protein/seed storage 2S albumin superfamily protein
ppa005561m.g	scaffold_5	-13.9482	2.64971	1.83512e-128	Up	BTB/POZ domain with WD40/YVTN repeat-like protein
ppa022671m.g	scaffold_3	-16.8868	2.64971	8.92102e-18	Up
ppa005994m.g	scaffold_3	-14.5239	-2.64938	3.45463e-86	Down	brassinosteroid-6-oxidase 1
ppa007856m.g	scaffold_6	-14.3704	2.64934	1.21884e-96	Up	2-oxoglutarate (2OG) and Fe(II)-dependent oxygenase superfamily protein
ppa018729m.g	scaffold_2	-17.5746	-2.64463	1.18282e-11	Down	pentatricopeptide (PPR) repeat-containing protein
ppa007162m.g	scaffold_3	-15.6672	2.64413	4.18332e-40	Up	galacturonosyltransferase-like 10
ppa020008m.g	scaffold_5	-17.1537	2.64189	6.40456e-15	Up	Haloacid dehalogenase-like hydrolase (HAD) superfamily protein
ppa011701m.g	scaffold_3	-13.9217	2.64056	7.30876e-130	Up	Calcium-binding EF-hand family protein
ppa012394m.g	scaffold_1	-18.0616	2.63993	1.57026e-08	Up	RING-H2 finger A2A
ppa003644m.g	scaffold_5	-19.4525	-2.63774	0.000855446	Down	Squamosa promoter-binding protein-like (SBP domain) transcription factor family protein
ppa015631m.g	scaffold_8	-19.4525	-2.63774	0.000855446	Down	O-methyltransferase family protein
ppa000786m.g	scaffold_1	-12.7231	-2.63178	4.05254e-293	Down	Hydroxyproline-rich glycoprotein family protein
ppa025987m.g	scaffold_8	-17.7194	-2.63013	1.5536e-10	Down	alpha/beta-Hydrolases superfamily protein
ppa011762m.g	scaffold_2	-17.4816	2.63009	4.68976e-12	Up	C2H2-type zinc finger family protein
ppa001604m.g	scaffold_7	-18.2356	-2.62685	1.21153e-07	Down	Leucine-rich repeat receptor-like protein kinase family protein
ppa011054m.g	scaffold_7	-13.1384	2.62489	6.25327e-220	Up	response regulator 9
ppa012131m.g	scaffold_6	-16.8223	2.62279	3.56547e-18	Up
ppa001921m.g	scaffold_5	-14.8429	2.61977	3.84718e-68	Up	quinolinate synthase
ppa008001m.g	scaffold_4	-18.047	-2.61863	1.57026e-08	Down	GDSL-like Lipase/Acylhydrolase superfamily protein
ppa013811m.g	scaffold_2	-16.1656	2.61818	1.59241e-28	Up	peptidoglycan-binding LysM domain-containing protein
ppa020339m.g	scaffold_8	-12.6664	2.6116	1.41904e-301	Up	GTP cyclohydrolase II
ppa010731m.g	scaffold_1	-17.0765	2.61019	2.54496e-15	Up	homolog of carrot EP3-3 chitinase
ppa013956m.g	scaffold_8	-19.0765	2.61019	0.000103716	Up	SAUR-like auxin-responsive protein family
ppa015172m.g	scaffold_6	-19.0765	2.61019	0.000103716	Up	NAD(P)-binding Rossmann-fold superfamily protein
ppa015760m.g	scaffold_4	-17.2691	2.61019	1.42799e-13	Up	Concanavalin A-like lectin protein kinase family protein
ppa018660m.g	scaffold_1	-20.0765	2.61019	0.00738525	Up	myb domain protein 82
ppa023881m.g	scaffold_8	-19.0765	2.61019	0.000103716	Up	phytosulfokine 4 precursor
ppa023990m.g	scaffold_8	-19.4915	2.61019	0.000855446	Up	UDP-glucosyltransferase 74F2
ppa024794m.g	scaffold_2	-20.0765	2.61019	0.00738525	Up	Homeodomain-like superfamily protein
ppa024889m.g	scaffold_8	-20.0765	2.61019	0.00738525	Up	Thioredoxin superfamily protein
ppa025163m.g	scaffold_3	-18.4915	2.61019	1.63612e-06	Up
ppa025335m.g	scaffold_2	-18.0765	2.61019	2.71685e-08	Up	response regulator 9
ppa026708m.g	scaffold_1	-17.7546	2.61019	4.64461e-10	Up	GRAM domain-containing protein / ABA-responsive protein-related
ppa002728m.g	scaffold_1	-16.9681	-2.60156	1.14746e-16	Down	Tetratricopeptide repeat (TPR)-like superfamily protein
ppa001484m.g	scaffold_2	-15.4718	-2.59927	1.01605e-43	Down	Ribonuclease P protein subunit P38-related
ppa011006m.g	scaffold_1	-17.084	2.59508	4.37773e-15	Up	homeobox-leucine zipper protein 17
ppa008181m.g	scaffold_4	-12.4938	2.59074	0	Up	farnesyl diphosphate synthase 1
ppa012761m.g	scaffold_6	-15.2289	2.58931	1.41811e-51	Up	VQ motif-containing protein
ppa003791m.g	scaffold_1	-15.3623	-2.58722	1.03937e-46	Down	Heavy metal transport/detoxification superfamily protein
ppa010972m.g	scaffold_1	-17.7667	2.58594	8.00482e-10	Up	basic helix-loop-helix (bHLH) DNA-binding superfamily protein
ppa019352m.g	scaffold_3	-15.816	-2.58483	2.30661e-34	Down	Malectin/receptor-like protein kinase family protein
ppa005112m.g	scaffold_7	-15.136	2.58278	1.46326e-54	Up	UDP-Glycosyltransferase superfamily protein
ppa008307m.g	scaffold_8	-17.0033	2.58162	1.00648e-15	Up	Aldolase-type TIM barrel family protein
ppa006013m.g	scaffold_7	-11.1887	2.581	0	Up	phosphoserine aminotransferase
ppa001940m.g	scaffold_1	-15.3669	-2.57812	3.05141e-46	Down	Leucine-rich repeat protein kinase family protein
ppa001724m.g	scaffold_1	-14.2618	2.57388	4.17882e-98	Up	K+ uptake permease 6
ppa007869m.g	scaffold_6	-16.0955	2.57212	7.72138e-29	Up	UDP-glucosyl transferase 71C3
ppa010229m.g	scaffold_6	-16.6785	-2.57114	1.11133e-19	Down
ppa010479m.g	scaffold_3	-18.5118	2.56954	2.82888e-06	Up	Pathogenesis-related thaumatin superfamily protein
ppa017560m.g	scaffold_8	-18.5118	2.56954	2.82888e-06	Up
ppa014997m.g	scaffold_6	-16.3714	-2.56896	4.99072e-24	Down	oligopeptide transporter 5
ppa021185m.g	scaffold_7	-15.8638	-2.56622	8.49372e-33	Down	GDSL-like Lipase/Acylhydrolase superfamily protein
ppa007390m.g	scaffold_4	-14.5516	-2.56235	4.4525e-79	Down	Aldolase-type TIM barrel family protein
ppa013161m.g	scaffold_1	-12.3797	2.56151	0	Up	thioredoxin H-type 1
ppa010933m.g	scaffold_8	-18.779	2.56128	2.23615e-05	Up	Cysteine/Histidine-rich C1 domain family protein
ppa021564m.g	scaffold_4	-18.779	2.56128	2.23615e-05	Up	diacylglycerol kinase 5
ppa010925m.g	scaffold_7	-17.1696	-2.55974	3.27649e-14	Down
ppa007935m.g	scaffold_5	-17.2691	-2.55974	2.45752e-13	Down	Protein kinase superfamily protein
ppa020114m.g	scaffold_8	-17.376	-2.55974	1.84776e-12	Down
ppa015482m.g	scaffold_8	-17.9066	-2.55974	6.10828e-09	Down	AGAMOUS-like 16
ppa013533m.g	scaffold_2	-18.2691	-2.55974	3.62458e-07	Down
ppa024837m.g	scaffold_1	-18.2691	-2.55974	3.62458e-07	Down
ppa025449m.g	scaffold_4	-18.2691	-2.55974	3.62458e-07	Down	receptor like protein 3
ppa001205m.g	scaffold_5	-19.0765	-2.55974	0.000179991	Down	dual specificity protein phosphatase family protein
ppa009606m.g	scaffold_5	-19.0765	-2.55974	0.000179991	Down	Plant protein of unknown function (DUF828) with plant pleckstrin homology-like region
ppa022110m.g	scaffold_4	-19.0765	-2.55974	0.000179991	Down	PAK-box/P21-Rho-binding family protein
ppa000189m.g	scaffold_1	-19.4915	-2.55974	0.00148964	Down	myosin XI B
ppa012418m.g	scaffold_1	-19.4915	-2.55974	0.00148964	Down	2Fe-2S ferredoxin-like superfamily protein
ppa015430m.g	scaffold_8	-19.4915	-2.55974	0.00148964	Down	disease resistance protein (TIR-NBS-LRR class), putative
ppa027046m.g	scaffold_6	-19.4915	-2.55974	0.00148964	Down
ppb013713m.g	scaffold_5	-19.4915	-2.55974	0.00148964	Down
ppa006888m.g	scaffold_1	-9.66164	2.554	0	Up	Chalcone and stilbene synthase family protein
ppa001792m.g	scaffold_7	-15.3787	2.54997	2.23378e-45	Up	mechanosensitive channel of small conductance-like 10
ppa021215m.g	scaffold_4	-19.1072	2.54878	0.000179991	Up	Basic-leucine zipper (bZIP) transcription factor family protein
ppa023080m.g	scaffold_82	-13.5923	2.54707	1.40327e-151	Up	Chalcone and stilbene synthase family protein
ppa004560m.g	scaffold_8	-16.9961	-2.54553	1.00648e-15	Down	myb domain protein 12
ppa020923m.g	scaffold_2	-17.2024	2.5446	1.6534e-13	Up
ppa023337m.g	scaffold_8	-17.2778	-2.54246	4.22241e-13	Down	hydroxyproline-rich glycoprotein family protein
ppa004565m.g	scaffold_7	-16.3306	-2.54182	3.4157e-24	Down	Cytochrome P450 superfamily protein
ppa002432m.g	scaffold_1	-14.3695	2.54114	4.95639e-89	Up	wall-associated kinase 2
ppa018702m.g	scaffold_5	-16.3043	2.5398	6.77194e-24	Up	Adenine nucleotide alpha hydrolases-like superfamily protein
ppa011476m.g	scaffold_2	-10.877	2.53944	0	Up	Chalcone-flavanone isomerase family protein
ppa001384m.g	scaffold_4	-16.5635	-2.53868	1.02255e-20	Down	HOPZ-ACTIVATED RESISTANCE 1
ppa006836m.g	scaffold_4	-16.1817	-2.53549	8.38298e-26	Down	sedoheptulose-bisphosphatase
ppa017399m.g	scaffold_2	-16.92	-2.53277	2.31438e-16	Down	NB-ARC domain-containing disease resistance protein
ppa021010m.g	scaffold_5	-14.8692	2.52884	1.88525e-62	Up
ppa012186m.g	scaffold_6	-18.5328	2.52772	4.8736e-06	Up	Protein of unknown function (DUF607)
ppa014729m.g	scaffold_7	-19.5328	2.52772	0.00148964	Up	UDP-glucosyl transferase 73C1
ppa022502m.g	scaffold_1	-17.2108	2.52772	2.82693e-13	Up
ppa026118m.g	scaffold_3	-19.5328	2.52772	0.00148964	Up
ppa017509m.g	scaffold_4	-17.1858	-2.52732	9.65471e-14	Down	Protein kinase family protein with leucine-rich repeat domain
ppa004919m.g	scaffold_2	-15.596	2.52403	2.16633e-38	Up	zinc induced facilitator-like 1
ppa009726m.g	scaffold_7	-17.3948	-2.52226	5.4468e-12	Down	ABI-1-like 1
ppa012521m.g	scaffold_1	-13.9185	-2.51597	2.82883e-118	Down	plastocyanin 1
ppa019666m.g	scaffold_5	-18.779	-2.51083	3.85582e-05	Down	cytochrome P450, family 87, subfamily A, polypeptide 2
ppa009689m.g	scaffold_6	-14.5466	-2.5103	3.57487e-76	Down	plasma membrane intrinsic protein 2
ppa002188m.g	scaffold_2	-17.2954	-2.50727	1.24025e-12	Down	pseudo-response regulator 5
ppa004617m.g	scaffold_1	-13.9285	2.50679	1.49475e-116	Up	cytochrome P450, family 76, subfamily C, polypeptide 4
ppa013410m.g	scaffold_4	-16.4288	2.50469	1.82463e-21	Up	jasmonate-zim-domain protein 8
ppa017647m.g	scaffold_8	-19.1072	-2.49834	0.000310749	Down	zinc ion binding;nucleic acid binding
ppa018865m.g	scaffold_6	-19.1072	-2.49834	0.000310749	Down	Toll-Interleukin-Resistance (TIR) domain family protein
ppa012249m.g	scaffold_8	-14.6911	2.49517	1.79263e-68	Up	Glutaredoxin family protein
ppa000631m.g	scaffold_8	-16.4671	-2.49079	2.72762e-21	Down	Pentatricopeptide repeat (PPR) superfamily protein
ppa002962m.g	scaffold_1	-19.1393	2.48465	0.000310749	Up	Major facilitator superfamily protein
ppa006979m.g	scaffold_6	-15.5543	2.48465	2.88342e-38	Up	mevalonate kinase
ppa012079m.g	scaffold_3	-15.6798	2.48465	2.8649e-35	Up	allene oxide cyclase 4
ppa020145m.g	scaffold_4	-19.1393	2.48465	0.000310749	Up	RNA 3\'-terminal phosphate cyclase/enolpyruvate transferase, alpha/beta
ppa022021m.g	scaffold_6	-16.8173	2.48465	1.76186e-16	Up	Rhamnogalacturonate lyase family protein
ppa026693m.g	scaffold_4	-18.5543	2.48465	8.36458e-06	Up	Late embryogenesis abundant (LEA) hydroxyproline-rich glycoprotein family
ppa010522m.g	scaffold_3	-14.175	2.4815	1.12008e-96	Up	Pathogenesis-related thaumatin superfamily protein
ppa018120m.g	scaffold_1	-18.5328	-2.47728	8.36458e-06	Down	cytokinin-responsive gata factor 1
ppa023570m.g	scaffold_2	-19.5328	-2.47728	0.00257683	Down	Leucine-rich repeat protein kinase family protein
ppa024713m.g	scaffold_5	-19.5328	-2.47728	0.00257683	Down	phytochrome kinase substrate-related
ppa005222m.g	scaffold_5	-16.0557	2.47692	1.54798e-27	Up	Amino acid permease family protein
ppa1027135m.g	scaffold_9	-17.0557	2.47692	4.2635e-14	Up	O-acyltransferase (WSD1-like) family protein
ppa016319m.g	scaffold_1	-17.4439	2.47453	4.62857e-11	Up	Protein of unknown function (DUF3049)
ppa008174m.g	scaffold_6	-14.3133	2.47078	1.97466e-87	Up	farnesyl diphosphate synthase 1
ppa016384m.g	scaffold_6	-14.6093	2.4662	2.10599e-71	Up	ethylene response factor 1
ppa022423m.g	scaffold_2	-17.4238	-2.46416	2.71882e-11	Down
ppa005902m.g	scaffold_6	-16.9018	2.4638	2.21987e-15	Up	SOS3-interacting protein 4
ppa000836m.g	scaffold_5	-15.0213	2.46199	1.39395e-53	Up	heavy metal atpase 5
ppa006746m.g	scaffold_8	-12.3347	-2.4609	0	Down	fructose-bisphosphate aldolase 2
ppa000656m.g	scaffold_4	-17.8043	-2.4602	6.90142e-09	Down	heavy metal atpase 2
ppa002148m.g	scaffold_7	-18.8043	-2.4602	6.61877e-05	Down	Plant protein of unknown function (DUF936)
ppa002297m.g	scaffold_6	-18.8043	-2.4602	6.61877e-05	Down	Pentatricopeptide repeat (PPR) superfamily protein
ppa005486m.g	scaffold_1	-18.8043	-2.4602	6.61877e-05	Down	basic helix-loop-helix (bHLH) DNA-binding superfamily protein
ppa021045m.g	scaffold_8	-18.8043	-2.4602	6.61877e-05	Down	Mitochondrial transcription termination factor family protein
ppa002923m.g	scaffold_7	-14.1746	2.45945	5.16649e-95	Up	gamma-glutamyl transpeptidase 4
ppa023335m.g	scaffold_7	-13.8211	2.45918	2.64915e-121	Up	Cytochrome P450 superfamily protein
ppa005520m.g	scaffold_2	-18.8306	2.45818	6.61877e-05	Up	UDP-Glycosyltransferase superfamily protein
ppa011954m.g	scaffold_5	-18.8306	2.45818	6.61877e-05	Up	myb domain protein 4
ppa026792m.g	scaffold_1	-17.8306	2.45818	1.17536e-08	Up
ppa012123m.g	scaffold_3	-13.5729	-2.45774	7.81574e-143	Down	Ribulose bisphosphate carboxylase (small chain) family protein
ppa025893m.g	scaffold_2	-16.0403	-2.45717	9.65166e-27	Down	glutamate receptor 1.4
ppa013232m.g	scaffold_2	-14.1989	2.45689	2.72404e-93	Up	cytochrome B5 isoform E
ppa026893m.g	scaffold_1	-17.4541	2.45407	7.86392e-11	Up
ppa005448m.g	scaffold_4	-13.0152	2.45363	1.77626e-209	Up	Curculin-like (mannose-binding) lectin family protein
ppa008646m.g	scaffold_8	-12.3129	2.45258	0	Up	basic chitinase
ppa009706m.g	scaffold_4	-15.4276	2.45212	9.55812e-41	Up	CRT (chloroquine-resistance transporter)-like transporter 3
ppa017585m.g	scaffold_1	-16.2745	-2.44771	2.23485e-23	Down	phragmoplast orienting kinesin 1
ppa006153m.g	scaffold_1	-15.7659	2.44669	2.17911e-32	Up	Chalcone-flavanone isomerase family protein
ppa003349m.g	scaffold_2	-17.6739	-2.44608	1.54889e-09	Down	laccase 5
ppa000577m.g	scaffold_8	-15.2032	-2.44492	1.24463e-46	Down	Disease resistance protein (TIR-NBS-LRR class) family
ppa015981m.g	scaffold_4	-16.8373	2.44476	8.58862e-16	Up
ppa002670m.g	scaffold_4	-15.3795	-2.44389	2.80517e-41	Down	terpene synthase 14
ppa004924m.g	scaffold_8	-13.5307	2.44299	2.32199e-145	Up	UDP-glucosyl transferase 73B3
ppa009154m.g	scaffold_10	-15.643	-2.44293	1.18921e-34	Down
ppa004291m.g	scaffold_3	-16.4066	2.44026	9.9625e-21	Up	MATE efflux family protein
ppa013411m.g	scaffold_7	-18.5765	2.44026	1.42993e-05	Up	Nucleic acid-binding, OB-fold-like protein
ppa016220m.g	scaffold_5	-18.5765	2.44026	1.42993e-05	Up	Basic helix-loop-helix (bHLH) DNA-binding family protein
ppb012002m.g	scaffold_8	-19.5765	2.44026	0.00257683	Up
ppa016794m.g	scaffold_7	-17.3319	-2.43421	1.04766e-11	Down	Protein of unknown function (DUF1162)
ppa017780m.g	scaffold_8	-18.5543	-2.43421	1.42993e-05	Down	alpha/beta-Hydrolases superfamily protein
ppb012294m.g	scaffold_1	-18.5543	-2.43421	1.42993e-05	Down
ppa024506m.g	scaffold_1	-19.1393	-2.43421	0.000533521	Down	Protein of unknown function (DUF579)
ppa027061m.g	scaffold_8	-19.1393	-2.43421	0.000533521	Down	Got1/Sft2-like vescicle transport protein family
ppa014016m.g	scaffold_5	-16.844	2.43122	1.45225e-15	Up
ppa000087m.g	scaffold_1	-13.3729	-2.43059	1.07101e-159	Down
ppa018043m.g	scaffold_8	-16.2835	-2.42968	6.42981e-23	Down	hydroxyproline-rich glycoprotein family protein
ppa023021m.g	scaffold_4	-17.0793	2.42961	2.07537e-13	Up	RNApolymerase 14 kDa subunit
ppa008845m.g	scaffold_5	-15.2131	2.42858	5.36212e-46	Up	lysophospholipase 2
ppa009060m.g	scaffold_3	-17.3606	2.42732	3.01091e-11	Up	pyridoxine biosynthesis 1.2
ppa008698m.g	scaffold_6	-15.2614	2.42667	1.68278e-44	Up	Peroxidase superfamily protein
ppa026896m.g	scaffold_1	-16.0557	-2.42647	7.82476e-26	Down	plastid transcriptionally active 5
ppa005268m.g	scaffold_3	-13.9692	2.42546	5.20048e-106	Up	polyamine oxidase 4
ppa025548m.g	scaffold_5	-17.6858	-2.42224	2.63333e-09	Down	Domain of unknown function (DUF23)
ppa025582m.g	scaffold_6	-16.9231	2.42115	1.07541e-14	Up	cytochrome c biogenesis protein family
ppa021614m.g	scaffold_4	-16.6478	2.42052	1.73419e-17	Up
ppa010355m.g	scaffold_5	-12.6246	2.42011	2.9488e-266	Up	Late embryogenesis abundant (LEA) hydroxyproline-rich glycoprotein family
ppa008760m.g	scaffold_6	-14.4576	2.4195	2.99224e-76	Up	peroxisomal adenine nucleotide carrier 1
ppa010795m.g	scaffold_1	-13.5475	-2.41789	1.02509e-140	Down
ppa023902m.g	scaffold_1	-17.3413	-2.41535	1.7778e-11	Down
ppa025256m.g	scaffold_2	-17.0067	2.40989	7.97011e-14	Up	Alpha/beta hydrolase related protein
ppa009367m.g	scaffold_3	-18.8306	-2.40774	0.000113074	Down	Transducin/WD40 repeat-like superfamily protein
ppa022729m.g	scaffold_6	-16.9303	2.40665	1.81424e-14	Up
ppa015910m.g	scaffold_5	-16.0914	2.40537	1.81417e-25	Up	Protein kinase superfamily protein
ppa009047m.g	scaffold_1	-18.8578	2.40373	0.000113074	Up	inositol polyphosphate 5-phosphatase 11
ppa013205m.g	scaffold_8	-18.8578	2.40373	0.000113074	Up
ppa005351m.g	scaffold_3	-11.3423	-2.40369	0	Down	Pollen Ole e 1 allergen and extensin family protein
ppa005160m.g	scaffold_2	-15.1357	2.40289	2.12775e-47	Up	O-Glycosyl hydrolases family 17 protein
ppa006765m.g	scaffold_7	-16.7627	-2.40264	1.96268e-16	Down	F-box family protein
ppa008808m.g	scaffold_3	-15.1145	2.40208	4.9353e-48	Up	Peroxidase superfamily protein
ppa027199m.g	scaffold_6	-18.1558	-2.40104	6.86712e-07	Down
ppa021855m.g	scaffold_4	-16.7228	2.39868	2.15378e-16	Up	Nodulin MtN3 family protein
ppa015163m.g	scaffold_6	-17.6979	-2.39799	4.46617e-09	Down
ppa023839m.g	scaffold_8	-12.217	2.39762	0	Up	ethylene response factor 1
ppa007377m.g	scaffold_1	-13.4837	2.3949	3.41273e-144	Up	12-oxophytodienoate reductase 2
ppa010201m.g	scaffold_8	-17.4857	2.39087	3.80839e-10	Up	Peroxisomal membrane 22 kDa (Mpv17/PMP22) family protein
ppa010846m.g	scaffold_1	-15.4857	2.39087	3.78616e-37	Up	myb domain protein 4
ppa012425m.g	scaffold_3	-15.2546	-2.38981	4.73612e-43	Down	photosystem II family protein
ppa000573m.g	scaffold_6	-16.1171	-2.38981	4.56452e-24	Down	Leucine-rich receptor-like protein kinase family protein
ppa005571m.g	scaffold_5	-18.5765	-2.38981	2.43426e-05	Down	FAD/NAD(P)-binding oxidoreductase family protein
ppa023392m.g	scaffold_1	-18.5765	-2.38981	2.43426e-05	Down	Exostosin family protein
ppa001952m.g	scaffold_6	-19.5765	-2.38981	0.00442505	Down	cellulose synthase like E1
ppa015500m.g	scaffold_8	-19.5765	-2.38981	0.00442505	Down	disease resistance protein (TIR-NBS-LRR class), putative
ppa017599m.g	scaffold_1	-19.5765	-2.38981	0.00442505	Down	Leucine-rich repeat receptor-like protein kinase family protein
ppa023201m.g	scaffold_3	-19.5765	-2.38981	0.00442505	Down	poly(A) binding protein 6
ppa006860m.g	scaffold_1	-14.8124	2.38828	5.86783e-58	Up	Protein of unknown function (DUF1262)
ppa001116m.g	scaffold_7	-13.7699	-2.3882	1.70741e-117	Down	formin homology 1
ppa012822m.g	scaffold_6	-17.3803	2.38779	8.58449e-11	Up
ppa018877m.g	scaffold_7	-18.3803	2.38779	5.29958e-06	Up	cellulose synthase like E1
ppa010379m.g	scaffold_1	-14.7785	2.38732	3.16205e-59	Up	expansin A1
ppa025925m.g	scaffold_6	-17.844	-2.38077	3.38217e-08	Down	Chloroplast-targeted copper chaperone protein
ppa004817m.g	scaffold_6	-14.6433	-2.37899	3.21033e-64	Down	Jojoba acyl CoA reductase-related male sterility protein
ppa014382m.g	scaffold_2	-18.0222	2.37886	2.57157e-07	Up	Cox19 family protein (CHCH motif)
ppa004126m.g	scaffold_1	-16.5821	-2.3785	3.97001e-18	Down	Galactose oxidase/kelch repeat superfamily protein
ppa023599m.g	scaffold_5	-15.908	2.37645	5.69128e-28	Up	UDP-Glycosyltransferase superfamily protein
ppa009290m.g	scaffold_2	-15.8021	2.37437	6.99219e-30	Up	NAD(P)-binding Rossmann-fold superfamily protein
ppa002319m.g	scaffold_6	-17.7103	-2.37333	7.55583e-09	Down	RHO guanyl-nucleotide exchange factor 7
ppa017924m.g	scaffold_5	-15.3879	2.37269	3.07478e-39	Up	Auxin efflux carrier family protein
ppa001312m.g	scaffold_7	-14.0108	-2.37141	8.75412e-99	Down	starch branching enzyme 2.2
ppa012800m.g	scaffold_5	-14.1263	-2.37125	3.83032e-91	Down	Protein of unknown function, DUF538
ppa002257m.g	scaffold_8	-15.7717	2.36714	2.71559e-30	Up	Protein kinase protein with adenine nucleotide alpha hydrolases-like domain
ppa006807m.g	scaffold_8	-18.1728	-2.36709	1.16356e-06	Down	alpha/beta-Hydrolases superfamily protein
ppa010226m.g	scaffold_6	-19.1728	-2.36709	0.000910521	Down	Barwin-like endoglucanases superfamily protein
ppa014668m.g	scaffold_7	-19.1728	-2.36709	0.000910521	Down
ppa018476m.g	scaffold_6	-19.1728	-2.36709	0.000910521	Down	Protein of unknown function (DUF604)
ppa013418m.g	scaffold_1	-16.2916	2.36626	4.60011e-21	Up
ppb007262m.g	scaffold_6	-16.9525	2.36226	8.63e-14	Up	Mitochondrial substrate carrier family protein
ppa026371m.g	scaffold_4	-16.9303	-2.35621	3.05597e-14	Down	receptor-like kinase in flowers 1
ppa024953m.g	scaffold_1	-17.2728	-2.35329	1.93931e-11	Down	enzyme binding;tetrapyrrole binding
ppa004308m.g	scaffold_1	-18.8578	-2.35329	0.000192195	Down	Glucose-methanol-choline (GMC) oxidoreductase family protein
ppa013354m.g	scaffold_1	-14.0974	2.35133	1.63028e-91	Up
ppa013690m.g	scaffold_2	-14.9024	2.3508	6.00344e-53	Up	response to low sulfur 2
ppa006261m.g	scaffold_7	-10.5975	2.34789	0	Up	S-methyl-5-thioribose kinase
ppb011145m.g	scaffold_6	-13.4547	-2.34752	2.54231e-141	Down
ppa001159m.g	scaffold_4	-18.208	2.34715	1.96465e-06	Up	glutamate receptor 2.7
ppa006110m.g	scaffold_7	-14.6844	2.34715	5.65553e-61	Up	beta glucosidase 17
ppa006913m.g	scaffold_4	-19.208	2.34715	0.000910521	Up	ADP/ATP carrier 2
ppa008759m.g	scaffold_7	-19.208	2.34715	0.000910521	Up	aspartate-glutamate racemase family
ppa013135m.g	scaffold_7	-19.623	2.34715	0.00442505	Up
ppa013165m.g	scaffold_6	-19.623	2.34715	0.00442505	Up	Histone superfamily protein
ppa013742m.g	scaffold_1	-17.1205	2.34715	2.80578e-12	Up
ppa013953m.g	scaffold_1	-19.623	2.34715	0.00442505	Up
ppa014856m.g	scaffold_1	-19.623	2.34715	0.00442505	Up
ppa016114m.g	scaffold_7	-19.208	2.34715	0.000910521	Up	Cyclin B2;3
ppa020728m.g	scaffold_8	-15.7817	2.34715	1.28749e-29	Up	Protein of unknown function, DUF538
ppa024064m.g	scaffold_7	-18.623	2.34715	4.12576e-05	Up	beta-1,3-glucanase 3
ppa024224m.g	scaffold_4	-19.623	2.34715	0.00442505	Up	3-phosphoinositide-dependent protein kinase-1, putative
ppa019780m.g	scaffold_2	-18.5994	-2.34401	4.12576e-05	Down	NAC 014
ppa008754m.g	scaffold_1	-15.5962	2.34125	3.26706e-33	Up	alpha/beta-Hydrolases superfamily protein
ppa026148m.g	scaffold_3	-16.2585	2.33781	4.94381e-21	Up
ppa008857m.g	scaffold_8	-18.3803	-2.33735	8.96304e-06	Down	Sodium Bile acid symporter family
ppa000880m.g	scaffold_1	-12.5744	-2.33448	1.4281e-255	Down	Leucine-rich receptor-like protein kinase family protein
ppa020589m.g	scaffold_3	-14.5456	-2.33374	3.60374e-66	Down	Malectin/receptor-like protein kinase family protein
ppa018344m.g	scaffold_8	-15.7885	2.33367	3.62026e-29	Up	MLP-like protein 423
ppa017045m.g	scaffold_1	-17.1902	-2.33233	7.38035e-12	Down	Protein of unknown function, DUF617
ppa010278m.g	scaffold_2	-16.4911	-2.32962	1.66401e-18	Down
ppa001023m.g	scaffold_3	-15.7003	-2.32841	2.23754e-30	Down
ppa000524m.g	scaffold_2	-17.0222	-2.32841	3.79658e-13	Down	Disease resistance protein (TIR-NBS-LRR class) family
ppa000089m.g	scaffold_1	-14.5485	-2.3281	1.00168e-65	Down	Tetratricopeptide repeat (TPR)-like superfamily protein
ppa010831m.g	scaffold_1	-13.7114	2.32478	9.61476e-117	Up	Glutathione S-transferase family protein
ppa012223m.g	scaffold_4	-14.7275	2.32453	3.81566e-58	Up	F-box family protein
ppa026815m.g	scaffold_5	-17.7356	-2.3227	2.1458e-08	Down
ppa005943m.g	scaffold_3	-15.3377	-2.32137	1.99723e-38	Down	HXXXD-type acyl-transferase family protein
ppa022983m.g	scaffold_5	-17.7618	2.32068	3.60145e-08	Up	Late embryogenesis abundant (LEA) hydroxyproline-rich glycoprotein family
ppa011048m.g	scaffold_1	-14.1879	2.32047	5.91455e-84	Up	ChaC-like family protein
ppa007057m.g	scaffold_6	-15.9006	2.318	8.28849e-27	Up	fatty acid desaturase 8
ppa007314m.g	scaffold_4	-17.1377	2.3128	7.85197e-12	Up	NAC domain containing protein 25
ppa019786m.g	scaffold_5	-18.2263	2.31063	3.30527e-06	Up	Predicted AT-hook DNA-binding family protein
ppa004243m.g	scaffold_1	-13.8174	-2.31046	2.19212e-106	Down	3-ketoacyl-CoA synthase 2
ppa020637m.g	scaffold_7	-16.8088	-2.31038	7.4992e-15	Down	cytochrome P450, family 93, subfamily D, polypeptide 1
ppa005322m.g	scaffold_5	-15.0726	-2.30902	1.31285e-45	Down	cytochrome P450, family 706, subfamily A, polypeptide 4
ppa009686m.g	scaffold_2	-15.6171	-2.30868	1.27309e-31	Down	light harvesting complex photosystem II
ppa000135m.g	scaffold_3	-13.3581	-2.30546	3.84103e-145	Down	Tetratricopeptide repeat (TPR)-like superfamily protein
ppa011220m.g	scaffold_5	-18.4216	2.30533	1.50972e-05	Up	Octicosapeptide/Phox/Bem1p family protein
ppa012821m.g	scaffold_8	-18.4216	2.30533	1.50972e-05	Up	phloem protein 2-A1
ppb010866m.g	scaffold_6	-17.4216	2.30533	6.80259e-10	Up	Protein of unknown function (DUF607)
ppa010373m.g	scaffold_1	-14.6008	2.30276	8.91875e-63	Up	response regulator 9
ppa026242m.g	scaffold_1	-17.0625	2.29824	2.97077e-12	Up	translocase of outer membrane 22-V
ppa009084m.g	scaffold_6	-13.6862	2.29691	6.47303e-116	Up	NAD(P)-binding Rossmann-fold superfamily protein
ppa004383m.g	scaffold_6	-17.1205	-2.29671	4.6981e-12	Down	iron regulated 2
ppa009517m.g	scaffold_6	-17.8861	-2.29671	1.61638e-07	Down	Uncharacterized conserved protein (DUF2358)
ppa000273m.g	scaffold_1	-18.0381	-2.29671	7.28843e-07	Down	Protein kinase family protein with ARM repeat domain
ppa017170m.g	scaffold_1	-18.0381	-2.29671	7.28843e-07	Down	hydroxyproline-rich glycoprotein family protein
ppa026927m.g	scaffold_2	-18.0381	-2.29671	7.28843e-07	Down	chitinase A
ppa015982m.g	scaffold_4	-18.4006	-2.29671	1.50972e-05	Down	Leucine-rich repeat transmembrane protein kinase
ppa025100m.g	scaffold_7	-18.4006	-2.29671	1.50972e-05	Down	Tetratricopeptide repeat (TPR)-like superfamily protein
ppa010011m.g	scaffold_7	-18.8861	-2.29671	0.000324914	Down	methyl esterase 1
ppa017165m.g	scaffold_2	-18.8861	-2.29671	0.000324914	Down	Nodulin MtN3 family protein
ppa018428m.g	scaffold_4	-18.8861	-2.29671	0.000324914	Down	glutathione S-transferase TAU 19
ppa011238m.g	scaffold_6	-19.208	-2.29671	0.00154388	Down
ppa019383m.g	scaffold_4	-19.208	-2.29671	0.00154388	Down	Pollen Ole e 1 allergen and extensin family protein
ppa020084m.g	scaffold_7	-19.208	-2.29671	0.00154388	Down	Plant protein of unknown function (DUF827)
ppa026361m.g	scaffold_8	-19.208	-2.29671	0.00154388	Down
ppa004644m.g	scaffold_1	-19.623	-2.29671	0.00753784	Down	glycosyl hydrolase 9B1
ppa011491m.g	scaffold_5	-19.623	-2.29671	0.00753784	Down	RmlC-like cupins superfamily protein
ppa023339m.g	scaffold_4	-15.3753	2.29652	3.73357e-37	Up	receptor kinase 3
ppa024775m.g	scaffold_8	-17.7753	2.29371	6.02754e-08	Up	Protein of unknown function (DUF707)
ppa020668m.g	scaffold_7	-16.4803	2.2927	1.37859e-17	Up	F-box family protein
ppa009106m.g	scaffold_5	-16.8437	2.29112	5.82085e-14	Up	Drug/metabolite transporter superfamily protein
ppa014683m.g	scaffold_4	-18.9155	2.28826	0.000324914	Up	FAD-binding Berberine family protein
ppa017542m.g	scaffold_1	-18.9155	2.28826	0.000324914	Up	K-box region and MADS-box transcription factor family protein
ppa006575m.g	scaffold_1	-16.168	-2.28793	2.1193e-21	Down	Protein of unknown function (DUF506)
ppa012756m.g	scaffold_2	-15.7787	2.28689	3.0387e-28	Up	Calcium-dependent lipid-binding (CaLB domain) family protein
ppa007650m.g	scaffold_3	-16.355	-2.28672	1.56735e-19	Down	GDSL-like Lipase/Acylhydrolase superfamily protein
ppa001648m.g	scaffold_8	-15.6537	2.28575	1.43448e-30	Up	high affinity K+ transporter 5
ppa024400m.g	scaffold_2	-16.4322	2.28396	5.24883e-18	Up	detoxifying efflux carrier 35
ppa016623m.g	scaffold_8	-16.8226	-2.2829	2.0958e-14	Down	Disease resistance protein (TIR-NBS-LRR class) family
ppa000429m.g	scaffold_1	-13.4412	-2.28081	6.65164e-135	Down	catalytics;carbohydrate kinases;phosphoglucan, water dikinases
ppa007810m.g	scaffold_7	-16.1125	2.27964	1.00082e-22	Up	Zinc-binding dehydrogenase family protein
ppa012940m.g	scaffold_2	-15.7919	-2.27643	2.45641e-27	Down	Late embryogenesis abundant protein
ppa012595m.g	scaffold_6	-17.411	-2.27595	6.80259e-10	Down	histidine-containing phosphotransmitter 1
ppa001232m.g	scaffold_7	-15.0345	2.2752	1.48946e-45	Up	Glycosyl hydrolases family 31 protein
ppa005052m.g	scaffold_3	-19.245	2.27315	0.00154388	Up	UDP-glucosyl transferase 71B6
ppa014309m.g	scaffold_3	-19.245	2.27315	0.00154388	Up
ppa024080m.g	scaffold_1	-16.6352	-2.27246	4.15443e-16	Down	zinc finger homeodomain 1
ppa010863m.g	scaffold_1	-15.0167	2.27214	5.73062e-46	Up	response regulator 3
ppa004786m.g	scaffold_7	-14.6027	2.27011	5.60901e-61	Up	UDP-glucosyl transferase 73C1
ppa008795m.g	scaffold_1	-15.4404	2.26772	1.48034e-34	Up	alpha/beta-Hydrolases superfamily protein
ppa017688m.g	scaffold_5	-17.9006	-2.26756	2.70628e-07	Down	cytochrome P450, family 71, subfamily A, polypeptide 14
ppa008468m.g	scaffold_5	-16.9754	-2.26601	6.74814e-13	Down	NAD(P)-binding Rossmann-fold superfamily protein
ppa008575m.g	scaffold_1	-15.3186	2.26441	1.62781e-37	Up	alpha/beta-Hydrolases superfamily protein
ppa007718m.g	scaffold_5	-16.0954	-2.26335	5.09769e-22	Down	GDSL-like Lipase/Acylhydrolase superfamily protein
ppa020227m.g	scaffold_6	-16.0954	-2.26335	5.09769e-22	Down	cytochrome P450, family 86, subfamily A, polypeptide 1
ppa004374m.g	scaffold_3	-12.2871	2.26323	7.15731e-294	Up	P-loop containing nucleoside triphosphate hydrolases superfamily protein
ppa007754m.g	scaffold_1	-17.4431	2.26226	1.88903e-09	Up	Cyclin D2;1
ppa027151m.g	scaffold_4	-15.0362	-2.26069	7.17577e-45	Down	tornado 1
ppa000860m.g	scaffold_1	-18.2263	-2.26018	5.53962e-06	Down	Leucine-rich repeat protein kinase family protein
ppa008069m.g	scaffold_1	-10.1721	2.26004	0	Up	dihydroflavonol 4-reductase
ppa008158m.g	scaffold_8	-17.1643	2.25969	3.62325e-11	Up	nodulin MtN21 /EamA-like transporter family protein
ppa009549m.g	scaffold_8	-15.7035	-2.25857	1.37297e-28	Down	unknown seed protein like 1
ppa011317m.g	scaffold_7	-17.9307	2.25788	4.51662e-07	Up
ppa012199m.g	scaffold_8	-16.8366	-2.25488	5.82085e-14	Down	Thioredoxin superfamily protein
ppa004192m.g	scaffold_8	-15.2751	-2.2542	6.92614e-38	Down	Glucose-1-phosphate adenylyltransferase family protein
ppa008854m.g	scaffold_7	-13.5765	2.25113	7.82026e-120	Up	alpha/beta-Hydrolases superfamily protein
ppa013724m.g	scaffold_3	-12.5945	2.25067	8.05076e-235	Up	Glutaredoxin family protein
ppa003348m.g	scaffold_1	-14.9832	-2.25041	4.0566e-46	Down	Pentatricopeptide repeat (PPR-like) superfamily protein
ppa018586m.g	scaffold_6	-17.6475	-2.2478	2.24892e-08	Down	Leucine-rich repeat protein kinase family protein
ppa000225m.g	scaffold_5	-18.6475	-2.2478	0.000116842	Down	multidrug resistance-associated protein 14
ppa009561m.g	scaffold_3	-18.6475	-2.2478	0.000116842	Down	S-adenosyl-L-methionine-dependent methyltransferases superfamily protein
ppb014490m.g	scaffold_4	-18.6475	-2.2478	0.000116842	Down	cysteine-rich RLK (RECEPTOR-like protein kinase) 8
ppa002804m.g	scaffold_4	-18.6728	2.24762	0.000116842	Up	nine-cis-epoxycarotenoid dioxygenase 3
ppa003507m.g	scaffold_2	-19.6728	2.24762	0.00753784	Up	Major facilitator superfamily protein
ppa011245m.g	scaffold_1	-18.6728	2.24762	0.000116842	Up	Putative lysine decarboxylase family protein
ppa011597m.g	scaffold_7	-19.6728	2.24762	0.00753784	Up	Ribosomal protein L23/L15e family protein
ppa016392m.g	scaffold_4	-19.6728	2.24762	0.00753784	Up	Pseudouridine synthase family protein
ppa017842m.g	scaffold_4	-19.6728	2.24762	0.00753784	Up	Tetratricopeptide repeat (TPR)-like superfamily protein
ppa024050m.g	scaffold_3	-18.6728	2.24762	0.000116842	Up	Calcium-binding EF-hand family protein
ppa026721m.g	scaffold_8	-19.6728	2.24762	0.00753784	Up	late embryogenesis abundant protein-related / LEA protein-related
ppb025397m.g	scaffold_7	-19.6728	2.24762	0.00753784	Up	Protein of unknown function (DUF579)
ppa010796m.g	scaffold_3	-11.7571	2.24534	0	Up	WRKY DNA-binding protein 40
ppa006841m.g	scaffold_1	-11.6823	2.23992	0	Up	S-adenosylmethionine synthetase family protein
ppa007838m.g	scaffold_6	-14.7456	-2.23781	1.0912e-53	Down	WRKY DNA-binding protein 74
ppa005446m.g	scaffold_10	-17.9155	-2.23781	4.51662e-07	Down	Eukaryotic aspartyl protease family protein
ppa012334m.g	scaffold_4	-17.9155	-2.23781	4.51662e-07	Down	Protein of unknown function (DUF177)
ppa004743m.g	scaffold_2	-16.3805	-2.23574	1.99772e-18	Down	glycerol-3-phosphate acyltransferase 5
ppa004011m.g	scaffold_1	-15.1727	-2.23512	5.70151e-40	Down	3-ketoacyl-CoA synthase 10
ppa014022m.g	scaffold_5	-16.6793	2.23468	8.67603e-15	Up
ppa006351m.g	scaffold_7	-16.7165	-2.23257	8.36323e-15	Down	PLAC8 family protein
ppa025793m.g	scaffold_5	-13.9256	2.23227	1.34416e-92	Up	Leucine-rich repeat protein kinase family protein
ppa007874m.g	scaffold_5	-18.0709	-2.23112	2.03777e-06	Down	Kinase interacting (KIP1-like) family protein
ppa000107m.g	scaffold_1	-10.3782	-2.22791	0	Down	Kinase interacting (KIP1-like) family protein
ppa016241m.g	scaffold_3	-15.2426	-2.22744	7.5417e-38	Down	ortholog of maize chloroplast splicing factor CRS1
ppa007792m.g	scaffold_3	-17.9462	2.22686	7.51304e-07	Up	Galactose oxidase/kelch repeat superfamily protein
ppa018615m.g	scaffold_3	-17.9462	2.22686	7.51304e-07	Up	Major facilitator superfamily protein
ppa004870m.g	scaffold_6	-13.1808	2.22663	9.83722e-154	Up	serine/threonine protein kinase 2
ppa003812m.g	scaffold_5	-13.3124	-2.22643	8.68543e-140	Down	chloroplast beta-amylase
ppa020422m.g	scaffold_150	-15.2025	2.22592	3.89086e-39	Up	carboxyesterase 13
ppa012261m.g	scaffold_5	-13.1654	2.22572	3.39492e-155	Up	Late embryogenesis abundant (LEA) hydroxyproline-rich glycoprotein family
ppa016301m.g	scaffold_1	-14.6259	2.22372	1.08761e-57	Up	Copper amine oxidase family protein
ppa000290m.g	scaffold_9	-19.245	-2.2227	0.00259948	Down	Protein kinase family protein with ARM repeat domain
ppa001772m.g	scaffold_8	-19.245	-2.2227	0.00259948	Down
ppa021661m.g	scaffold_4	-19.245	-2.2227	0.00259948	Down	disease resistance family protein / LRR family protein
ppa022859m.g	scaffold_4	-19.245	-2.2227	0.00259948	Down	myb domain protein 67
ppa023528m.g	scaffold_1	-19.245	-2.2227	0.00259948	Down	Nucleoside diphosphate kinase family protein
ppa002427m.g	scaffold_9	-15.8196	-2.22094	1.36368e-25	Down	Ankyrin repeat family protein
ppa007315m.g	scaffold_5	-17.3406	-2.21763	7.07606e-10	Down	nudix hydrolase homolog 8
ppa008436m.g	scaffold_1	-17.3406	-2.21763	7.07606e-10	Down	purple acid phosphatase 3
ppa023758m.g	scaffold_1	-16.789	-2.21579	6.07227e-14	Down	Glycine-rich protein family
ppa002351m.g	scaffold_1	-17.789	-2.21579	1.6735e-07	Down	ABC-2 type transporter family protein
ppa015245m.g	scaffold_3	-17.789	-2.21579	1.6735e-07	Down	Peroxidase superfamily protein
ppa024750m.g	scaffold_3	-17.789	-2.21579	1.6735e-07	Down	Protein kinase family protein with leucine-rich repeat domain
ppa006606m.g	scaffold_8	-14.4943	-2.21424	8.07917e-62	Down	chloroplast stem-loop binding protein of 41 kDa
ppa015357m.g	scaffold_1	-15.2979	2.21285	2.22542e-36	Up	UDP-glucosyl transferase 85A2
ppa017449m.g	scaffold_4	-18.1052	2.21285	3.38883e-06	Up
ppa023882m.g	scaffold_6	-18.1052	2.21285	3.38883e-06	Up	Protein of unknown function (DUF1635)
ppa019910m.g	scaffold_1	-17.4431	-2.21182	3.13654e-09	Down	NB-ARC domain-containing disease resistance protein
ppa011816m.g	scaffold_1	-15.4178	2.21164	2.02057e-33	Up
ppa004306m.g	scaffold_6	-13.3582	-2.20666	5.69295e-133	Down	serine transhydroxymethyltransferase 1
ppa008728m.g	scaffold_6	-16.4709	2.20655	1.77137e-16	Up	Peroxidase superfamily protein
ppa003430m.g	scaffold_1	-17.5534	-2.20507	1.39365e-08	Down	O-fucosyltransferase family protein
ppa000296m.g	scaffold_7	-13.2042	-2.20454	7.17351e-148	Down	magnesium-chelatase subunit chlH, chloroplast, putative / Mg-protoporphyrin IX chelatase, putative (CHLH)
ppa006859m.g	scaffold_2	-14.1459	-2.20387	8.89082e-78	Down	sedoheptulose-bisphosphatase
ppa000243m.g	scaffold_8	-15.3019	-2.20049	1.69261e-35	Down	purine biosynthesis 4
ppa021097m.g	scaffold_8	-14.1385	-2.19791	9.18925e-78	Down	Duplicated homeodomain-like superfamily protein
ppa025848m.g	scaffold_1	-18.0878	-2.19717	3.38883e-06	Down	disease resistance protein (TIR-NBS-LRR class), putative
ppa013199m.g	scaffold_7	-18.6728	-2.19717	0.000195126	Down	Heavy metal transport/detoxification superfamily protein
ppa004406m.g	scaffold_1	-18.284	2.19515	1.53741e-05	Up	cytochrome P450, family 98, subfamily A, polypeptide 3
ppa006753m.g	scaffold_1	-17.9621	2.19515	1.24545e-06	Up	alpha/beta-Hydrolases superfamily protein
ppa010812m.g	scaffold_5	-14.7604	2.19515	7.19583e-51	Up
ppa015845m.g	scaffold_3	-19.284	2.19515	0.00259948	Up	UDP-glucosyl transferase 71B5
ppa019571m.g	scaffold_7	-16.8246	2.19515	4.50886e-13	Up	Protein kinase family protein with leucine-rich repeat domain
ppa022931m.g	scaffold_7	-18.699	2.19515	0.000195126	Up	GNOM-like 2
ppa024941m.g	scaffold_1	-17.284	2.19515	7.23736e-10	Up	homolog of carrot EP3-3 chitinase
ppa025404m.g	scaffold_2	-19.284	2.19515	0.00259948	Up	syntaxin of plants 71
ppa005598m.g	scaffold_5	-16.4016	-2.19361	1.49777e-17	Down	glyceraldehyde-3-phosphate dehydrogenase B subunit
ppa014642m.g	scaffold_3	-17.3825	2.18442	3.19613e-09	Up	Pectin lyase-like superfamily protein
ppa011610m.g	scaffold_6	-18.2642	-2.18423	1.53741e-05	Down	Late embryogenesis abundant (LEA) hydroxyproline-rich glycoprotein family
ppa005607m.g	scaffold_6	-13.1355	-2.18312	3.51296e-152	Down	Acetamidase/Formamidase family protein
ppa010530m.g	scaffold_3	-14.7509	2.18303	1.21724e-50	Up	DNA-binding storekeeper protein-related
ppa016135m.g	scaffold_5	-14.6466	2.18227	7.18192e-55	Up	myb domain protein 4
ppa001936m.g	scaffold_6	-15.1366	-2.18088	4.60987e-39	Down	cellulose synthase like E1
ppa005574m.g	scaffold_6	-14.4344	2.17847	7.68713e-63	Up	fatty acid desaturase 8
ppa001914m.g	scaffold_6	-18.9462	-2.17641	0.000912234	Down	CRINKLY4 related 1
ppa004990m.g	scaffold_1	-18.9462	-2.17641	0.000912234	Down	Protein of unknown function (DUF1336)
ppa016477m.g	scaffold_3	-18.9462	-2.17641	0.000912234	Down	Integrase-type DNA-binding superfamily protein
ppa018630m.g	scaffold_1	-18.9462	-2.17641	0.000912234	Down	Major facilitator superfamily protein
ppa022098m.g	scaffold_5	-18.9462	-2.17641	0.000912234	Down
ppa022759m.g	scaffold_5	-18.9462	-2.17641	0.000912234	Down	branchless trichome
ppa023221m.g	scaffold_1	-18.9462	-2.17641	0.000912234	Down
ppa006749m.g	scaffold_8	-17.2941	2.17497	1.19152e-09	Up	PIF / Ping-Pong family of plant transposases
ppa003872m.g	scaffold_4	-15.3879	2.17361	5.83224e-33	Up	SKU5 similar 4
ppa012588m.g	scaffold_6	-13.4557	2.17328	3.79644e-121	Up	A20/AN1-like zinc finger family protein
ppa026735m.g	scaffold_2	-15.9129	-2.17181	4.98667e-23	Down	Protein of unknown function (DUF3464)
ppa006158m.g	scaffold_2	-17.6858	-2.17117	1.02732e-07	Down	FASCICLIN-like arabinogalactan protein 8
ppa007071m.g	scaffold_6	-14.2061	-2.16843	3.04614e-72	Down	chloroplast RNA binding
ppa017011m.g	scaffold_2	-16.1434	-2.16742	1.21178e-19	Down	Tetratricopeptide repeat (TPR)-like superfamily protein
ppa008414m.g	scaffold_4	-11.5317	2.16671	0	Up	Arabidopsis thaliana gibberellin 2-oxidase 1
ppa013490m.g	scaffold_8	-16.8393	2.1657	1.2161e-12	Up
ppa024157m.g	scaffold_2	-16.2741	-2.1646	1.34188e-18	Down	LRR and NB-ARC domains-containing disease resistance protein
ppa003159m.g	scaffold_7	-17.9783	2.16273	2.05726e-06	Up	Auxin efflux carrier family protein
ppa008007m.g	scaffold_3	-18.9783	2.16273	0.000912234	Up	2-oxoglutarate (2OG) and Fe(II)-dependent oxygenase superfamily protein
ppa010705m.g	scaffold_1	-18.9783	2.16273	0.000912234	Up	seed gene 1
ppa014101m.g	scaffold_5	-18.9783	2.16273	0.000912234	Up
ppa016719m.g	scaffold_4	-17.9783	2.16273	2.05726e-06	Up
ppa018480m.g	scaffold_2	-18.9783	2.16273	0.000912234	Up
ppa024896m.g	scaffold_2	-16.1052	-2.1624	4.58204e-20	Down	Agenet domain-containing protein
ppa006098m.g	scaffold_2	-15.3235	2.16169	5.28315e-34	Up	Protein kinase superfamily protein
ppa002984m.g	scaffold_1	-15.7209	-2.16166	5.54597e-26	Down	nitrate transporter 1.7
ppa014176m.g	scaffold_1	-12.6537	2.16076	4.52805e-208	Up
ppa004772m.g	scaffold_6	-16.1479	-2.15838	1.97965e-19	Down	Jojoba acyl CoA reductase-related male sterility protein
ppa018837m.g	scaffold_8	-16.6924	-2.158	3.88562e-14	Down	Ataxia telangiectasia-mutated and RAD3-related
ppa025943m.g	scaffold_3	-16.0173	2.15767	8.96706e-22	Up	UDP-glucosyl transferase 71B6
ppa021513m.g	scaffold_7	-17.3718	-2.15535	3.19613e-09	Down	Glycosyl hydrolase family 38 protein
ppa007131m.g	scaffold_7	-15.1918	-2.1541	1.00042e-36	Down	hydroxypyruvate reductase
ppa003895m.g	scaffold_1	-17.1918	-2.1541	2.70464e-10	Down	cytokinin oxidase 5
ppa007868m.g	scaffold_1	-17.1918	-2.1541	2.70464e-10	Down	Protein kinase superfamily protein
ppa008103m.g	scaffold_1	-13.9473	2.1535	4.99814e-85	Up	Phosphoglycerate mutase family protein
ppa013198m.g	scaffold_4	-15.7817	2.15271	3.78102e-25	Up	Ribosomal L27e protein family
ppa008618m.g	scaffold_4	-12.3521	2.15051	3.10893e-253	Up	NAD(P)-binding Rossmann-fold superfamily protein
ppa015512m.g	scaffold_2	-13.4357	-2.15027	1.95208e-120	Down	cyclic nucleotide gated channel 1
ppa012911m.g	scaffold_4	-14.6785	2.14741	1.93594e-51	Up	Ribosomal protein L18e/L15 superfamily protein
ppa025624m.g	scaffold_1	-15.1743	-2.14702	6.21681e-37	Down	glucuronidase 1
ppa018868m.g	scaffold_6	-14.0416	2.14645	2.34516e-79	Up	Concanavalin A-like lectin protein kinase family protein
ppa010053m.g	scaffold_1	-14.5677	2.14484	7.30326e-56	Up
ppa002050m.g	scaffold_4	-13.9442	-2.1447	8.47324e-85	Down	Early-responsive to dehydration stress protein (ERD4)
ppa000643m.g	scaffold_6	-14.4767	-2.1447	8.87245e-59	Down	phytochrome A
ppa002044m.g	scaffold_7	-15.5291	-2.1447	3.85188e-29	Down	proteinaceous RNase P 1
ppa010553m.g	scaffold_3	-18.699	-2.1447	0.000324063	Down
ppa011144m.g	scaffold_7	-19.284	-2.1447	0.00434351	Down	RmlC-like cupins superfamily protein
ppa021124m.g	scaffold_6	-19.284	-2.1447	0.00434351	Down
ppa003210m.g	scaffold_1	-16.4513	2.14452	7.91244e-16	Up	NADP-malic enzyme 3
ppa017023m.g	scaffold_1	-18.7263	2.1407	0.000324063	Up	MATE efflux family protein
ppa019209m.g	scaffold_6	-18.7263	2.1407	0.000324063	Up	Dof-type zinc finger DNA-binding family protein
ppb015811m.g	scaffold_4	-18.7263	2.1407	0.000324063	Up
ppa023917m.g	scaffold_4	-13.4723	2.14022	3.09455e-116	Up	Copper transport protein family
ppa013870m.g	scaffold_6	-12.4913	2.14021	2.79444e-228	Up	Hypoxia-responsive family protein
ppa007244m.g	scaffold_8	-14.108	-2.13694	3.86679e-75	Down	Protein of unknown function (DUF760)
ppa003195m.g	scaffold_6	-11.7588	-2.13622	0	Down	oligopeptide transporter 5
ppa026356m.g	scaffold_6	-16.3825	-2.13398	6.81621e-17	Down	5\'-3\' exoribonuclease 3
ppa019577m.g	scaffold_1	-14.5767	-2.1309	3.77055e-54	Down	Eukaryotic aspartyl protease family protein
ppa007432m.g	scaffold_1	-14.1315	-2.13006	1.87122e-73	Down	Zinc finger C-x8-C-x5-C-x3-H type family protein
ppa007015m.g	scaffold_1	-17.8319	-2.13006	7.56128e-07	Down	Heavy metal transport/detoxification superfamily protein
ppa006915m.g	scaffold_7	-17.9949	2.12956	3.38569e-06	Up	methionine adenosyltransferase 3
ppa013124m.g	scaffold_2	-17.9949	2.12956	3.38569e-06	Up
ppa002568m.g	scaffold_8	-15.4344	-2.12802	1.30406e-30	Down	long-chain acyl-CoA synthetase 2
ppa019338m.g	scaffold_4	-14.786	-2.12519	3.17229e-47	Down	CCCH-type zinc fingerfamily protein with RNA-binding domain
ppa025102m.g	scaffold_2	-18.5118	2.12476	0.000116167	Up	Thioredoxin z
ppb025182m.g	scaffold_6	-16.9032	-2.12162	5.3124e-12	Down	Pentatricopeptide repeat (PPR) superfamily protein
ppa013551m.g	scaffold_3	-14.7514	2.1207	7.4861e-48	Up	membrane-anchored ubiquitin-fold protein 1 precursor
ppa011591m.g	scaffold_4	-14.4509	2.12064	5.51346e-59	Up	Uncharacterised protein family (UPF0497)
ppa005871m.g	scaffold_2	-15.0546	2.12038	3.06999e-39	Up	proline transporter 1
ppa013328m.g	scaffold_8	-15.9646	2.11888	9.29512e-22	Up	arabinogalactan protein 1
ppa012649m.g	scaffold_1	-9.43451	2.11818	0	Up	MLP-like protein 423
ppa012078m.g	scaffold_7	-16.7125	-2.11773	1.71543e-13	Down
ppa024840m.g	scaffold_3	-17.7125	-2.11773	2.78623e-07	Down	HCO3- transporter family
ppa016254m.g	scaffold_8	-15.7745	-2.11655	4.482e-24	Down	LRR and NB-ARC domains-containing disease resistance protein
ppa022195m.g	scaffold_1	-17.2108	-2.11613	7.2929e-10	Down	B-box zinc finger family protein
ppa009924m.g	scaffold_1	-12.8768	2.11536	4.74569e-171	Up	salt tolerance zinc finger
ppa018533m.g	scaffold_5	-16.8393	-2.11526	1.99188e-12	Down	DNA binding;ATP binding
ppa002979m.g	scaffold_6	-16.7403	2.11269	7.46015e-13	Up	wall associated kinase-like 4
ppa007064m.g	scaffold_7	-16.7403	2.11269	7.46015e-13	Up	Protein kinase superfamily protein
ppa009872m.g	scaffold_7	-19.3252	2.11269	0.00434351	Up	C2H2-type zinc finger family protein
ppa010042m.g	scaffold_3	-19.3252	2.11269	0.00434351	Up	TRAM, LAG1 and CLN8 (TLC) lipid-sensing domain containing protein
ppa012322m.g	scaffold_4	-19.3252	2.11269	0.00434351	Up	LOB domain-containing protein 4
ppa018514m.g	scaffold_1	-19.3252	2.11269	0.00434351	Up	Calcium-binding EF-hand family protein
ppb021596m.g	scaffold_8	-19.3252	2.11269	0.00434351	Up	Uncharacterised protein family UPF0090
ppa007440m.g	scaffold_7	-18.9783	-2.11228	0.00151372	Down	Protein of unknown function (DUF620)
ppa010035m.g	scaffold_7	-18.9783	-2.11228	0.00151372	Down	photosystem I light harvesting complex gene 6
ppa008859m.g	scaffold_7	-12.1681	2.11224	2.45877e-277	Up	basic chitinase
ppa016640m.g	scaffold_4	-15.2821	2.11011	2.39806e-33	Up	HXXXD-type acyl-transferase family protein
ppa009800m.g	scaffold_1	-13.2552	2.10984	2.884e-131	Up	anthranilate synthase beta subunit 1
ppa012766m.g	scaffold_4	-16.6831	2.10929	2.79765e-13	Up
ppa011203m.g	scaffold_7	-16.0173	-2.10723	2.82751e-20	Down	TPX2 (targeting protein for Xklp2) protein family
ppa004999m.g	scaffold_4	-15.4212	2.10702	2.12358e-30	Up	cytochrome P450, family 716, subfamily A, polypeptide 1
ppa008326m.g	scaffold_2	-13.6493	2.10563	4.65312e-100	Up	UDP-Glycosyltransferase superfamily protein
ppa005515m.g	scaffold_7	-12.967	2.10519	2.59269e-159	Up	UDP-Glycosyltransferase superfamily protein
ppa008813m.g	scaffold_4	-18.16	2.10323	1.52218e-05	Up	ethylene-forming enzyme
ppa023545m.g	scaffold_3	-17.0575	-2.10189	1.01583e-10	Down	TBP-associated factor 5
ppa012414m.g	scaffold_5	-11.5201	2.10187	0	Up	WRKY DNA-binding protein 75
ppa014271m.g	scaffold_7	-17.084	2.09922	2.70276e-10	Up
ppa025458m.g	scaffold_3	-17.084	2.09922	2.70276e-10	Up	Embryo-specific protein 3, (ATS3)
ppa002380m.g	scaffold_7	-16.6629	-2.09911	1.05331e-13	Down	Protein kinase protein with adenine nucleotide alpha hydrolases-like domain
ppa023154m.g	scaffold_8	-15.9059	2.0988	3.5484e-22	Up	myb domain protein 73
ppa008568m.g	scaffold_5	-16.0216	-2.09877	4.5859e-20	Down	OBF binding protein 4
ppa020743m.g	scaffold_4	-17.2205	-2.09677	1.19341e-09	Down	Plant protein of unknown function (DUF641)
ppa012473m.g	scaffold_6	-15.6087	-2.09452	2.14084e-26	Down	Protein of unknown function, DUF584
ppa013169m.g	scaffold_2	-17.3359	2.09131	8.54234e-09	Up	Cornichon family protein
ppa000217m.g	scaffold_3	-12.9568	2.09086	2.99045e-158	Up	multidrug resistance-associated protein 6
ppa019225m.g	scaffold_2	-17.7263	-2.09025	4.56661e-07	Down	Tetratricopeptide repeat (TPR)-like superfamily protein
ppa003108m.g	scaffold_6	-18.7263	-2.09025	0.000535053	Down	phosphoglycerate kinase 1
ppa021993m.g	scaffold_2	-14.9907	-2.08748	1.18278e-39	Down	chitinase A
ppb018758m.g	scaffold_4	-14.1329	-2.08719	1.67266e-70	Down	cysteine-rich RLK (RECEPTOR-like protein kinase) 14
ppa007923m.g	scaffold_5	-14.3497	2.08639	4.57055e-61	Up	UDP-N-acetylglucosamine (UAA) transporter family
ppa010730m.g	scaffold_4	-14.3749	2.08181	8.29346e-60	Up	basic helix-loop-helix (bHLH) DNA-binding superfamily protein
ppa022876m.g	scaffold_4	-17.6151	-2.08169	1.68376e-07	Down	NB-ARC domain-containing disease resistance protein
ppa009153m.g	scaffold_7	-14.1161	-2.08117	6.3517e-71	Down	Haloacid dehalogenase-like hydrolase (HAD) superfamily protein
ppa012660m.g	scaffold_12	-17.6413	2.07967	2.74658e-07	Up	Family of unknown function (DUF662)
ppa009318m.g	scaffold_4	-18.5363	2.07585	0.000191076	Up	Protein kinase superfamily protein
ppa003253m.g	scaffold_3	-15.6183	-2.07524	9.09357e-26	Down	glucose-6-phosphate dehydrogenase 1
ppa006653m.g	scaffold_4	-14.4362	-2.07513	1.14837e-56	Down	alanine:glyoxylate aminotransferase
ppa1027211m.g	scaffold_1	-15.1899	-2.07431	3.43614e-34	Down	chloroplastic drought-induced stress protein of 32 kD
ppa017983m.g	scaffold_1	-18.5118	-2.07431	0.000191076	Down	disease resistance protein (TIR-NBS-LRR class), putative
ppa012573m.g	scaffold_1	-14.402	2.07423	2.43618e-58	Up	MLP-like protein 423
ppb025297m.g	scaffold_1	-14.5506	2.07316	6.9583e-53	Up	UDP-glucosyl transferase 88A1
ppa016832m.g	scaffold_1	-17.4384	2.07253	3.74866e-08	Up	amino acid permease 8
ppa010826m.g	scaffold_2	-17.1506	-2.07164	7.25232e-10	Down	RAB GTPase homolog A3
ppa021923m.g	scaffold_2	-16.4629	-2.07099	3.42351e-15	Down
ppa006018m.g	scaffold_5	-14.2124	-2.07082	1.09487e-65	Down	HXXXD-type acyl-transferase family protein
ppa005040m.g	scaffold_3	-16.862	-2.06993	8.65617e-12	Down	Eukaryotic aspartyl protease family protein
ppa011707m.g	scaffold_1	-17.862	-2.06993	2.03159e-06	Down	PsbQ-like 2
ppa010935m.g	scaffold_2	-18.3468	2.06962	6.87711e-05	Up	C-repeat-binding factor 4
ppa025478m.g	scaffold_9	-18.3468	2.06962	6.87711e-05	Up	S-locus lectin protein kinase family protein
ppa007996m.g	scaffold_6	-13.6427	-2.06844	1.69582e-96	Down	Galactose oxidase/kelch repeat superfamily protein
ppa001167m.g	scaffold_8	-14.5149	-2.06829	2.58777e-53	Down	Plant protein of unknown function (DUF869)
ppa002363m.g	scaffold_1	-13.1325	-2.06804	6.55668e-137	Down
ppa001712m.g	scaffold_5	-17.0751	-2.0667	2.70276e-10	Down	NB-ARC domain-containing disease resistance protein
ppa006774m.g	scaffold_8	-16.3697	-2.06497	4.84494e-16	Down	Protein of unknown function (DUF506)
ppa012771m.g	scaffold_6	-18.1793	2.06475	2.4904e-05	Up	Heavy metal transport/detoxification superfamily protein
ppa011428m.g	scaffold_4	-14.1146	-2.06453	6.96436e-70	Down	Receptor-like protein kinase-related family protein
ppa020409m.g	scaffold_1	-17.7403	-2.06224	7.45972e-07	Down	RING/U-box superfamily protein
ppa019200m.g	scaffold_4	-18.3252	-2.06224	6.87711e-05	Down	LRR and NB-ARC domains-containing disease resistance protein
ppa000571m.g	scaffold_3	-19.3252	-2.06224	0.00719738	Down
ppa001081m.g	scaffold_6	-19.3252	-2.06224	0.00719738	Down	RECQ helicase L4B
ppa024417m.g	scaffold_1	-19.3252	-2.06224	0.00719738	Down	myb domain protein 68
ppa000361m.g	scaffold_3	-14.7258	-2.06136	2.20922e-46	Down	histidine kinase 2
ppa004698m.g	scaffold_2	-16.4687	-2.05931	5.56232e-15	Down	Rho GTPase activating protein with PAK-box/P21-Rho-binding domain
ppa008739m.g	scaffold_1	-16.3084	2.05764	4.7136e-16	Up
ppa006899m.g	scaffold_1	-10.605	2.05675	0	Up	Chalcone and stilbene synthase family protein
ppa020663m.g	scaffold_6	-17.7691	2.05497	1.21438e-06	Up
ppa024869m.g	scaffold_2	-16.0698	2.0527	3.22056e-19	Up	NAD(P)-binding Rossmann-fold superfamily protein
ppa000431m.g	scaffold_8	-12.8274	-2.05027	7.92534e-166	Down	translocon at the outer envelope membrane of chloroplasts 159
ppa003652m.g	scaffold_5	-17.524	-2.05007	1.01364e-07	Down	isochorismate synthase 2
ppa025229m.g	scaffold_8	-17.524	-2.05007	1.01364e-07	Down	disease resistance protein (TIR-NBS-LRR class), putative
ppa001615m.g	scaffold_4	-15.777	-2.04954	1.29197e-22	Down	S-locus lectin protein kinase family protein
ppa006610m.g	scaffold_3	-14.6314	-2.04912	2.71633e-48	Down	glyceraldehyde 3-phosphate dehydrogenase A subunit 2
ppa003924m.g	scaffold_4	-16.7474	-2.04803	1.97029e-12	Down	aspartic proteinase A1
ppa002831m.g	scaffold_2	-13.8347	2.04663	1.63726e-83	Up	Leucine-rich repeat protein kinase family protein
ppa001340m.g	scaffold_4	-18.0118	-2.04517	9.06327e-06	Down	beta-galactosidase 8
ppa011269m.g	scaffold_7	-18.0118	-2.04517	9.06327e-06	Down	Thioredoxin superfamily protein
ppa010560m.g	scaffold_3	-19.0118	-2.04517	0.00249392	Down	alpha-crystallin domain 32.1
ppa020651m.g	scaffold_4	-19.0118	-2.04517	0.00249392	Down	Tetratricopeptide repeat (TPR)-like superfamily protein
ppa011493m.g	scaffold_7	-16.1498	2.04459	3.67252e-18	Up
ppa006453m.g	scaffold_7	-17.1116	2.04408	1.15342e-09	Up	monogalactosyldiacylglycerol synthase 2
ppa014212m.g	scaffold_6	-8.40492	-2.04325	0	Down	metallothionein 2B
ppa008791m.g	scaffold_3	-8.75044	2.043	0	Up	ethylene-forming enzyme
ppa007567m.g	scaffold_3	-16.8775	-2.03891	2.28319e-11	Down	nodulin MtN21 /EamA-like transporter family protein
ppb009791m.g	scaffold_1	-17.8775	-2.03891	3.31188e-06	Down	S-adenosyl-L-methionine-dependent methyltransferases superfamily protein
ppa012838m.g	scaffold_7	-16.1941	2.03521	1.57933e-17	Up
ppa006491m.g	scaffold_6	-10.143	2.03516	0	Up	Heavy metal transport/detoxification superfamily protein
ppa020243m.g	scaffold_4	-18.7546	-2.03367	0.00087791	Down	2-oxoglutarate (2OG) and Fe(II)-dependent oxygenase superfamily protein
ppa026635m.g	scaffold_1	-18.7546	-2.03367	0.00087791	Down	heat shock transcription factor B4
ppa012650m.g	scaffold_1	-15.5332	-2.03161	3.27827e-26	Down	MLP-like protein 423
ppa007685m.g	scaffold_5	-14.3002	2.0306	7.73425e-60	Up	xyloglucan endotransglucosylase/hydrolase 30
ppa009537m.g	scaffold_7	-15.0269	2.02967	9.8382e-37	Up	Protein of unknown function (DUF1637)
ppa001701m.g	scaffold_6	-14.2335	-2.02864	2.25731e-62	Down	Subtilase family protein
ppa000209m.g	scaffold_1	-12.3368	-2.02782	3.05344e-227	Down	Pyruvate phosphate dikinase, PEP/pyruvate binding domain
ppa007442m.g	scaffold_1	-17.5363	-2.0254	1.64643e-07	Down	Leucine carboxyl methyltransferase
ppa001941m.g	scaffold_6	-16.9767	2.02522	2.58267e-10	Up	cellulose synthase like E1
ppa009217m.g	scaffold_6	-17.9095	2.02522	5.37832e-06	Up	Phosphoglycerate mutase family protein
ppa010199m.g	scaffold_8	-17.121	2.02522	1.86215e-09	Up	Late embryogenesis abundant (LEA) hydroxyproline-rich glycoprotein family
ppa010942m.g	scaffold_1	-16.2815	2.02522	7.40701e-16	Up
ppa011814m.g	scaffold_3	-19.369	2.02522	0.00719738	Up	DNAJ homologue 2
ppa012015m.g	scaffold_6	-19.047	2.02522	0.00249392	Up	Late embryogenesis abundant (LEA) hydroxyproline-rich glycoprotein family
ppa012384m.g	scaffold_6	-19.047	2.02522	0.00249392	Up	HIT-type Zinc finger family protein
ppa012385m.g	scaffold_4	-18.199	2.02522	4.05604e-05	Up	ERF domain protein 12
ppa012565m.g	scaffold_1	-15.3029	2.02522	2.01962e-30	Up	Signal recognition particle, SRP9/SRP14 subunit
ppa013333m.g	scaffold_4	-19.047	2.02522	0.00249392	Up	sulfiredoxin
ppa014244m.g	scaffold_5	-14.9939	2.02522	2.27734e-37	Up	translocase inner membrane subunit 8
ppa018664m.g	scaffold_6	-19.369	2.02522	0.00719738	Up	Peroxidase superfamily protein
ppa019632m.g	scaffold_1	-18.369	2.02522	0.000112221	Up	Tetratricopeptide repeat (TPR)-like superfamily protein
ppa020296m.g	scaffold_2	-18.784	2.02522	0.00087791	Up	Uncharacterised conserved protein UCP022280
ppa024320m.g	scaffold_6	-18.199	2.02522	4.05604e-05	Up	RNA-binding (RRM/RBD/RNP motifs) family protein
ppa024611m.g	scaffold_1	-18.199	2.02522	4.05604e-05	Up	Transmembrane amino acid transporter family protein
ppb017076m.g	scaffold_4	-19.047	2.02522	0.00249392	Up	Uncharacterised conserved protein UCP015417, vWA
ppb019012m.g	scaffold_7	-18.784	2.02522	0.00087791	Up	DTW domain-containing protein
ppa001056m.g	scaffold_6	-15.918	-2.02425	4.26059e-20	Down	Leucine-rich repeat protein kinase family protein
ppa1027216m.g	scaffold_6	-16.4865	-2.02369	2.36412e-14	Down	ATP-dependent helicase family protein
ppa009951m.g	scaffold_7	-16.1355	-2.02271	2.38497e-17	Down	methyl esterase 1
ppa003178m.g	scaffold_8	-14.9876	-2.02237	2.23253e-37	Down	Galactose-binding protein
ppa023077m.g	scaffold_1	-15.3691	-2.01986	5.85617e-29	Down	Integrase-type DNA-binding superfamily protein
ppa014434m.g	scaffold_6	-14.3605	2.01962	6.52492e-57	Up	Ribosomal L38e protein family
ppa011617m.g	scaffold_4	-13.2742	2.01863	9.06777e-119	Up	Quinone reductase family protein
ppa009115m.g	scaffold_2	-14.7143	2.01806	1.56469e-44	Up	Nucleotide-sugar transporter family protein
ppa009597m.g	scaffold_2	-16.7038	-2.01742	1.93334e-12	Down	rubredoxin family protein
ppa020696m.g	scaffold_4	-18.1793	-2.01431	4.05604e-05	Down	Ribosomal protein S5/Elongation factor G/III/V family protein
ppa001207m.g	scaffold_1	-13.2308	-2.01318	2.45246e-121	Down	PLAT/LH2 domain-containing lipoxygenase family protein
ppa015739m.g	scaffold_8	-18.0292	-2.0104	1.47377e-05	Down	Protein kinase superfamily protein
ppa025097m.g	scaffold_1	-15.6791	-2.00971	2.82307e-23	Down	isoamylase 1
ppa006290m.g	scaffold_4	-12.2677	2.00552	8.32747e-234	Up	GHMP kinase family protein
ppa013461m.g	scaffold_6	-17.2091	2.00505	8.07074e-09	Up	ralf-like 33
ppa002761m.g	scaffold_3	-16.145	-2.00373	6.12346e-17	Down	Plant protein of unknown function (DUF827)
ppa011823m.g	scaffold_1	-15.3803	2.0025	2.48413e-28	Up
ppa013091m.g	scaffold_6	-15.1916	2.00031	6.38328e-32	Up	Ribosomal protein L14p/L23e family protein
ppa025472m.g	scaffold_8	-14.3564	-1.99992	1.03698e-55	Down	disease resistance protein (TIR-NBS-LRR class), putative
ppa019648m.g	scaffold_1	-17.5746	1.99923	4.30284e-07	Up
ppa010829m.g	scaffold_1	-15.3606	1.99721	1.50875e-28	Up	chaperone protein dnaJ-related
ppa003164m.g	scaffold_1	-17.3578	-1.99714	3.6414e-08	Down	microtubule-associated protein 65-8
ppa004068m.g	scaffold_6	-11.2699	1.99596	0	Up	Class-II DAHP synthetase family protein
ppa008425m.g	scaffold_7	-16.271	-1.99584	4.60547e-16	Down	myb-like transcription factor family protein
ppa003048m.g	scaffold_1	-11.4923	1.99491	0	Up	Class-II DAHP synthetase family protein
ppa021980m.g	scaffold_2	-13.8592	-1.99457	2.28339e-77	Down	3-ketoacyl-CoA synthase 19
ppa012010m.g	scaffold_2	-14.8455	1.99386	6.17774e-40	Up	P-loop containing nucleoside triphosphate hydrolases superfamily protein
ppa008911m.g	scaffold_4	-15.9261	1.99206	7.03061e-20	Up	Metallo-hydrolase/oxidoreductase superfamily protein
ppa013265m.g	scaffold_6	-15.4324	1.98989	4.46239e-27	Up	hydroxyproline-rich glycoprotein family protein
ppa026262m.g	scaffold_1	-14.4666	-1.98985	4.105e-51	Down	HXXXD-type acyl-transferase family protein
ppa005560m.g	scaffold_1	-17.0653	1.9887	1.79242e-09	Up	Transmembrane amino acid transporter family protein
ppa013179m.g	scaffold_8	-13.6395	1.98784	9.94526e-90	Up	cytochrome B5 isoform D
ppa000729m.g	scaffold_1	-16.1023	1.98775	9.24167e-18	Up	phytosulfokin receptor 1
ppa004515m.g	scaffold_6	-15.5298	-1.98738	3.38144e-25	Down	dehydroquinate dehydratase, putative / shikimate dehydrogenase, putative
ppa001878m.g	scaffold_2	-16.409	-1.98637	1.39576e-14	Down	ABC-2 type transporter family protein
ppa022208m.g	scaffold_4	-15.386	-1.98618	9.92275e-28	Down	Leucine-rich repeat transmembrane protein kinase
ppa000633m.g	scaffold_3	-13.8193	1.9848	1.92451e-79	Up	Phosphoglycerate mutase-like family protein
ppa006997m.g	scaffold_7	-13.6091	-1.98476	3.06136e-91	Down	Senescence/dehydration-associated protein-related
ppa008601m.g	scaffold_4	-18.2194	1.98458	6.57466e-05	Up	nudix hydrolase homolog 15
ppa010253m.g	scaffold_3	-18.2194	1.98458	6.57466e-05	Up	Ras-related small GTP-binding family protein
ppa025013m.g	scaffold_5	-18.2194	1.98458	6.57466e-05	Up	WRKY family transcription factor
ppa000819m.g	scaffold_1	-14.1366	-1.98197	1.58312e-63	Down	Plant protein of unknown function (DUF869)
ppa009170m.g	scaffold_5	-15.5586	1.98024	9.23417e-25	Up	Galactose mutarotase-like superfamily protein
ppa020498m.g	scaffold_1	-18.3919	1.97942	0.000182166	Up	Excinuclease ABC, C subunit, N-terminal
ppa020876m.g	scaffold_5	-18.3919	1.97942	0.000182166	Up	Pentatricopeptide repeat (PPR) superfamily protein
ppa002328m.g	scaffold_2	-12.0551	1.97762	5.684e-263	Up	phenylalanine ammonia-lyase 2
ppa011876m.g	scaffold_3	-16.8693	1.97739	1.48849e-10	Up	zinc finger (AN1-like) family protein
ppa002756m.g	scaffold_1	-16.4621	-1.97478	5.97373e-14	Down	ARM repeat superfamily protein
ppa020963m.g	scaffold_1	-16.784	-1.97478	2.16223e-11	Down	helicases;ATP-dependent helicases;nucleic acid binding;ATP binding;DNA-directed DNA polymerases;DNA binding
ppa005500m.g	scaffold_6	-16.8454	-1.97478	5.78708e-11	Down	cytochrome P450, family 718
ppa009508m.g	scaffold_1	-17.6685	-1.97478	1.16881e-06	Down
ppa017256m.g	scaffold_3	-18.047	-1.97478	2.38613e-05	Down
ppa011533m.g	scaffold_1	-18.199	-1.97478	6.57466e-05	Down	germin-like protein 7
ppa016486m.g	scaffold_6	-18.369	-1.97478	0.000182166	Down	UDP-glucosyltransferase 74F2
ppa016512m.g	scaffold_1	-18.5616	-1.97478	0.00050826	Down	magnesium ion binding;thiamin pyrophosphate binding;hydro-lyases;catalytics;2-succinyl-5-enolpyruvyl-6-hydroxy-3-cyclohexene-1-carboxylic-acid synthases
ppa001559m.g	scaffold_7	-18.784	-1.97478	0.00143091	Down	DNA/RNA helicase protein
ppa019582m.g	scaffold_6	-18.784	-1.97478	0.00143091	Down	beta glucosidase 11
ppa001314m.g	scaffold_15	-19.047	-1.97478	0.00407732	Down	Transducin/WD40 repeat-like superfamily protein
ppa008008m.g	scaffold_1	-19.047	-1.97478	0.00407732	Down	ascorbate peroxidase 4
ppa016768m.g	scaffold_4	-19.047	-1.97478	0.00407732	Down	TRICHOME BIREFRINGENCE-LIKE 43
ppa024631m.g	scaffold_5	-19.047	-1.97478	0.00407732	Down	FAR1-related sequence 3
ppa025588m.g	scaffold_6	-19.047	-1.97478	0.00407732	Down
ppa006365m.g	scaffold_1	-13.8252	1.97304	3.20888e-78	Up	RING/U-box superfamily protein
ppa007443m.g	scaffold_3	-16.2659	1.97276	2.9339e-15	Up	Mitochondrial substrate carrier family protein
ppa021018m.g	scaffold_1	-18.5878	1.97276	0.00050826	Up	Cupredoxin superfamily protein
ppa013777m.g	scaffold_8	-15.0563	1.97078	4.56092e-34	Up	Glutaredoxin family protein
ppa006187m.g	scaffold_1	-10.3609	1.97041	0	Up	ATP-citrate lyase A-2
ppa010389m.g	scaffold_4	-16.4445	1.96584	1.47067e-13	Up	RING membrane-anchor 1
ppa004444m.g	scaffold_8	-16.2297	1.96382	4.47377e-16	Up	cytochrome P450, family 94, subfamily B, polypeptide 1
ppa011265m.g	scaffold_3	-18.8147	1.96382	0.00143091	Up	abscisic acid (aba)-deficient 4
ppa014249m.g	scaffold_6	-18.8147	1.96382	0.00143091	Up
ppa026519m.g	scaffold_6	-18.8147	1.96382	0.00143091	Up	Ribonuclease H-like superfamily protein
ppa001817m.g	scaffold_3	-16.5428	1.96166	1.04426e-12	Up	Terpenoid cyclases family protein
ppa007989m.g	scaffold_1	-16.9431	1.95811	6.37548e-10	Up
ppa015125m.g	scaffold_2	-15.1306	-1.95567	8.6265e-32	Down	NB-ARC domain-containing disease resistance protein
ppa000511m.g	scaffold_2	-11.1116	-1.95356	0	Down	BCL-2-associated athanogene 6
ppa002474m.g	scaffold_1	-17.2922	-1.9534	3.49589e-08	Down	J-domain protein required for chloroplast accumulation response 1
ppa017699m.g	scaffold_1	-17.3803	-1.95206	9.43922e-08	Down	lipid-binding serum glycoprotein family protein
ppa006429m.g	scaffold_5	-13.5922	1.95122	2.9275e-89	Up	Phosphoribosyltransferase family protein
ppa014394m.g	scaffold_6	-19.084	1.95122	0.00407732	Up
ppa003165m.g	scaffold_1	-17.4742	-1.95053	2.55342e-07	Down	plant glycogenin-like starch initiation protein 3
ppb014879m.g	scaffold_6	-14.1247	-1.94861	5.88424e-62	Down	Pectinacetylesterase family protein
ppa014299m.g	scaffold_9	-13.6795	1.94835	5.21351e-84	Up
ppa002531m.g	scaffold_10	-15.7992	-1.9444	3.52018e-20	Down	AMP-dependent synthetase and ligase family protein
ppa013983m.g	scaffold_1	-15.6281	1.9443	6.73218e-23	Up	Calcium-binding EF-hand family protein
ppa020800m.g	scaffold_3	-15.063	-1.94287	7.17515e-33	Down	uridylyltransferase-related
ppa026001m.g	scaffold_4	-15.6553	1.94276	1.78102e-22	Up	2-oxoglutarate (2OG) and Fe(II)-dependent oxygenase superfamily protein
ppa002732m.g	scaffold_2	-14.8717	1.94139	2.67726e-37	Up	Glycosyl hydrolases family 32 protein
ppa000513m.g	scaffold_5	-15.631	-1.94099	1.63209e-22	Down	RNA-dependent RNA polymerase 2
ppa020782m.g	scaffold_6	-16.3861	-1.94056	3.45955e-14	Down	transducin family protein / WD-40 repeat family protein
ppa001311m.g	scaffold_6	-15.6583	-1.94034	4.31524e-22	Down	lipoxygenase 1
ppa010334m.g	scaffold_2	-16.994	-1.94001	1.06968e-09	Down	Haloacid dehalogenase-like hydrolase (HAD) superfamily protein
ppa024088m.g	scaffold_3	-17.7114	1.93949	3.01595e-06	Up	PQ-loop repeat family protein / transmembrane family protein
ppa009233m.g	scaffold_8	-14.2624	1.93887	4.61897e-56	Up	Phenazine biosynthesis PhzC/PhzF protein
ppa005282m.g	scaffold_4	-11.8351	1.93814	3.64368e-294	Up	APS reductase 3
ppa021560m.g	scaffold_4	-14.9117	-1.93784	2.95252e-36	Down	NB-ARC domain-containing disease resistance protein
ppa012639m.g	scaffold_6	-17.3252	1.93776	8.95388e-08	Up
ppa014288m.g	scaffold_5	-16.1651	1.93717	2.60119e-16	Up
ppa006230m.g	scaffold_4	-13.5551	1.93708	3.4915e-90	Up	Core-2/I-branching beta-1,6-N-acetylglucosaminyltransferase family protein
ppa006635m.g	scaffold_4	-11.6252	1.93689	0	Up	FAD/NAD(P)-binding oxidoreductase family protein
ppa010019m.g	scaffold_5	-16.7697	1.93596	8.44396e-11	Up
ppa007748m.g	scaffold_8	-11.724	1.93514	4.21E-316	Up	Peroxidase superfamily protein
ppb014577m.g	scaffold_6	-17.8306	1.93211	8.21966e-06	Up
ppb015019m.g	scaffold_1	-16.8306	1.93211	2.25766e-10	Up	small acidic protein 1
ppa017673m.g	scaffold_6	-16.303	-1.93171	7.80151e-15	Down	kinesin-like protein 1
ppa003376m.g	scaffold_6	-13.7832	-1.9316	1.37951e-76	Down
ppa012574m.g	scaffold_6	-13.7047	-1.93033	8.47736e-81	Down	Protein of unknown function, DUF538
ppa009168m.g	scaffold_1	-16.8069	-1.92897	8.88948e-11	Down	Protein of unknown function (DUF579)
ppa010555m.g	scaffold_1	-18.3919	-1.92897	0.000294077	Down	Cytochrome b561/ferric reductase transmembrane protein family
ppa014915m.g	scaffold_2	-14.5592	1.92879	9.60251e-46	Up
ppa020432m.g	scaffold_6	-16.1071	-1.92778	3.58614e-16	Down	O-Glycosyl hydrolases family 17 protein
ppa026111m.g	scaffold_5	-17.5118	1.92569	6.53997e-07	Up	NB-ARC domain-containing disease resistance protein
ppa008145m.g	scaffold_1	-15.353	1.92492	9.41508e-27	Up	NAD(P)-linked oxidoreductase superfamily protein
ppa019489m.g	scaffold_1	-16.2245	-1.92379	6.69212e-15	Down	UDP-glucose:glycoprotein glucosyltransferases;transferases, transferring hexosyl groups;transferases, transferring glycosyl groups
ppa004357m.g	scaffold_4	-16.9605	1.92334	1.61795e-09	Up	Pectin lyase-like superfamily protein
ppa011309m.g	scaffold_2	-16.9605	1.92334	1.61795e-09	Up	Late embryogenesis abundant (LEA) hydroxyproline-rich glycoprotein family
ppa012428m.g	scaffold_5	-17.9605	1.92334	2.24756e-05	Up
ppa014099m.g	scaffold_1	-17.9605	1.92334	2.24756e-05	Up	2-phosphoglycolate phosphatase 1
ppa001053m.g	scaffold_3	-16.2659	-1.92231	4.6782e-15	Down
ppb012860m.g	scaffold_7	-17.5878	-1.92231	1.10973e-06	Down
ppa009635m.g	scaffold_6	-18.5878	-1.92231	0.000821395	Down	methyl esterase 17
ppa013250m.g	scaffold_6	-18.5878	-1.92231	0.000821395	Down
ppa004005m.g	scaffold_6	-16.0383	-1.92101	8.08185e-17	Down	ACD1-like
ppa005699m.g	scaffold_1	-11.4563	-1.92089	0	Down	BURP domain-containing protein
ppa013280m.g	scaffold_8	-16.7775	1.92053	1.3417e-10	Up	GATA transcription factor 16
ppa013910m.g	scaffold_9	-16.7775	1.92053	1.3417e-10	Up	nuclear fusion defective 6
ppa010252m.g	scaffold_3	-13.3235	1.92013	3.67326e-104	Up	myb domain protein 4
ppa013276m.g	scaffold_2	-15.694	1.91935	1.90005e-21	Up	sigma factor binding protein 1
ppa001508m.g	scaffold_6	-14.1489	-1.91914	2.4677e-59	Down	U-box domain-containing protein kinase family protein
ppa011107m.g	scaffold_5	-18.6151	1.91831	0.000821395	Up	Plant VAMP (vesicle-associated membrane protein) family protein
ppa012671m.g	scaffold_4	-18.6151	1.91831	0.000821395	Up	AWPM-19-like family protein
ppa016347m.g	scaffold_2	-17.6151	1.91831	1.77287e-06	Up	Thioredoxin superfamily protein
ppa011392m.g	scaffold_1	-16.6968	-1.91819	1.98453e-11	Down	subunit NDH-M of NAD(P)H:plastoquinone dehydrogenase complex
ppa008874m.g	scaffold_4	-12.9509	-1.91679	3.72273e-133	Down	BURP domain-containing protein
ppb004328m.g	scaffold_5	-14.2945	1.91553	1.28073e-53	Up	Flavin-binding monooxygenase family protein
ppa001903m.g	scaffold_4	-12.7263	-1.91522	6.94425e-155	Down
ppa004726m.g	scaffold_5	-13.8214	-1.91502	2.5717e-73	Down	Eukaryotic aspartyl protease family protein
ppa006608m.g	scaffold_4	-13.5732	1.91325	5.77781e-87	Up	glucose-6-phosphate/phosphate translocator 2
ppa013699m.g	scaffold_2	-18.1033	1.91275	6.16964e-05	Up
ppa013714m.g	scaffold_1	-15.025	-1.91262	9.8815e-33	Down	GAST1 protein homolog 1
ppa004988m.g	scaffold_1	-11.1348	1.91116	0	Up	cytochrome P450, family 716, subfamily A, polypeptide 1
ppa001072m.g	scaffold_4	-13.3456	-1.91102	5.64157e-101	Down	Protein of unknown function (DUF2921)
ppa018036m.g	scaffold_4	-15.9099	-1.90919	4.11284e-18	Down	Protein of unknown function (DUF594)
ppa006531m.g	scaffold_4	-13.467	1.90914	4.12396e-93	Up	Serine/threonine-protein kinase WNK (With No Lysine)-related
ppa009934m.g	scaffold_8	-15.7555	1.90739	2.11211e-20	Up	PPPDE putative thiol peptidase family protein
ppa012458m.g	scaffold_8	-16.7853	1.90493	2.12736e-10	Up
ppa009029m.g	scaffold_6	-9.21152	1.9036	0	Up	Aldolase-type TIM barrel family protein
ppa003177m.g	scaffold_5	-16.4505	-1.90322	3.72958e-13	Down	nitrate transporter 1.1
ppa000074m.g	scaffold_2	-10.6347	-1.90195	0	Down	callose synthase 1
ppa018378m.g	scaffold_1	-14.8361	-1.90078	8.81884e-37	Down	NB-ARC domain-containing disease resistance protein
ppa003704m.g	scaffold_8	-18.084	-1.90078	6.16964e-05	Down	Heat shock protein DnaJ with tetratricopeptide repeat
ppa007147m.g	scaffold_8	-19.084	-1.90078	0.00661075	Down
ppa015906m.g	scaffold_1	-19.084	-1.90078	0.00661075	Down	Leucine-rich repeat protein kinase family protein
ppa019644m.g	scaffold_2	-19.084	-1.90078	0.00661075	Down	2-oxoglutarate (2OG) and Fe(II)-dependent oxygenase superfamily protein
ppa027044m.g	scaffold_3	-19.084	-1.90078	0.00661075	Down	ABC-2 and Plant PDR ABC-type transporter family protein
ppa000811m.g	scaffold_8	-14.395	-1.90019	4.3165e-49	Down	poly(ADP-ribose) polymerase 2
ppa014741m.g	scaffold_1	-18.8468	1.89969	0.0023157	Up	cysteine-rich RLK (RECEPTOR-like protein kinase) 29
ppa015266m.g	scaffold_4	-18.8468	1.89969	0.0023157	Up
ppa000344m.g	scaffold_8	-14.9643	-1.89816	1.28377e-33	Down	MUTS homolog 6
ppa006791m.g	scaffold_3	-9.68438	1.89717	0	Up	formate dehydrogenase
ppa011037m.g	scaffold_1	-14.9738	1.89671	2.13931e-33	Up	RING/U-box superfamily protein
ppa011793m.g	scaffold_3	-15.9738	1.89671	1.21454e-17	Up
ppa000937m.g	scaffold_1	-12.1312	1.89324	5.25546e-229	Up	H(+)-ATPase 2
ppa004796m.g	scaffold_3	-16.6553	-1.89231	1.88197e-11	Down	glutamate decarboxylase
ppa001929m.g	scaffold_1	-12.0749	-1.89205	1.19263e-236	Down	starch branching enzyme 2.2
ppa013465m.g	scaffold_7	-17.3481	1.89196	2.26614e-07	Up
ppa000827m.g	scaffold_3	-12.2594	-1.88925	8.33397e-208	Down	Glycosyl transferase, family 35
ppa019290m.g	scaffold_3	-14.4009	-1.88836	2.66428e-48	Down	Protein of unknown function (DUF594)
ppa002255m.g	scaffold_1	-14.4582	-1.88786	2.10976e-46	Down	long chain acyl-CoA synthetase 9
ppa018694m.g	scaffold_5	-17.9783	1.88772	3.58879e-05	Up	HSP20-like chaperones superfamily protein
ppa022348m.g	scaffold_1	-17.1907	1.88582	4.95749e-08	Up
ppa011307m.g	scaffold_3	-14.3304	1.88537	8.59832e-51	Up	glutathione S-transferase phi 12
ppa004634m.g	scaffold_1	-16.0568	-1.88401	5.0147e-16	Down	Rubisco methyltransferase family protein
ppa009067m.g	scaffold_7	-18.44	1.8832	0.000471987	Up	2-oxoglutarate (2OG) and Fe(II)-dependent oxygenase superfamily protein
ppa006717m.g	scaffold_5	-16.0936	-1.88167	1.32687e-15	Down	calcium sensing receptor
ppa019045m.g	scaffold_4	-18.4155	-1.88167	0.000471987	Down	glutathione S-transferase TAU 19
ppa023387m.g	scaffold_2	-18.4155	-1.88167	0.000471987	Down	serine carboxypeptidase-like 40
ppa013641m.g	scaffold_2	-14.1193	1.88071	4.90287e-58	Up	Ribosomal protein L36e family protein
ppa006549m.g	scaffold_4	-14.3077	-1.88027	4.35918e-51	Down	Glucose-6-phosphate/phosphate translocator-related
ppa005032m.g	scaffold_6	-13.0326	1.8791	7.70351e-122	Up	aspartate aminotransferase
ppa011912m.g	scaffold_8	-16.4882	1.87838	3.70634e-12	Up	Haloacid dehalogenase-like hydrolase (HAD) superfamily protein
ppa005711m.g	scaffold_3	-15.5603	1.87729	2.20854e-22	Up	ARM repeat superfamily protein
ppa026168m.g	scaffold_5	-14.4405	-1.87708	1.87634e-46	Down	glucan synthase-like 8
ppa002534m.g	scaffold_10	-13.9594	1.8768	2.04587e-64	Up	tolB protein-related
ppb010066m.g	scaffold_5	-15.2941	1.87548	1.90893e-26	Up
ppa016063m.g	scaffold_1	-12.1985	1.87507	3.06448e-214	Up	alpha/beta-Hydrolases superfamily protein
ppa006776m.g	scaffold_4	-13.2111	1.87375	6.16725e-107	Up	Auxin-responsive family protein
ppa000993m.g	scaffold_5	-19.123	1.87322	0.00661075	Up	Leucine-rich repeat transmembrane protein kinase
ppa005752m.g	scaffold_3	-14.6636	1.87322	1.9685e-40	Up	peptidase M20/M25/M40 family protein
ppa011636m.g	scaffold_2	-19.123	1.87322	0.00661075	Up
ppa012082m.g	scaffold_6	-16.123	1.87322	9.50945e-16	Up	Thioesterase superfamily protein
ppa014538m.g	scaffold_2	-15.9531	1.87322	1.82259e-17	Up
ppa012609m.g	scaffold_7	-16.2366	1.87105	1.12193e-14	Up
ppa010639m.g	scaffold_6	-16.251	-1.87094	1.77605e-14	Down	gamma interferon responsive lysosomal thiol (GILT) reductase family protein
ppa001015m.g	scaffold_2	-16.4216	-1.86959	5.59151e-13	Down	NB-ARC domain-containing disease resistance protein
ppa004703m.g	scaffold_6	-13.0985	1.86879	1.23541e-114	Up	Pyruvate kinase family protein
ppa003138m.g	scaffold_6	-15.8077	-1.86786	1.29044e-18	Down	Leucine-rich repeat protein kinase family protein
ppa013440m.g	scaffold_1	-17.0301	-1.86786	6.88232e-09	Down	CAP (Cysteine-rich secretory proteins, Antigen 5, and Pathogenesis-related 1 protein) superfamily protein
ppa1027201m.g	scaffold_6	-17.0301	-1.86786	6.88232e-09	Down	LATERAL ORGAN JUNCTION
ppa007396m.g	scaffold_7	-17.8634	1.86653	2.08766e-05	Up	Glycosyl hydrolase family protein with chitinase insertion domain
ppa004341m.g	scaffold_6	-14.0916	1.86489	3.88437e-58	Up	cytochrome P450, family 714, subfamily A, polypeptide 1
ppa007199m.g	scaffold_3	-18.1033	-1.8623	9.84888e-05	Down	Low PSII Accumulation 3
ppa013757m.g	scaffold_1	-18.1033	-1.8623	9.84888e-05	Down	flowering promoting factor 1
ppa008809m.g	scaffold_1	-13.6691	1.86225	2.03903e-77	Up	IAA-leucine resistant (ILR)-like gene 6
ppa004917m.g	scaffold_1	-12.9667	1.86221	4.89909e-125	Up
ppa005015m.g	scaffold_4	-16.3214	1.86172	2.91034e-13	Up	Pectin lyase-like superfamily protein
ppa006413m.g	scaffold_5	-16.6434	1.86172	6.96877e-11	Up	Auxin efflux carrier family protein
ppa024201m.g	scaffold_1	-18.6434	1.86172	0.00131873	Up	NIM1-interacting 2
ppa011276m.g	scaffold_2	-11.8662	1.86075	6.32307e-265	Up	Chalcone-flavanone isomerase family protein
ppa024448m.g	scaffold_4	-15.7263	-1.8593	1.73332e-19	Down	receptor like protein 7
ppa008650m.g	scaffold_3	-13.2147	1.85694	8.37159e-105	Up	chorismate mutase 1
ppa002353m.g	scaffold_1	-14.07	1.85584	2.05831e-58	Up	Calcium-dependent lipid-binding (CaLB domain) family protein
ppa010944m.g	scaffold_7	-17.284	1.8553	2.10545e-07	Up	Late embryogenesis abundant (LEA) hydroxyproline-rich glycoprotein family
ppa004667m.g	scaffold_3	-15.2003	-1.85448	1.36714e-27	Down	Rubisco methyltransferase family protein
ppa009455m.g	scaffold_8	-13.6611	-1.85405	6.15042e-77	Down	NAC domain containing protein 36
ppa022401m.g	scaffold_2	-11.9819	1.85187	6.65714e-243	Up	4-coumarate:CoA ligase 3
ppa004109m.g	scaffold_8	-13.4589	-1.85186	3.47857e-88	Down	Leucine-rich repeat (LRR) family protein
ppa024196m.g	scaffold_7	-17.9966	1.85119	5.70381e-05	Up	4\'-phosphopantetheinyl transferase superfamily
ppa015461m.g	scaffold_2	-15.0734	-1.85084	6.09432e-30	Down	NB-ARC domain-containing disease resistance protein
ppa006000m.g	scaffold_6	-12.9132	1.8507	5.65611e-128	Up	arogenate dehydratase 6
ppa012118m.g	scaffold_6	-16.6768	-1.84925	7.47249e-11	Down	SMAD/FHA domain-containing protein
ppa023569m.g	scaffold_1	-17.2618	-1.84925	1.33287e-07	Down
ppa015696m.g	scaffold_4	-17.5248	-1.84925	1.65252e-06	Down	wall associated kinase 3
ppa017940m.g	scaffold_4	-18.2618	-1.84925	0.000271539	Down	GDSL-like Lipase/Acylhydrolase superfamily protein
ppa019718m.g	scaffold_6	-18.2618	-1.84925	0.000271539	Down	myb domain protein 50
ppa012715m.g	scaffold_2	-14.6136	1.84507	1.4632e-40	Up
ppa018968m.g	scaffold_5	-16.576	-1.84472	1.66261e-11	Down	Protein of unknown function, DUF547
ppa020749m.g	scaffold_4	-16.212	1.84338	1.67056e-14	Up	Concanavalin A-like lectin protein kinase family protein
ppa010443m.g	scaffold_5	-13.6144	1.84329	1.15484e-78	Up	expansin A1
ppa024604m.g	scaffold_1	-14.8307	1.84295	1.14458e-34	Up
ppa003114m.g	scaffold_3	-14.7484	-1.84287	8.61734e-37	Down	Potassium transporter family protein
ppa013221m.g	scaffold_1	-15.6543	1.83992	2.49315e-20	Up	cytochrome B5 isoform B
ppa004972m.g	scaffold_8	-13.5851	-1.83899	7.7696e-80	Down	UDP-glucosyl transferase 73B3
ppa002759m.g	scaffold_1	-14.318	-1.83883	1.42313e-48	Down	Tetratricopeptide repeat (TPR)-like superfamily protein
ppa011570m.g	scaffold_3	-16.3331	1.83845	7.15959e-13	Up	AUX/IAA transcriptional regulator family protein
ppa000566m.g	scaffold_6	-14.9783	-1.83727	2.7525e-31	Down	Leucine-rich receptor-like protein kinase family protein
ppa006614m.g	scaffold_8	-15.9712	1.83715	1.12811e-16	Up	PLC-like phosphodiesterases superfamily protein
ppa005029m.g	scaffold_6	-15.2285	-1.83679	1.38428e-26	Down	non-photochemical quenching 1
ppa012739m.g	scaffold_8	-11.6243	1.83617	6.00824e-305	Up	basic leucine-zipper 44
ppa008295m.g	scaffold_4	-11.657	1.83442	8.84167e-298	Up	NAD(P)-binding Rossmann-fold superfamily protein
ppa024858m.g	scaffold_4	-18.44	-1.83276	0.000752897	Down	ABC-2 type transporter family protein
ppa001744m.g	scaffold_3	-17.8803	1.83258	3.30538e-05	Up	Raffinose synthase family protein
ppa003587m.g	scaffold_6	-17.6579	1.83258	7.06949e-06	Up	laccase 7
ppa007339m.g	scaffold_1	-18.8803	1.83258	0.00371917	Up	purine permease 3
ppa007801m.g	scaffold_1	-15.336	1.83258	1.18794e-24	Up	VQ motif-containing protein
ppa011136m.g	scaffold_2	-18.8803	1.83258	0.00371917	Up
ppa013667m.g	scaffold_5	-17.0059	1.83258	1.59053e-08	Up
ppa024961m.g	scaffold_4	-18.8803	1.83258	0.00371917	Up	F-box family protein
ppa024521m.g	scaffold_6	-16.5829	-1.83104	2.6197e-11	Down	nuclear RNA polymerase C1
ppa024887m.g	scaffold_6	-14.476	-1.82917	4.12629e-43	Down	glucan synthase-like 10
ppa005494m.g	scaffold_6	-14.5844	1.82908	1.20431e-40	Up	Protein kinase superfamily protein
ppa005517m.g	scaffold_8	-16.1565	-1.82893	3.31636e-14	Down	UDP-glycosyltransferase 73B4
ppa001703m.g	scaffold_4	-17.7415	-1.82893	1.21467e-05	Down	Transducin/WD40 repeat-like superfamily protein
ppa007888m.g	scaffold_6	-17.7415	-1.82893	1.21467e-05	Down	DNA-binding bromodomain-containing protein
ppa006376m.g	scaffold_1	-15.9828	-1.82823	6.33528e-16	Down	photosystem II stability/assembly factor, chloroplast (HCF136)
ppa008198m.g	scaffold_6	-15.0082	1.82789	2.96335e-30	Up	zinc finger (C3HC4-type RING finger) family protein
ppa016764m.g	scaffold_5	-17.2728	-1.82722	2.10545e-07	Down
ppa1027191m.g	scaffold_8	-17.2728	-1.82722	2.10545e-07	Down	pathogenesis-related gene 1
ppa001420m.g	scaffold_1	-15.1761	-1.82693	2.92666e-27	Down	urease
ppa013901m.g	scaffold_8	-16.5144	1.82591	2.25194e-11	Up	Small nuclear ribonucleoprotein family protein
ppa013911m.g	scaffold_5	-15.0512	-1.82563	1.30459e-29	Down
ppa000313m.g	scaffold_10	-12.9125	-1.82494	4.24113e-124	Down	P-glycoprotein 11
ppa000038m.g	scaffold_6	-16.8011	-1.82277	8.36903e-10	Down	DNA polymerase epsilon catalytic subunit
ppa004277m.g	scaffold_8	-15.3419	1.82075	2.90954e-24	Up	receptor-like kinase in in flowers 3
ppa003506m.g	scaffold_1	-13.8938	1.82066	6.18196e-64	Up	OPC-8:0 CoA ligase1
ppa017025m.g	scaffold_2	-16.6916	-1.8198	1.85456e-10	Down	sigma factor 4
ppa014408m.g	scaffold_6	-17.5653	1.81877	4.11597e-06	Up
ppa001746m.g	scaffold_7	-16.1616	-1.81866	5.17289e-14	Down	Leucine-rich repeat protein kinase family protein
ppa006716m.g	scaffold_8	-16.0463	1.81813	1.23903e-15	Up
ppa000992m.g	scaffold_6	-17.3599	-1.81805	5.66374e-07	Down	Leucine-rich repeat protein kinase family protein
ppa000821m.g	scaffold_8	-15.924	-1.81754	2.22262e-16	Down	P-loop nucleoside triphosphate hydrolases superfamily protein with CH (Calponin Homology) domain
ppa001468m.g	scaffold_5	-15.1447	-1.81565	1.62023e-27	Down	CRS1 / YhbY (CRM) domain-containing protein
ppa1027189m.g	scaffold_7	-18.0153	1.81372	9.02149e-05	Up	FAD-dependent oxidoreductase family protein
ppa011337m.g	scaffold_3	-12.0614	1.81311	3.52893e-220	Up	glutathione S-transferase PHI 9
ppa006510m.g	scaffold_1	-18.6434	-1.81128	0.0021024	Down	FAD-dependent oxidoreductase family protein
ppa025202m.g	scaffold_1	-16.5448	-1.80935	2.4346e-11	Down	Disease resistance protein (CC-NBS-LRR class) family
ppa005204m.g	scaffold_7	-13.8117	1.80904	1.27402e-66	Up
ppa010350m.g	scaffold_5	-14.7095	1.80779	3.86626e-36	Up	Haloacid dehalogenase-like hydrolase (HAD) superfamily protein
ppa001292m.g	scaffold_2	-17.4525	-1.80767	1.52566e-06	Down	disease resistance family protein / LRR family protein
ppa004693m.g	scaffold_4	-13.7229	1.80755	1.69208e-70	Up	Integrin-linked protein kinase family
ppa010623m.g	scaffold_3	-13.835	1.80553	2.269e-65	Up	Chaperone DnaJ-domain superfamily protein
ppa008402m.g	scaffold_82	-8.8711	1.80538	0	Up	Chalcone and stilbene synthase family protein
ppa010976m.g	scaffold_5	-15.7511	1.8051	1.75586e-18	Up	translocase inner membrane subunit 17-1
ppa022736m.g	scaffold_4	-18.284	-1.80485	0.000430857	Down	purine permease 4
ppa006679m.g	scaffold_5	-16.2699	1.80445	6.0951e-13	Up	metal tolerance protein A2
ppa010509m.g	scaffold_1	-18.6728	1.80283	0.0021024	Up	SWIM zinc finger family protein / mitogen-activated protein kinase kinase kinase (MAPKKK)-related
ppa012603m.g	scaffold_6	-17.6728	1.80283	1.1123e-05	Up	Putative lysine decarboxylase family protein
ppa025565m.g	scaffold_5	-18.6728	1.80283	0.0021024	Up	HXXXD-type acyl-transferase family protein
ppb011556m.g	scaffold_1	-18.6728	1.80283	0.0021024	Up
ppa017041m.g	scaffold_1	-17.1331	-1.8026	7.24537e-08	Down	Disease resistance protein (TIR-NBS-LRR class) family
ppa019477m.g	scaffold_1	-17.1331	-1.8026	7.24537e-08	Down
ppa022421m.g	scaffold_1	-17.1331	-1.8026	7.24537e-08	Down	Pentatricopeptide repeat (PPR) superfamily protein
ppa001824m.g	scaffold_4	-16.9966	-1.80075	1.59053e-08	Down	S-locus lectin protein kinase family protein
ppa002178m.g	scaffold_2	-16.9966	-1.80075	1.59053e-08	Down	Microtubule associated protein (MAP65/ASE1) family protein
ppa005339m.g	scaffold_5	-16.9966	-1.80075	1.59053e-08	Down	cycling DOF factor 3
ppa011423m.g	scaffold_2	-16.9966	-1.80075	1.59053e-08	Down	Late embryogenesis abundant (LEA) hydroxyproline-rich glycoprotein family
ppa014707m.g	scaffold_6	-9.66759	1.79802	0	Up	PYR1-like 11
ppa004627m.g	scaffold_5	-16.757	-1.7979	7.74782e-10	Down	Exostosin family protein
ppa004942m.g	scaffold_5	-12.7511	-1.79587	4.08286e-134	Down	RAB GTPase homolog E1B
ppa002800m.g	scaffold_4	-17.5516	-1.79581	4.11597e-06	Down	Phototropic-responsive NPH3 family protein
ppa015013m.g	scaffold_3	-17.5516	-1.79581	4.11597e-06	Down	TPX2 (targeting protein for Xklp2) protein family
ppa022572m.g	scaffold_4	-15.8443	-1.7947	7.17411e-17	Down	wall-associated kinase 2
ppa001814m.g	scaffold_6	-13.115	-1.79413	9.09304e-105	Down	ABC2 homolog 13
ppa013562m.g	scaffold_3	-16.7297	1.7939	1.11305e-09	Up
ppa025273m.g	scaffold_8	-17.212	-1.79294	1.94096e-07	Down	NB-ARC domain-containing disease resistance protein
ppa008023m.g	scaffold_2	-13.2025	-1.79287	2.12225e-98	Down	EXORDIUM like 3
ppa009840m.g	scaffold_6	-16.5793	1.79076	1.4519e-10	Up	Thioredoxin superfamily protein
ppa003563m.g	scaffold_2	-15.876	-1.79069	1.88448e-16	Down	DOMAIN OF UNKNOWN FUNCTION 724 7
ppa002162m.g	scaffold_5	-16.8173	-1.79035	2.06197e-09	Down	Tetratricopeptide repeat (TPR)-like superfamily protein
ppa025783m.g	scaffold_4	-11.8945	1.78922	1.75677e-240	Up	Protein of unknown function, DUF584
ppa021082m.g	scaffold_6	-16.3331	-1.78801	1.12009e-12	Down	UDP-glucosyl transferase 84B2
ppa005039m.g	scaffold_162	-13.4019	-1.78753	4.67675e-85	Down	UDP-Glycosyltransferase superfamily protein
ppa1027183m.g	scaffold_3	-16.1052	-1.78715	4.3613e-14	Down
ppa010691m.g	scaffold_6	-15.2558	-1.78213	1.17502e-24	Down	DNAJ heat shock family protein
ppa001355m.g	scaffold_4	-16.4653	-1.78213	1.3287e-11	Down	Subtilase family protein
ppa000403m.g	scaffold_1	-16.7649	-1.78213	1.21299e-09	Down	ARM repeat superfamily protein
ppa003798m.g	scaffold_4	-17.1434	-1.78213	1.13636e-07	Down	FAD-binding Berberine family protein
ppa000865m.g	scaffold_5	-17.4653	-1.78213	2.39732e-06	Down	ATP binding microtubule motor family protein
ppa025847m.g	scaffold_4	-17.8803	-1.78213	5.20945e-05	Down
ppa008969m.g	scaffold_4	-18.1434	-1.78213	0.000247088	Down	bifunctional nuclease i
ppa012218m.g	scaffold_6	-18.4653	-1.78213	0.00119324	Down	Bifunctional inhibitor/lipid-transfer protein/seed storage 2S albumin superfamily protein
ppa023602m.g	scaffold_6	-18.4653	-1.78213	0.00119324	Down
ppa024008m.g	scaffold_7	-18.4653	-1.78213	0.00119324	Down	Survival protein SurE-like phosphatase/nucleotidase
ppa011275m.g	scaffold_8	-18.8803	-1.78213	0.00592461	Down	Cupredoxin superfamily protein
ppa015330m.g	scaffold_6	-18.8803	-1.78213	0.00592461	Down	beta glucosidase 11
ppa020157m.g	scaffold_4	-18.8803	-1.78213	0.00592461	Down	Leucine-rich repeat receptor-like protein kinase family protein
ppa022165m.g	scaffold_5	-18.8803	-1.78213	0.00592461	Down	Basic helix-loop-helix (bHLH) DNA-binding family protein
ppa022928m.g	scaffold_1	-18.8803	-1.78213	0.00592461	Down	HD domain-containing metal-dependent phosphohydrolase family protein
ppa013719m.g	scaffold_1	-13.7695	1.78188	1.69193e-66	Up
ppa002498m.g	scaffold_7	-15.7631	1.78112	6.67506e-18	Up	Dynamin related protein 4C
ppa001730m.g	scaffold_7	-16.4915	1.78011	5.02296e-11	Up	seed imbibition 2
ppa005934m.g	scaffold_8	-18.4915	1.78011	0.00119324	Up	mannosyltransferase family protein
ppa021195m.g	scaffold_5	-16.9066	1.78011	1.33682e-08	Up	WRKY DNA-binding protein 61
ppa013217m.g	scaffold_7	-15.4258	1.77931	4.84554e-22	Up
ppa017145m.g	scaffold_7	-14.0244	1.7792	1.91661e-55	Up	Transducin/WD40 repeat-like superfamily protein
ppa011470m.g	scaffold_4	-15.6342	-1.77851	4.47325e-19	Down
ppa009350m.g	scaffold_3	-12.0662	-1.77847	1.24903e-210	Down	xyloglucan endotransglucosylase/hydrolase 9
ppa010103m.g	scaffold_6	-17.245	1.7773	4.74849e-07	Up	RNase L inhibitor protein-related
ppa005756m.g	scaffold_1	-16.1825	-1.77684	3.01438e-13	Down	DNAJ heat shock N-terminal domain-containing protein
ppa006448m.g	scaffold_8	-13.593	1.77541	3.91263e-74	Up	plant U-box 29
ppa013985m.g	scaffold_5	-17.0345	1.77524	6.07339e-08	Up	LYR family of Fe/S cluster biogenesis protein
ppa019391m.g	scaffold_7	-16.6109	-1.77501	1.58268e-10	Down	Tetratricopeptide repeat (TPR)-like superfamily protein
ppa011804m.g	scaffold_4	-15.3857	1.77468	1.70397e-22	Up	heat shock transcription factor B2A
ppa021741m.g	scaffold_6	-14.9632	-1.77076	1.83408e-29	Down	LRR and NB-ARC domains-containing disease resistance protein
ppa002893m.g	scaffold_2	-17.3839	-1.76996	1.39687e-06	Down	Fatty acid hydroxylase superfamily
ppa010338m.g	scaffold_8	-15.9738	1.76845	1.54047e-15	Up	thiamin pyrophosphokinase1
ppa017321m.g	scaffold_3	-16.5653	-1.76833	9.31931e-11	Down	serine carboxypeptidase-like 25
ppa007039m.g	scaffold_1	-17.5653	-1.76833	6.45907e-06	Down	Protein kinase superfamily protein
ppa025399m.g	scaffold_4	-13.3904	-1.76761	7.16027e-84	Down
ppa007263m.g	scaffold_4	-13.4011	-1.7675	2.02314e-83	Down	ATPase, F1 complex, gamma subunit protein
ppa010054m.g	scaffold_1	-14.3401	1.7632	2.38664e-44	Up
ppa011878m.g	scaffold_6	-18.3306	1.76219	0.000679548	Up	Embryo-specific protein 3, (ATS3)
ppa011962m.g	scaffold_4	-17.9155	1.76219	8.17133e-05	Up	Uncharacterised protein family (UPF0497)
ppa013656m.g	scaffold_2	-17.5936	1.76219	1.00961e-05	Up
ppa018725m.g	scaffold_3	-16.5936	1.76219	3.50192e-10	Up	F-box and associated interaction domains-containing protein
ppa020792m.g	scaffold_4	-18.9155	1.76219	0.00592461	Up	ARM repeat superfamily protein
ppa001146m.g	scaffold_7	-16.5211	-1.76205	5.48717e-11	Down	ATP binding microtubule motor family protein
ppa002262m.g	scaffold_4	-17.1537	-1.76137	1.77696e-07	Down
ppa022443m.g	scaffold_6	-17.3069	-1.75905	8.14267e-07	Down	Leucine-rich repeat protein kinase family protein
ppa007138m.g	scaffold_1	-18.3069	-1.75905	0.000679548	Down	Serine/threonine-protein kinase WNK (With No Lysine)-related
ppa014974m.g	scaffold_8	-18.3069	-1.75905	0.000679548	Down	Ankyrin repeat family protein
ppa026667m.g	scaffold_8	-14.7476	1.75818	1.96931e-33	Up
ppa005914m.g	scaffold_4	-12.4805	-1.75732	1.07132e-154	Down	microtubule-associated proteins 65-1
ppa005761m.g	scaffold_1	-16.8339	-1.75719	5.03214e-09	Down	Pectin lyase-like superfamily protein
ppa010228m.g	scaffold_5	-16.8339	-1.75719	5.03214e-09	Down	2-oxoglutarate (2OG) and Fe(II)-dependent oxygenase superfamily protein
ppa004445m.g	scaffold_3	-13.6516	1.75656	7.27185e-70	Up	MATE efflux family protein
ppa000609m.g	scaffold_6	-13.473	-1.75542	8.69064e-79	Down	Double Clp-N motif-containing P-loop nucleoside triphosphate hydrolases superfamily protein
ppa018074m.g	scaffold_1	-16.9553	-1.755	2.2821e-08	Down
ppa025447m.g	scaffold_6	-14.5482	-1.75485	7.47058e-38	Down	potassium transporter 1
ppa008231m.g	scaffold_1	-16.2699	-1.75401	9.48527e-13	Down	BRI1 kinase inhibitor 1
ppa006466m.g	scaffold_1	-12.3729	1.75368	3.34099e-166	Up	phospholipase A 2A
ppa007150m.g	scaffold_6	-15.4573	-1.75331	6.71716e-21	Down	Carbohydrate-binding-like fold
ppa007040m.g	scaffold_7	-11.7554	1.75261	8.28745e-254	Up	NADPH-dependent thioredoxin reductase A
ppa009419m.g	scaffold_1	-14.8655	-1.75238	7.33371e-31	Down	homeobox protein 6
ppa022767m.g	scaffold_6	-16.6728	-1.75238	6.53908e-10	Down	phytosulfokine 2 precursor
ppa017682m.g	scaffold_7	-17.6728	-1.75238	1.74285e-05	Down	homogentisate prenyltransferase
ppa002138m.g	scaffold_4	-18.6728	-1.75238	0.00332689	Down	kinesin 3
ppa005646m.g	scaffold_4	-18.6728	-1.75238	0.00332689	Down
ppa022994m.g	scaffold_3	-16.159	-1.75088	4.24049e-13	Down	ATP-dependent peptidases;nucleotide binding;serine-type endopeptidases;DNA helicases;ATP binding;damaged DNA binding;nucleoside-triphosphatases
ppa005735m.g	scaffold_1	-16.3366	1.75012	9.30081e-12	Up
ppa008583m.g	scaffold_1	-10.7945	1.74915	0	Up	N-terminal nucleophile aminohydrolases (Ntn hydrolases) superfamily protein
ppa000256m.g	scaffold_1	-14.4163	-1.74789	3.87034e-41	Down	pleiotropic drug resistance 12
ppa002368m.g	scaffold_1	-18.1858	1.74769	0.000388131	Up	YELLOW STRIPE like 7
ppa002450m.g	scaffold_4	-18.1858	1.74769	0.000388131	Up	Leucine-rich repeat protein kinase family protein
ppa012564m.g	scaffold_1	-17.1858	1.74769	4.30537e-07	Up	Translation protein SH3-like family protein
ppa013999m.g	scaffold_1	-18.1858	1.74769	0.000388131	Up
ppa001199m.g	scaffold_8	-15.7551	-1.7467	5.02616e-17	Down	debranching enzyme 1
ppb019557m.g	scaffold_8	-12.3137	1.74635	3.5441e-172	Up	Ribosomal protein S14p/S29e family protein
ppa002366m.g	scaffold_2	-16.7537	1.74607	4.16682e-09	Up	Leucine-rich repeat protein kinase family protein
ppa011389m.g	scaffold_2	-15.7537	1.74607	2.302e-17	Up	prenylated RAB acceptor 1.B1
ppa022660m.g	scaffold_4	-16.7537	1.74607	4.16682e-09	Up	Ankyrin repeat family protein
ppa009267m.g	scaffold_6	-11.9969	1.74589	8.76753e-214	Up	isopentenyl diphosphate isomerase 1
ppa015872m.g	scaffold_1	-15.3962	-1.7453	1.39e-21	Down	Leucine-rich repeat protein kinase family protein
ppa023712m.g	scaffold_1	-16.3962	-1.7453	1.11985e-11	Down	NB-ARC domain-containing disease resistance protein
ppa011482m.g	scaffold_6	-17.3962	-1.7453	2.18233e-06	Down	Photosystem II reaction center PsbP family protein
ppa000335m.g	scaffold_2	-17.0248	-1.74416	6.07339e-08	Down	LRR and NB-ARC domains-containing disease resistance protein
ppa001690m.g	scaffold_5	-13.7774	-1.74315	7.36663e-63	Down	Translation elongation factor EFG/EF2 protein
ppa011306m.g	scaffold_1	-15.3206	1.74229	1.20723e-22	Up	Acyl-CoA N-acyltransferases (NAT) superfamily protein
ppa024760m.g	scaffold_3	-15.9307	-1.74212	4.38093e-15	Down	terpene synthase 04
ppa005732m.g	scaffold_5	-18.7035	1.74143	0.00332689	Up	biotin F
ppa005860m.g	scaffold_2	-13.4804	-1.74064	4.28824e-77	Down	lactate/malate dehydrogenase family protein
ppa012360m.g	scaffold_7	-18.1643	-1.74031	0.000388131	Down	Polyketide cyclase/dehydrase and lipid transport superfamily protein
ppa019578m.g	scaffold_2	-15.7835	1.74025	6.03359e-17	Up
ppa000269m.g	scaffold_7	-12.4642	-1.7395	2.38812e-153	Down	ATP binding cassette subfamily B1
ppa000347m.g	scaffold_1	-16.3427	1.73794	1.43574e-11	Up	P-loop containing nucleoside triphosphate hydrolases superfamily protein
ppa013930m.g	scaffold_3	-12.8914	1.73633	1.68963e-114	Up	Zinc-binding ribosomal protein family protein
ppa008390m.g	scaffold_7	-14.455	-1.73577	1.60758e-39	Down	peroxidase 2
ppa023171m.g	scaffold_8	-13.2693	-1.73575	4.31178e-88	Down	isopentenyltransferase 3
ppa001233m.g	scaffold_3	-14.5113	-1.73559	5.19948e-38	Down	aminopeptidase M1
ppa017120m.g	scaffold_4	-17.3186	-1.73559	1.2697e-06	Down	2-oxoglutarate (2OG) and Fe(II)-dependent oxygenase superfamily protein
ppa002358m.g	scaffold_4	-16.0297	-1.73451	5.08752e-14	Down	ABC-2 type transporter family protein
ppa007720m.g	scaffold_4	-14.8705	1.73451	4.15771e-30	Up	D-mannose binding lectin protein with Apple-like carbohydrate-binding domain
ppa001734m.g	scaffold_3	-13.775	-1.73424	2.45156e-62	Down	starch synthase 2
ppa004231m.g	scaffold_7	-16.4025	-1.7328	1.73791e-11	Down	Lycopene beta/epsilon cyclase protein
ppa013609m.g	scaffold_3	-14.513	-1.73221	7.99563e-38	Down	Dormancy/auxin associated family protein
ppa009548m.g	scaffold_1	-14.5967	1.73207	2.42127e-36	Up	2-oxoglutarate (2OG) and Fe(II)-dependent oxygenase superfamily protein
ppa003642m.g	scaffold_1	-15.1867	-1.73169	1.81409e-24	Down	NSP-interacting kinase 3
ppa016187m.g	scaffold_5	-15.0818	-1.73029	3.28176e-26	Down	Homeodomain-like superfamily protein
ppa013693m.g	scaffold_2	-16.7618	1.72977	6.439e-09	Up
ppa026071m.g	scaffold_8	-17.4915	-1.72966	5.85396e-06	Down	FAD/NAD(P)-binding oxidoreductase family protein
ppa000695m.g	scaffold_3	-18.4915	-1.72966	0.00187823	Down	ARM repeat superfamily protein
ppa012992m.g	scaffold_4	-16.5628	1.72924	4.90718e-10	Up
ppa001354m.g	scaffold_6	-13.7641	-1.72866	2.03958e-62	Down	alpha-glucan phosphorylase 2
ppa024374m.g	scaffold_7	-15.5864	-1.7261	1.25373e-18	Down	cytokinin-responsive gata factor 1
ppa001770m.g	scaffold_1	-13.114	-1.72597	3.93456e-97	Down	Subtilisin-like serine endopeptidase family protein
ppa010878m.g	scaffold_8	-17.9338	1.72566	0.000127539	Up	Protein of unknown function (DUF1640)
ppa001192m.g	scaffold_1	-12.4945	-1.72381	1.95392e-147	Down	plastid movement impaired1
ppa014453m.g	scaffold_6	-15.3911	1.72249	3.30511e-21	Up	cytochrome-c oxidases;electron carriers
ppa007918m.g	scaffold_5	-16.6627	1.72183	2.20464e-09	Up	phosphate transporter 3;2
ppa014221m.g	scaffold_1	-13.009	1.7217	5.15095e-104	Up
ppa010043m.g	scaffold_6	-15.7659	1.72155	8.51603e-17	Up	Late embryogenesis abundant (LEA) hydroxyproline-rich glycoprotein family
ppa000041m.g	scaffold_6	-14.2197	-1.72102	1.02135e-45	Down	ILITYHIA
ppa010437m.g	scaffold_1	-16.2737	1.71981	7.62584e-12	Up
ppa013464m.g	scaffold_2	-15.7973	-1.71728	4.78663e-16	Down	Bifunctional inhibitor/lipid-transfer protein/seed storage 2S albumin superfamily protein
ppa008107m.g	scaffold_8	-17.8226	1.7171	7.33322e-05	Up	P-loop containing nucleoside triphosphate hydrolases superfamily protein
ppa000593m.g	scaffold_2	-13.0062	-1.71654	4.23564e-103	Down	Cellulose synthase family protein
ppa003015m.g	scaffold_1	-14.2287	1.71644	2.9063e-45	Up	MAC/Perforin domain-containing protein
ppa012426m.g	scaffold_5	-13.8439	1.71643	6.5469e-59	Up	Calcium-binding EF-hand family protein
ppa008420m.g	scaffold_7	-12.2718	-1.71631	2.55241e-170	Down	photosystem II subunit O-2
ppa014177m.g	scaffold_1	-12.5123	1.71617	3.57254e-145	Up
ppa009994m.g	scaffold_1	-13.8945	1.71554	9.17999e-57	Up	Cytokine-induced anti-apoptosis inhibitor 1, Fe-S biogenesis
ppa000651m.g	scaffold_6	-14.1678	-1.71532	4.43053e-47	Down	P-loop containing nucleoside triphosphate hydrolases superfamily protein
ppa006442m.g	scaffold_2	-13.817	1.71447	8.11366e-60	Up	glutamate dehydrogenase 2
ppa009906m.g	scaffold_8	-14.2391	1.71424	7.53028e-45	Up	NAD(P)-binding Rossmann-fold superfamily protein
ppa000808m.g	scaffold_4	-13.2959	1.71378	1.1077e-84	Up	receptor-like kinase in flowers 1
ppa011689m.g	scaffold_5	-11.8123	1.71358	1.11125e-233	Up	Late embryogenesis abundant (LEA) hydroxyproline-rich glycoprotein family
[truncated: 2,233 more rows]

## Sheet: J24 vs C24 p<0.01
Gene	Chromosome	logConc	logFC	p-value	Regulation mode	Gene Description
ppa021111m.g	scaffold_4	-31.4689	37.0943	2.48564e-223	Up	NAD(P)-binding Rossmann-fold superfamily protein
ppa1027135m.g	scaffold_9	-31.5809	36.8703	2.68044e-191	Up	O-acyltransferase (WSD1-like) family protein
ppa019965m.g	scaffold_6	-31.8846	36.263	9.60521e-126	Up	cytochrome P450, family 81, subfamily D, polypeptide 8
ppa018866m.g	scaffold_7	-31.886	36.2602	9.60521e-126	Up	methyl esterase 3
ppa026872m.g	scaffold_1	-32.1034	35.8252	4.26614e-93	Up	phospholipase A 2A
ppa019643m.g	scaffold_6	-32.1073	35.8176	1.64837e-92	Up
ppa007756m.g	scaffold_3	-32.4873	35.0574	5.58526e-56	Up	reversibly glycosylated polypeptide 1
ppa015950m.g	scaffold_2	-32.4939	35.0444	2.16936e-55	Up	Galactosyltransferase family protein
ppa018914m.g	scaffold_5	-32.5071	35.0179	1.65968e-54	Up	phosphate transporter 3;2
ppa011705m.g	scaffold_5	-32.5921	34.848	9.65071e-48	Up	Protein of unknown function (DUF567)
ppa007498m.g	scaffold_1	-32.6034	34.8252	3.73091e-47	Up	12-oxophytodienoate reductase 2
ppa007379m.g	scaffold_1	-32.6228	34.7866	1.09447e-45	Up	12-oxophytodienoate reductase 2
ppa021447m.g	scaffold_5	-32.6548	34.7224	1.23491e-43	Up	O-methyltransferase 1
ppa004774m.g	scaffold_2	-32.659	34.7142	2.42464e-43	Up	ACC synthase 1
ppa027148m.g	scaffold_6	-32.7281	34.5759	1.21958e-40	Up	cinnamyl alcohol dehydrogenase 9
ppa005520m.g	scaffold_2	-32.7372	34.5576	4.74693e-40	Up	UDP-Glycosyltransferase superfamily protein
ppa006455m.g	scaffold_6	-32.7798	34.4725	1.08527e-37	Up	plant U-box 24
ppa005277m.g	scaffold_3	-32.7847	34.4627	2.13908e-37	Up	UDP-glucosyl transferase 71B6
ppa020418m.g	scaffold_1	-32.7896	34.4528	4.21571e-37	Up	Protein kinase protein with adenine nucleotide alpha hydrolases-like domain
ppa019935m.g	scaffold_4	-32.7946	34.4429	8.30744e-37	Up	F-box/RNI-like superfamily protein
ppa026298m.g	scaffold_8	-32.8046	34.4229	3.2249e-36	Up	Cysteine/Histidine-rich C1 domain family protein
ppa1027192m.g	scaffold_1	-32.8097	34.4127	6.35281e-36	Up	12-oxophytodienoate reductase 2
ppa012650m.g	scaffold_1	-32.8258	-34.3804	6.01853e-36	Down	MLP-like protein 423
ppa016458m.g	scaffold_5	-32.8355	34.361	9.55559e-35	Up	1-aminocyclopropane-1-carboxylic acid (acc) synthase 6
ppa018086m.g	scaffold_6	-32.9371	34.1578	9.40778e-30	Up	myb domain protein 15
ppa004364m.g	scaffold_2	-32.9556	34.121	7.12317e-29	Up	non-specific phospholipase C3
ppb009860m.g	scaffold_3	-32.9681	34.0959	1.39826e-28	Up
ppa026447m.g	scaffold_5	-32.9873	34.0574	1.05648e-27	Up	Core-2/I-branching beta-1,6-N-acetylglucosaminyltransferase family protein
ppa020333m.g	scaffold_5	-33.0071	34.0179	7.96907e-27	Up	Uncharacterised conserved protein UCP015417, vWA
ppa025666m.g	scaffold_6	-33.0071	34.0179	7.96907e-27	Up	cytochrome P450, family 716, subfamily A, polypeptide 1
ppa024029m.g	scaffold_2	-33.0274	33.9772	6.00039e-26	Up	cytochrome P450, family 715, subfamily A, polypeptide 1
ppa005475m.g	scaffold_8	-33.0413	33.9495	2.30272e-25	Up	Uridine diphosphate glycosyltransferase 74E2
ppa017657m.g	scaffold_4	-33.0772	33.8777	3.38223e-24	Up	Protein kinase superfamily protein
ppa023251m.g	scaffold_1	-33.0921	33.848	1.29441e-23	Up	2-oxoglutarate (2OG) and Fe(II)-dependent oxygenase superfamily protein
ppa009939m.g	scaffold_1	-33.1073	33.8176	1.13737e-24	Up	WRKY DNA-binding protein 40
ppa026827m.g	scaffold_3	-33.1073	33.8176	1.13737e-24	Up	GDSL lipase 1
ppa011948m.g	scaffold_5	-33.1528	-33.7264	5.29396e-23	Down	NDH dependent flow 6
ppa014506m.g	scaffold_4	-33.1635	-33.7051	1.05879e-22	Down	metallothionein 3
ppa021968m.g	scaffold_4	-33.1799	33.6724	2.64698e-22	Up	Stigma-specific Stig1 family protein
ppa022672m.g	scaffold_1	-33.2146	33.6028	4.02341e-21	Up	2-oxoglutarate (2OG) and Fe(II)-dependent oxygenase superfamily protein
ppa022958m.g	scaffold_1	-33.2701	33.4918	1.20279e-19	Up	Octicosapeptide/Phox/Bem1p family protein
ppa015518m.g	scaffold_1	-33.2798	33.4725	2.37169e-19	Up	2-oxoglutarate (2OG) and Fe(II)-dependent oxygenase superfamily protein
ppa022137m.g	scaffold_1	-33.2896	33.4528	4.67562e-19	Up	Galactosyltransferase family protein
ppb009345m.g	scaffold_4	-33.2896	33.4528	4.67562e-19	Up	glutathione S-transferase TAU 19
ppa025214m.g	scaffold_3	-33.3199	33.3923	3.57787e-18	Up	F-box and associated interaction domains-containing protein
ppa007702m.g	scaffold_2	-33.3734	33.2854	1.05818e-16	Up	nodulin MtN21 /EamA-like transporter family protein
ppb021417m.g	scaffold_7	-33.3959	33.2403	2.08167e-16	Up	cytokinin oxidase 3
ppa005172m.g	scaffold_7	-33.4192	33.1937	8.04912e-16	Up	alpha/beta-Hydrolases superfamily protein
ppa015493m.g	scaffold_5	-33.4432	33.1456	3.10862e-15	Up	MATE efflux family protein
ppa017339m.g	scaffold_5	-33.4809	33.0704	2.35367e-14	Up	cytochrome P450, family 71, subfamily A, polypeptide 25
ppa026012m.g	scaffold_6	-33.4939	33.0444	4.61853e-14	Up	Pyridoxal phosphate (PLP)-dependent transferases superfamily protein
ppa005837m.g	scaffold_6	-33.5206	32.9909	1.77636e-13	Up	Cupredoxin superfamily protein
ppa018159m.g	scaffold_6	-33.5206	32.9909	1.77636e-13	Up	Calcium-dependent phospholipid-binding Copine family protein
ppa024201m.g	scaffold_1	-33.5206	32.9909	1.77636e-13	Up	NIM1-interacting 2
ppa007668m.g	scaffold_6	-33.5343	32.9634	3.48166e-13	Up	elicitor-activated gene 3-1
ppa024876m.g	scaffold_5	-33.5343	32.9634	3.48166e-13	Up	Protein of unknown function (DUF567)
ppa021561m.g	scaffold_7	-33.5626	32.9069	6.82121e-13	Up	HXXXD-type acyl-transferase family protein
ppa019804m.g	scaffold_6	-33.5772	32.8777	1.33582e-12	Up	UDP-Glycosyltransferase superfamily protein
ppa010302m.g	scaffold_8	-33.6228	32.7866	1.00044e-11	Up	carbonic anhydrase 2
ppa017982m.g	scaffold_5	-33.6228	32.7866	1.00044e-11	Up	expansin-like B1
ppa003874m.g	scaffold_1	-33.6386	32.7549	1.95541e-11	Up	fucosyltransferase 1
ppa018601m.g	scaffold_1	-33.6386	32.7549	1.95541e-11	Up	Integrase-type DNA-binding superfamily protein
ppa019526m.g	scaffold_7	-33.6386	32.7549	1.95541e-11	Up	plant U-box 24
ppa022088m.g	scaffold_6	-33.6386	32.7549	1.95541e-11	Up	cinnamyl alcohol dehydrogenase 6
ppa015182m.g	scaffold_8	-33.6884	32.6553	1.45519e-10	Up	glutathione S-transferase tau 7
ppa007271m.g	scaffold_7	-33.7419	32.5484	1.07684e-09	Up	Pectin lyase-like superfamily protein
ppa004101m.g	scaffold_1	-33.7431	-32.5459	2.32831e-10	Down	BURP domain-containing protein
ppa026927m.g	scaffold_2	-33.7431	-32.5459	2.32831e-10	Down	chitinase A
ppa014733m.g	scaffold_5	-33.7606	32.5109	1.07684e-09	Up	Protein of unknown function (DUF567)
ppb013610m.g	scaffold_2	-33.7606	32.5109	1.07684e-09	Up
ppa017432m.g	scaffold_4	-33.7996	32.4329	4.07454e-09	Up	Protein of unknown function (DUF604)
ppa019137m.g	scaffold_7	-33.7996	32.4329	4.07454e-09	Up	beta glucosidase 13
ppa018664m.g	scaffold_6	-33.8408	32.3505	1.53668e-08	Up	Peroxidase superfamily protein
ppa023987m.g	scaffold_7	-33.8408	32.3505	1.53668e-08	Up	methyl esterase 3
ppa026376m.g	scaffold_8	-33.8624	32.3074	2.98023e-08	Up	NAC domain containing protein 70
ppa023757m.g	scaffold_2	-33.9075	32.2172	3.72529e-09	Up	S-adenosyl-L-methionine-dependent methyltransferases superfamily protein
ppa003423m.g	scaffold_4	-33.9311	32.1699	7.45058e-09	Up	terpene synthase 02
ppa005978m.g	scaffold_3	-33.9311	32.1699	7.45058e-09	Up	IQ-domain 8
ppa021591m.g	scaffold_7	-33.9311	32.1699	7.45058e-09	Up	methyl esterase 3
ppa025318m.g	scaffold_1	-33.9311	32.1699	7.45058e-09	Up
ppa026605m.g	scaffold_7	-33.9348	-32.1625	2.98023e-08	Down	cytochrome p450 79a2
ppa021446m.g	scaffold_2	-33.9556	32.121	1.49012e-08	Up	Plant invertase/pectin methylesterase inhibitor superfamily
ppa022623m.g	scaffold_4	-33.9556	32.121	1.49012e-08	Up	glutamate receptor 2.8
ppb015490m.g	scaffold_4	-33.9556	32.121	1.49012e-08	Up	UDP-glucosyl transferase 85A2
ppa023202m.g	scaffold_3	-33.9669	-32.0984	5.96046e-08	Down	S-locus lectin protein kinase family protein
ppa009086m.g	scaffold_4	-33.9809	32.0704	2.98023e-08	Up	Protein of unknown function (DUF506)
ppa015912m.g	scaffold_1	-33.9809	32.0704	2.98023e-08	Up	Serine protease inhibitor, potato inhibitor I-type family protein
ppa025341m.g	scaffold_4	-33.9809	32.0704	2.98023e-08	Up	NAC (No Apical Meristem) domain transcriptional regulator superfamily protein
ppa019019m.g	scaffold_4	-34.0343	31.9634	1.19209e-07	Up	DNA-binding storekeeper protein-related transcriptional regulator
ppa019648m.g	scaffold_1	-34.0343	31.9634	1.19209e-07	Up
ppa023565m.g	scaffold_7	-34.0343	31.9634	1.19209e-07	Up	beta glucosidase 17
ppa025389m.g	scaffold_7	-34.0343	31.9634	1.19209e-07	Up
ppb006944m.g	scaffold_6	-34.0343	31.9634	1.19209e-07	Up	Peroxidase superfamily protein
ppb020638m.g	scaffold_2	-34.0343	31.9634	1.19209e-07	Up	Leucine-rich repeat transmembrane protein kinase protein
ppa025211m.g	scaffold_1	-34.0626	31.9069	1.19209e-07	Up	zinc ion binding;DNA binding
ppa023341m.g	scaffold_4	-34.0921	31.848	2.38419e-07	Up	terpene synthase 03
ppa004525m.g	scaffold_10	-34.1228	31.7866	4.76837e-07	Up	DHHC-type zinc finger family protein
ppa021158m.g	scaffold_7	-34.1228	31.7866	4.76837e-07	Up	beta glucosidase 17
ppa025888m.g	scaffold_2	-34.1228	31.7866	4.76837e-07	Up	LOB domain-containing protein 11
ppa009007m.g	scaffold_8	-34.1528	-31.7264	3.8147e-06	Down	NAD(P)-linked oxidoreductase superfamily protein
ppa011589m.g	scaffold_1	-34.1528	-31.7264	3.8147e-06	Down	basic leucine-zipper 58
ppa019739m.g	scaffold_6	-34.1548	31.7224	9.53674e-07	Up	VQ motif-containing protein
ppa020368m.g	scaffold_6	-34.1548	31.7224	9.53674e-07	Up	beta glucosidase 12
ppa025302m.g	scaffold_1	-34.1548	31.7224	9.53674e-07	Up	MLP-like protein 423
ppa026580m.g	scaffold_3	-34.1548	31.7224	9.53674e-07	Up	Plant protein of unknown function (DUF247)
ppa005187m.g	scaffold_8	-34.1884	31.6553	1.90735e-06	Up	UDP-Glycosyltransferase superfamily protein
ppa009682m.g	scaffold_4	-34.1884	31.6553	1.90735e-06	Up	Haloacid dehalogenase-like hydrolase (HAD) superfamily protein
ppa012504m.g	scaffold_2	-34.1884	31.6553	1.90735e-06	Up	Lateral organ boundaries (LOB) domain family protein
ppa017543m.g	scaffold_7	-34.2431	-31.5459	1.52588e-05	Down
ppa026145m.g	scaffold_4	-34.2431	-31.5459	1.52588e-05	Down
ppa005624m.g	scaffold_6	-34.2606	31.5109	7.62939e-06	Up	UDP-glucosyl transferase 76E2
ppa019465m.g	scaffold_1	-34.2606	31.5109	7.62939e-06	Up	THAUMATIN-LIKE PROTEIN 1
ppa020416m.g	scaffold_1	-34.2606	31.5109	7.62939e-06	Up	AGD2-like defense response protein 1
ppa025556m.g	scaffold_1	-34.2606	31.5109	7.62939e-06	Up	isopentenyltransferase 1
ppa020445m.g	scaffold_2	-34.2929	-31.4463	3.05176e-05	Down
ppa007352m.g	scaffold_6	-34.2996	31.4329	1.52588e-05	Up	fatty acid desaturase 8
ppa012632m.g	scaffold_1	-34.2996	31.4329	1.52588e-05	Up	MLP-like protein 423
ppa013782m.g	scaffold_2	-34.2996	31.4329	1.52588e-05	Up	Histone superfamily protein
ppa015081m.g	scaffold_4	-34.2996	31.4329	1.52588e-05	Up	myb domain protein 15
ppa021643m.g	scaffold_2	-34.2996	31.4329	1.52588e-05	Up	A20/AN1-like zinc finger family protein
ppb019575m.g	scaffold_6	-34.2996	31.4329	1.52588e-05	Up	zinc finger protein-related
ppa004170m.g	scaffold_1	-34.3408	31.3505	3.05176e-05	Up	SET domain protein 35
ppa004413m.g	scaffold_2	-34.3408	31.3505	3.05176e-05	Up	Plant invertase/pectin methylesterase inhibitor superfamily
ppa009859m.g	scaffold_1	-34.3408	31.3505	3.05176e-05	Up	GNS1/SUR4 membrane protein family
ppa015974m.g	scaffold_4	-34.3408	31.3505	3.05176e-05	Up	ankyrin repeat family protein
ppa022472m.g	scaffold_8	-34.3408	31.3505	3.05176e-05	Up	2-oxoglutarate (2OG) and Fe(II)-dependent oxygenase superfamily protein
ppa013087m.g	scaffold_3	-34.3846	31.263	6.10352e-05	Up	Calcium-binding EF-hand family protein
ppa018140m.g	scaffold_4	-34.4041	-31.2239	0.00012207	Down	purine permease 10
ppa018602m.g	scaffold_4	-34.4311	31.1699	0.00012207	Up	cytochrome BC1 synthesis
ppa021248m.g	scaffold_8	-34.4311	31.1699	0.00012207	Up
ppa024064m.g	scaffold_7	-34.4311	31.1699	0.00012207	Up	beta-1,3-glucanase 3
ppa015339m.g	scaffold_3	-34.4669	-31.0984	0.000244141	Down	KNOX/ELK homeobox transcription factor
ppa022228m.g	scaffold_3	-34.4669	-31.0984	0.000244141	Down	B-box type zinc finger family protein
ppa010303m.g	scaffold_7	-34.4809	31.0704	0.000244141	Up	indole-3-acetic acid 7
ppa010314m.g	scaffold_6	-34.4809	31.0704	0.000244141	Up	expansin A8
ppa022829m.g	scaffold_1	-34.4809	31.0704	0.000244141	Up
ppa023733m.g	scaffold_1	-34.4809	31.0704	0.000244141	Up	nudix hydrolase 1
ppa023797m.g	scaffold_2	-34.4809	31.0704	0.000244141	Up
ppa024368m.g	scaffold_6	-34.4809	31.0704	0.000244141	Up	MLP-like protein 423
ppa025323m.g	scaffold_8	-34.4809	31.0704	0.000244141	Up	laccase 14
ppa026684m.g	scaffold_5	-34.4809	31.0704	0.000244141	Up	basic helix-loop-helix (bHLH) DNA-binding superfamily protein
ppb023416m.g	scaffold_2	-34.4809	31.0704	0.000244141	Up	Phosphorylase superfamily protein
ppa004197m.g	scaffold_8	-34.5343	30.9634	0.000488281	Up	FAD/NAD(P)-binding oxidoreductase family protein
ppa012678m.g	scaffold_1	-34.5343	30.9634	0.000488281	Up	MLP-like protein 423
ppa014393m.g	scaffold_4	-34.5343	30.9634	0.000488281	Up
ppa015166m.g	scaffold_6	-34.5343	30.9634	0.000488281	Up	L-O-methylthreonine resistant 1
ppa015851m.g	scaffold_2	-34.5343	30.9634	0.000488281	Up	Late embryogenesis abundant (LEA) hydroxyproline-rich glycoprotein family
ppa018623m.g	scaffold_8	-34.5343	30.9634	0.000488281	Up	pathogenesis-related family protein
ppa023023m.g	scaffold_7	-34.5343	30.9634	0.000488281	Up	cycling DOF factor 2
ppa027217m.g	scaffold_2	-34.5343	30.9634	0.000488281	Up	RING/U-box superfamily protein
ppa013659m.g	scaffold_4	-34.5356	-30.9609	0.000976563	Down	Dynein light chain type 1 family protein
ppa000774m.g	scaffold_7	-34.5921	30.848	0.000488281	Up	C2 calcium/lipid-binding plant phosphoribosyltransferase family protein
ppa008951m.g	scaffold_1	-34.5921	30.848	0.000488281	Up	TRAF-like family protein
ppa014943m.g	scaffold_3	-34.5921	30.848	0.000488281	Up	Leucine-rich repeat transmembrane protein kinase protein
ppa018878m.g	scaffold_6	-34.5921	30.848	0.000488281	Up	NAC domain containing protein 50
ppa020786m.g	scaffold_1	-34.5921	30.848	0.000488281	Up	Protein of unknown function (DUF1677)
ppa022603m.g	scaffold_8	-34.5921	30.848	0.000488281	Up	SAUR-like auxin-responsive protein family
ppa026995m.g	scaffold_2	-34.5921	30.848	0.000488281	Up	cytochrome P450, family 705, subfamily A, polypeptide 33
ppb019762m.g	scaffold_1	-34.5921	30.848	0.000488281	Up
ppa012817m.g	scaffold_1	-34.6116	-30.8089	0.00195312	Down	RING/U-box superfamily protein
ppa015934m.g	scaffold_2	-34.6116	-30.8089	0.00195312	Down	thioredoxin H-type 9
ppa022588m.g	scaffold_1	-34.6116	-30.8089	0.00195312	Down	glutamate receptor 2.7
ppa024261m.g	scaffold_1	-34.6116	-30.8089	0.00195312	Down	phospholipase A 2A
ppa002112m.g	scaffold_1	-34.6548	30.7224	0.000976563	Up	no pollen germination related 1
ppa005532m.g	scaffold_2	-34.6548	30.7224	0.000976563	Up	UDP-Glycosyltransferase superfamily protein
ppa008346m.g	scaffold_4	-34.6548	30.7224	0.000976563	Up	EXORDIUM like 1
ppa017753m.g	scaffold_3	-34.6548	30.7224	0.000976563	Up	cytochrome P450, family 718
ppa017819m.g	scaffold_23	-34.6548	30.7224	0.000976563	Up	multidrug resistance-associated protein 3
ppa018330m.g	scaffold_2	-34.6548	30.7224	0.000976563	Up	NAD(P)-binding Rossmann-fold superfamily protein
ppa018571m.g	scaffold_3	-34.6548	30.7224	0.000976563	Up	ATP binding;protein kinases;protein serine/threonine kinases
ppa019410m.g	scaffold_6	-34.6548	30.7224	0.000976563	Up	alpha carbonic anhydrase 7
ppa019983m.g	scaffold_1	-34.6548	30.7224	0.000976563	Up	OSBP(oxysterol binding protein)-related protein 4B
ppa024723m.g	scaffold_2	-34.6548	30.7224	0.000976563	Up	RING/U-box superfamily protein
ppa025654m.g	scaffold_8	-34.6548	30.7224	0.000976563	Up	methyl esterase 10
ppb022444m.g	scaffold_8	-34.6548	30.7224	0.000976563	Up	NB-ARC domain-containing disease resistance protein
ppa005365m.g	scaffold_4	-34.6966	-30.639	0.00390625	Down	CBL-interacting protein kinase 20
ppa012409m.g	scaffold_4	-34.6966	-30.639	0.00390625	Down	Chaperonin-like RbcX protein
ppa013885m.g	scaffold_3	-34.6966	-30.639	0.00390625	Down
ppa016964m.g	scaffold_1	-34.6966	-30.639	0.00390625	Down
ppa017315m.g	scaffold_6	-34.6966	-30.639	0.00390625	Down	Uncharacterized conserved protein (DUF2358)
ppa021751m.g	scaffold_1	-34.6966	-30.639	0.00390625	Down
ppa022422m.g	scaffold_4	-34.6966	-30.639	0.00390625	Down	FAD-binding Berberine family protein
ppa022656m.g	scaffold_1	-34.6966	-30.639	0.00390625	Down	F-box family protein
ppa024894m.g	scaffold_8	-34.6966	-30.639	0.00390625	Down	RNA-binding protein
ppa026952m.g	scaffold_1	-34.6966	-30.639	0.00390625	Down	cytochrome P450, family 76, subfamily C, polypeptide 4
ppa1027196m.g	scaffold_8	-34.6966	-30.639	0.00390625	Down	pathogenesis-related gene 1
ppa014290m.g	scaffold_4	-34.7236	30.5849	0.00195312	Up
ppa017538m.g	scaffold_5	-34.7236	30.5849	0.00195312	Up	SAUR-like auxin-responsive protein family
ppa020283m.g	scaffold_6	-34.7236	30.5849	0.00195312	Up	phosphatidylinositol-speciwc phospholipase C4
ppa020817m.g	scaffold_2	-34.7236	30.5849	0.00195312	Up	beta glucosidase 13
ppa021390m.g	scaffold_8	-34.7236	30.5849	0.00195312	Up	AP2/B3-like transcriptional factor family protein
ppa023991m.g	scaffold_6	-34.7236	30.5849	0.00195312	Up	allergen-related
ppa004523m.g	scaffold_4	-34.7929	-30.4463	0.0078125	Down	beta-glucosidase 45
ppa013733m.g	scaffold_1	-34.7929	-30.4463	0.0078125	Down	Gibberellin-regulated family protein
ppa017020m.g	scaffold_8	-34.7929	-30.4463	0.0078125	Down	Cytochrome b561/ferric reductase transmembrane with DOMON related domain
ppa019922m.g	scaffold_7	-34.7929	-30.4463	0.0078125	Down	Essential protein Yae1, N-terminal
ppa022078m.g	scaffold_1	-34.7929	-30.4463	0.0078125	Down
ppa023570m.g	scaffold_2	-34.7929	-30.4463	0.0078125	Down	Leucine-rich repeat protein kinase family protein
ppb011302m.g	scaffold_1	-34.7929	-30.4463	0.0078125	Down
ppa000781m.g	scaffold_5	-34.7996	30.4329	0.00390625	Up	C2 calcium/lipid-binding plant phosphoribosyltransferase family protein
ppa001432m.g	scaffold_4	-34.7996	30.4329	0.00390625	Up	Dynamin related protein 5A
ppa004166m.g	scaffold_4	-34.7996	30.4329	0.00390625	Up	bidirectional amino acid transporter 1
ppa005255m.g	scaffold_3	-34.7996	30.4329	0.00390625	Up	HXXXD-type acyl-transferase family protein
ppa005452m.g	scaffold_3	-34.7996	30.4329	0.00390625	Up	HXXXD-type acyl-transferase family protein
ppa007291m.g	scaffold_2	-34.7996	30.4329	0.00390625	Up	2-oxoglutarate (2OG) and Fe(II)-dependent oxygenase superfamily protein
ppa010502m.g	scaffold_2	-34.7996	30.4329	0.00390625	Up	phloem protein 2-A13
ppa011014m.g	scaffold_1	-34.7996	30.4329	0.00390625	Up	Ribonuclease T2 family protein
ppa014570m.g	scaffold_7	-34.7996	30.4329	0.00390625	Up	ovate family protein 7
ppa015431m.g	scaffold_4	-34.7996	30.4329	0.00390625	Up	S-locus lectin protein kinase family protein
ppa016362m.g	scaffold_1	-34.7996	30.4329	0.00390625	Up	glutamate decarboxylase 4
ppa018404m.g	scaffold_2	-34.7996	30.4329	0.00390625	Up	beta glucosidase 13
ppa018978m.g	scaffold_2	-34.7996	30.4329	0.00390625	Up	cytokinin response factor 4
ppa019121m.g	scaffold_4	-34.7996	30.4329	0.00390625	Up	Pectin lyase-like superfamily protein
ppa020369m.g	scaffold_10	-34.7996	30.4329	0.00390625	Up	indole-3-acetic acid inducible 30
ppa020940m.g	scaffold_5	-34.7996	30.4329	0.00390625	Up	basic helix-loop-helix (bHLH) DNA-binding superfamily protein
ppa023989m.g	scaffold_2	-34.7996	30.4329	0.00390625	Up	LOB domain-containing protein 1
ppa024110m.g	scaffold_6	-34.7996	30.4329	0.00390625	Up	Plant Tudor-like protein
ppa026692m.g	scaffold_6	-34.7996	30.4329	0.00390625	Up	cytochrome P450, family 81, subfamily D, polypeptide 8
ppa027184m.g	scaffold_6	-34.7996	30.4329	0.00390625	Up	NAD(P)-binding Rossmann-fold superfamily protein
ppb009349m.g	scaffold_6	-34.7996	30.4329	0.00390625	Up
ppb015892m.g	scaffold_3	-34.7996	30.4329	0.00390625	Up	UDP-glucosyl transferase 85A2
ppb020361m.g	scaffold_5	-34.7996	30.4329	0.00390625	Up
ppa000730m.g	scaffold_2	-34.8846	30.263	0.0078125	Up	2-oxoglutarate dehydrogenase, E1 component
ppa009685m.g	scaffold_4	-34.8846	30.263	0.0078125	Up	xyloglucan endotransglucosylase/hydrolase 16
ppa010297m.g	scaffold_3	-34.8846	30.263	0.0078125	Up	TRICHOME BIREFRINGENCE-LIKE 43
ppa013725m.g	scaffold_1	-34.8846	30.263	0.0078125	Up
ppa014235m.g	scaffold_4	-34.8846	30.263	0.0078125	Up
ppa014716m.g	scaffold_7	-34.8846	30.263	0.0078125	Up
ppa014931m.g	scaffold_2	-34.8846	30.263	0.0078125	Up	plant U-box 23
ppa015066m.g	scaffold_8	-34.8846	30.263	0.0078125	Up	BRCT domain-containing DNA repair protein
ppa017450m.g	scaffold_3	-34.8846	30.263	0.0078125	Up	Leucine-rich repeat protein kinase family protein
ppa017632m.g	scaffold_7	-34.8846	30.263	0.0078125	Up	O-Glycosyl hydrolases family 17 protein
ppa023623m.g	scaffold_5	-34.8846	30.263	0.0078125	Up	Cytochrome P450 superfamily protein
ppa026775m.g	scaffold_4	-34.8846	30.263	0.0078125	Up	FAD-binding Berberine family protein
ppb022773m.g	scaffold_2	-34.8846	30.263	0.0078125	Up	RING/U-box superfamily protein
ppa025296m.g	scaffold_6	-16.5383	11.6776	0	Up	cytochrome P450, family 81, subfamily D, polypeptide 8
ppa001867m.g	scaffold_1	-17.7054	9.34341	1.01137e-203	Up	cellulose synthase like G2
ppa016650m.g	scaffold_6	-17.7782	9.19767	3.62991e-185	Up
ppa021645m.g	scaffold_15	-15.0553	9.02886	0	Up	indole-3-acetate beta-D-glucosyltransferase
ppa013653m.g	scaffold_2	-17.9801	8.79395	1.61803e-138	Up
ppa016218m.g	scaffold_8	-18.0525	8.64916	2.77795e-125	Up	glutathione S-transferase tau 7
ppa015133m.g	scaffold_8	-17.096	8.56213	2.18875e-236	Up	UDP-glucosyl transferase 73B3
ppa026628m.g	scaffold_4	-18.0967	8.56066	9.14808e-119	Up	Cytochrome P450 superfamily protein
ppa017192m.g	scaffold_8	-18.2201	8.31402	1.10654e-99	Up	glutathione S-transferase tau 7
ppa011079m.g	scaffold_8	-18.2218	8.31052	2.16697e-99	Up	glutathione S-transferase TAU 8
ppa001861m.g	scaffold_1	-16.6654	8.25338	4.13384e-284	Up	cellulose synthase like G2
ppa025045m.g	scaffold_8	-17.2792	8.19578	4.22286e-182	Up	allene oxide synthase
ppb022421m.g	scaffold_6	-18.282	8.19008	5.45696e-92	Up	myb domain protein 15
ppa024411m.g	scaffold_1	-18.7079	-8.09022	1.15913e-69	Down	Eukaryotic aspartyl protease family protein
ppa009526m.g	scaffold_2	-16.4166	7.92094	2.07327e-298	Up	NAD(P)-binding Rossmann-fold superfamily protein
ppa024281m.g	scaffold_8	-17.4201	7.91404	6.0971e-149	Up	glutathione S-transferase tau 7
ppa025826m.g	scaffold_6	-18.5056	7.74296	1.70854e-66	Up	RING/U-box superfamily protein
ppa014808m.g	scaffold_3	-17.5595	7.63525	8.91756e-123	Up	Oxidoreductase, zinc-binding dehydrogenase family protein
ppa009400m.g	scaffold_7	-16.2626	7.58518	7.09318e-294	Up	methyl esterase 3
ppa004103m.g	scaffold_1	-17.7413	7.27148	3.72419e-95	Up	FAD-binding Berberine family protein
ppa016294m.g	scaffold_4	-17.7559	7.24241	4.01413e-93	Up	FAD-binding Berberine family protein
ppa010729m.g	scaffold_8	-18.8395	7.07523	4.97166e-42	Up	pathogenesis-related family protein
ppa009338m.g	scaffold_1	-19.2577	-6.99069	6.16298e-33	Down	HMG (high mobility group) box protein with ARID/BRIGHT DNA-binding domain
ppa013096m.g	scaffold_3	-18.9178	6.91864	2.15256e-37	Up
ppa015588m.g	scaffold_1	-18.9178	6.91864	2.15256e-37	Up	Cytochrome P450 superfamily protein
ppa023887m.g	scaffold_4	-16.3522	6.87984	1.30258e-212	Up	S-adenosyl-L-methionine-dependent methyltransferases superfamily protein
ppa008019m.g	scaffold_1	-18.9459	6.86243	1.16549e-35	Up	plant intracellular ras group-related LRR 6
ppa016996m.g	scaffold_1	-17.9555	6.84319	9.97214e-71	Up	lysyl-tRNA synthetase 1
ppa004179m.g	scaffold_1	-17.3786	6.82696	2.47131e-103	Up	cytochrome P450, family 82, subfamily C, polypeptide 4
ppa000315m.g	scaffold_1	-16.9739	6.80642	1.78947e-134	Up	P-glycoprotein 11
ppa025605m.g	scaffold_6	-18.9801	6.79395	6.26456e-34	Up	UDP-glucosyl transferase 85A7
ppa023082m.g	scaffold_8	-17.9851	6.78389	1.53635e-67	Up	Leucine-rich repeat (LRR) family protein
ppa018203m.g	scaffold_7	-19.0108	6.73255	3.34054e-32	Up	Phosphorylase superfamily protein
ppa011307m.g	scaffold_3	-14.1621	6.71404	0	Up	glutathione S-transferase phi 12
ppa020980m.g	scaffold_4	-19.0374	6.67931	2.98928e-32	Up	ankyrin repeat family protein
ppa014816m.g	scaffold_8	-18.0511	6.65193	6.82657e-61	Up	UDP-glucosyl transferase 73B3
ppa007811m.g	scaffold_4	-17.4764	6.63152	7.78462e-90	Up	2-oxoglutarate (2OG) and Fe(II)-dependent oxygenase superfamily protein
ppa023786m.g	scaffold_6	-19.0764	6.6013	1.6487e-30	Up	cytochrome P450, family 81, subfamily D, polypeptide 8
ppb012927m.g	scaffold_1	-19.181	6.39221	6.9796e-26	Up	MLP-like protein 423
ppa015472m.g	scaffold_1	-19.1943	6.36549	2.63087e-25	Up	HXXXD-type acyl-transferase family protein
ppa005343m.g	scaffold_5	-18.1977	6.35873	2.05293e-49	Up	Basic helix-loop-helix (bHLH) DNA-binding family protein
ppa002334m.g	scaffold_5	-19.2079	6.33827	5.10551e-25	Up	Glycosyl hydrolases family 32 protein
ppa018972m.g	scaffold_2	-19.2878	6.17861	7.34465e-22	Up	autoinhibited Ca(2+)-ATPase, isoform 4
ppa020879m.g	scaffold_1	-16.1282	6.158	1.473e-188	Up	MLP-like protein 423
ppa007757m.g	scaffold_1	-14.2232	6.13275	0	Up	Zinc-binding dehydrogenase family protein
ppa007744m.g	scaffold_6	-18.1116	-6.11294	2.0881e-53	Down	Aldolase superfamily protein
ppa004635m.g	scaffold_6	-17.7422	6.09976	1.99456e-61	Up	cytochrome P450, family 81, subfamily D, polypeptide 8
ppa019653m.g	scaffold_1	-17.7422	6.09976	1.99456e-61	Up
ppa021967m.g	scaffold_1	-19.3354	6.08345	1.97216e-20	Up
ppa012275m.g	scaffold_6	-19.3436	6.06697	3.80354e-20	Up	Lateral organ boundaries (LOB) domain family protein
ppb016788m.g	scaffold_2	-19.3436	6.06697	3.80354e-20	Up
ppa024441m.g	scaffold_1	-16.7726	6.03906	1.95561e-115	Up	HXXXD-type acyl-transferase family protein
ppa011268m.g	scaffold_5	-19.3689	6.01634	2.72109e-19	Up	glutathione S-transferase tau 7
ppa001021m.g	scaffold_6	-19.3775	5.99906	5.23824e-19	Up	glycosyltransferase family protein 2
ppa023100m.g	scaffold_1	-15.6811	5.99102	7.13725e-240	Up	cytochrome P450, family 72, subfamily A, polypeptide 9
ppa022697m.g	scaffold_6	-18.3863	5.98158	6.12311e-38	Up	GroES-like zinc-binding alcohol dehydrogenase family protein
ppa007626m.g	scaffold_6	-19.3951	5.96387	1.9383e-18	Up	elicitor-activated gene 3-1
ppa021907m.g	scaffold_8	-14.2545	5.90531	0	Up	carboxyesterase 13
ppa009490m.g	scaffold_3	-19.8033	-5.89954	8.88178e-16	Down	phosphoenolpyruvate (pep)/phosphate translocator 2
ppa018877m.g	scaffold_7	-19.4317	5.89081	1.37427e-17	Up	cellulose synthase like E1
ppa004291m.g	scaffold_3	-19.4507	5.85284	5.0578e-17	Up	MATE efflux family protein
ppa023902m.g	scaffold_1	-18.2559	-5.82444	8.96831e-44	Down
ppa003412m.g	scaffold_10	-17.1542	5.80194	1.96577e-81	Up	Glycosyl hydrolases family 32 protein
ppa019615m.g	scaffold_1	-17.8918	5.80061	2.11958e-49	Up	phospholipase A 2A
ppa018391m.g	scaffold_1	-18.5004	5.75331	1.18205e-31	Up	Serine protease inhibitor, potato inhibitor I-type family protein
ppa016114m.g	scaffold_7	-19.5108	5.73255	1.16335e-16	Up	Cyclin B2;3
ppa024941m.g	scaffold_1	-19.5108	5.73255	1.16335e-16	Up	homolog of carrot EP3-3 chitinase
ppa024775m.g	scaffold_8	-17.9399	5.7044	1.09008e-45	Up	Protein of unknown function (DUF707)
ppa016304m.g	scaffold_2	-19.5429	5.66842	4.37367e-16	Up	Tetratricopeptide repeat (TPR)-like superfamily protein
ppa011732m.g	scaffold_3	-18.9224	-5.66138	2.58494e-26	Down	NDH-dependent cyclic electron flow 1
ppa007976m.g	scaffold_5	-18.5539	5.64639	4.24044e-29	Up	Lactate/malate dehydrogenase family protein
ppa023527m.g	scaffold_1	-18.5651	5.62402	1.56168e-28	Up	Major facilitator superfamily protein
ppa013113m.g	scaffold_6	-19.9411	-5.6239	4.54747e-13	Down	Nuclear transport factor 2 (NTF2) family protein
ppa018589m.g	scaffold_127	-16.7609	5.61757	1.34083e-98	Up	Serine protease inhibitor, potato inhibitor I-type family protein
ppa001293m.g	scaffold_6	-14.1836	5.60239	0	Up	lipoxygenase 1
ppa001648m.g	scaffold_8	-16.2684	5.57356	6.69314e-135	Up	high affinity K+ transporter 5
ppa007856m.g	scaffold_6	-16.6027	5.54884	1.2762e-106	Up	2-oxoglutarate (2OG) and Fe(II)-dependent oxygenase superfamily protein
ppa005635m.g	scaffold_7	-18.6056	5.54289	7.73468e-27	Up	HXXXD-type acyl-transferase family protein
ppa023235m.g	scaffold_8	-18.9902	-5.52572	3.30872e-24	Down	redox responsive transcription factor 1
ppa003058m.g	scaffold_2	-15.1593	5.51664	2.52753e-283	Up	nitrate transporter 1.5
ppa003190m.g	scaffold_4	-18.6237	5.50667	2.48255e-27	Up
ppa021577m.g	scaffold_4	-19.6237	5.50667	4.43257e-14	Up	MYB-like 102
ppa015483m.g	scaffold_1	-17.3142	5.482	9.18347e-64	Up
ppa005368m.g	scaffold_1	-18.6361	5.482	9.23693e-27	Up	serine carboxypeptidase-like 34
ppa017792m.g	scaffold_1	-18.6361	5.482	9.23693e-27	Up	Acyl-CoA N-acyltransferases (NAT) superfamily protein
ppa000233m.g	scaffold_6	-16.3191	5.47202	3.1978e-125	Up	pleiotropic drug resistance 6
ppa023067m.g	scaffold_2	-18.0764	5.43138	1.27834e-36	Up	BON association protein 2
ppa007615m.g	scaffold_6	-14.3051	5.42886	0	Up	elicitor-activated gene 3-1
ppa001911m.g	scaffold_5	-19.0429	-5.42037	2.11758e-22	Down	Leucine-rich repeat protein kinase family protein
ppa011448m.g	scaffold_4	-15.3637	5.38291	2.18324e-232	Up	Kunitz family trypsin and protease inhibitor protein
ppa015751m.g	scaffold_6	-16.8899	5.3597	1.0621e-80	Up	UDP-Glycosyltransferase superfamily protein
ppa000234m.g	scaffold_1	-19.7011	5.35194	1.17861e-12	Up	pleiotropic drug resistance 12
ppa026027m.g	scaffold_1	-17.4041	5.3021	5.15719e-55	Up	Major facilitator superfamily protein
ppa011332m.g	scaffold_6	-20.1116	-5.28287	1.16415e-10	Down	oxidoreductases, acting on NADH or NADPH, quinone or similar compound as acceptor
ppa001216m.g	scaffold_6	-19.7431	5.26788	8.36309e-12	Up	lipoxygenase 1
ppa010784m.g	scaffold_8	-13.5045	-5.23847	0	Down
ppa014817m.g	scaffold_5	-16.4522	5.20598	8.76647e-103	Up	alternative oxidase 1A
ppa008986m.g	scaffold_1	-14.7332	5.19893	0	Up
ppa004957m.g	scaffold_3	-16.9782	5.18299	9.29848e-71	Up	UDP-Glycosyltransferase superfamily protein
ppa009328m.g	scaffold_2	-18.7878	5.17861	4.32455e-21	Up	chitinase A
ppa020863m.g	scaffold_4	-18.8033	5.14759	1.5804e-20	Up	Leucine-rich receptor-like protein kinase family protein
ppa005447m.g	scaffold_2	-15.0607	5.12298	5.02527e-256	Up	UDP-Glycosyltransferase superfamily protein
ppa005094m.g	scaffold_6	-16.8191	5.11588	2.75133e-76	Up	ACT domain repeat 1
ppa024359m.g	scaffold_1	-16.3685	5.09828	5.72987e-103	Up	ARM repeat superfamily protein
ppa014927m.g	scaffold_8	-19.8354	5.08345	4.11092e-10	Up
ppa023986m.g	scaffold_1	-17.52	5.07028	1.71595e-46	Up	S-adenosyl-L-methionine-dependent methyltransferases superfamily protein
ppa003408m.g	scaffold_6	-18.6392	-5.0578	2.2489e-24	Down	laccase 3
ppa020645m.g	scaffold_1	-19.8519	5.05029	7.83984e-10	Up	Haloacid dehalogenase-like hydrolase (HAD) superfamily protein
ppa021776m.g	scaffold_8	-19.8519	5.05029	7.83984e-10	Up	O-methyltransferase family protein
ppa011688m.g	scaffold_1	-18.8775	4.99906	5.24347e-18	Up
ppa014160m.g	scaffold_2	-18.2955	4.99326	1.10168e-26	Up
ppa017582m.g	scaffold_6	-19.2577	-4.99069	3.10862e-15	Down
ppa010471m.g	scaffold_3	-16.2984	4.98743	2.33657e-103	Up	Pathogenesis-related thaumatin superfamily protein
ppa003578m.g	scaffold_1	-17.3072	4.9698	6.13609e-51	Up	Plant invertase/pectin methylesterase inhibitor superfamily
ppa023599m.g	scaffold_5	-13.7113	4.95187	0	Up	UDP-Glycosyltransferase superfamily protein
ppa019724m.g	scaffold_8	-17.5822	4.94595	9.445e-42	Up	Concanavalin A-like lectin protein kinase family protein
ppa016302m.g	scaffold_7	-19.9041	4.94595	2.84126e-09	Up	blue-copper-binding protein
ppa017278m.g	scaffold_4	-19.9041	4.94595	2.84126e-09	Up
ppa025969m.g	scaffold_1	-19.9041	4.94595	2.84126e-09	Up	alpha/beta-Hydrolases superfamily protein
ppa018059m.g	scaffold_8	-16.7402	4.93388	1.00632e-74	Up	UDP-glucosyl transferase 73B3
ppa022563m.g	scaffold_5	-18.9132	4.9278	3.58984e-17	Up
ppa010137m.g	scaffold_7	-11.9094	4.92403	0	Up	S-adenosyl-L-methionine-dependent methyltransferases superfamily protein
ppa005427m.g	scaffold_3	-13.85	4.92207	0	Up	UDP-Glycosyltransferase superfamily protein
ppa004268m.g	scaffold_2	-16.8382	-4.9109	1.73206e-77	Down	cytochrome P450, family 714, subfamily A, polypeptide 1
ppa020008m.g	scaffold_5	-18.3374	4.90943	9.75679e-25	Up	Haloacid dehalogenase-like hydrolase (HAD) superfamily protein
ppa014958m.g	scaffold_8	-18.9317	4.89081	1.28985e-16	Up	glutathione S-transferase tau 7
ppa010522m.g	scaffold_3	-13.5427	4.8841	0	Up	Pathogenesis-related thaumatin superfamily protein
ppa012155m.g	scaffold_1	-18.3112	-4.88377	2.07234e-27	Down	glutamine dumper 3
ppa004087m.g	scaffold_4	-19.9411	4.87195	1.02445e-08	Up	FAD-binding Berberine family protein
ppa022216m.g	scaffold_4	-12.2318	4.86197	0	Up	FAD-binding Berberine family protein
ppa005598m.g	scaffold_5	-14.6274	-4.85046	0	Down	glyceraldehyde-3-phosphate dehydrogenase B subunit
ppa005616m.g	scaffold_1	-19.3354	-4.83541	9.05942e-14	Down	Eukaryotic aspartyl protease family protein
ppa008432m.g	scaffold_6	-20.3354	-4.83541	5.96046e-08	Down	KNOTTED1-like homeobox gene 6
ppa011731m.g	scaffold_7	-20.3354	-4.83541	5.96046e-08	Down
ppa012642m.g	scaffold_1	-19.9603	4.83348	1.94123e-08	Up	MLP-like protein 423
ppa018178m.g	scaffold_1	-19.9603	4.83348	1.94123e-08	Up	Integrase-type DNA-binding superfamily protein
ppa014175m.g	scaffold_4	-17.7614	-4.81338	1.16322e-38	Down
ppa022671m.g	scaffold_3	-18.3885	4.80725	8.43528e-23	Up
ppa011160m.g	scaffold_6	-19.9801	4.79395	3.6729e-08	Up
ppa011478m.g	scaffold_2	-18.9902	4.77377	5.87399e-15	Up	Plant invertase/pectin methylesterase inhibitor superfamily protein
ppa016380m.g	scaffold_1	-20.3689	-4.76829	1.19209e-07	Down	UDP-glucosyl transferase 85A5
ppb010518m.g	scaffold_1	-18.4086	4.76698	3.45987e-23	Up	MLP-like protein 423
ppa004813m.g	scaffold_7	-20.0004	4.75331	6.93835e-08	Up	Tetratricopeptide repeat (TPR)-like superfamily protein
ppa023893m.g	scaffold_3	-20.0004	4.75331	6.93835e-08	Up	Disease resistance-responsive (dirigent-like protein) family protein
ppa008804m.g	scaffold_7	-16.8397	4.73487	5.10632e-64	Up	myo-inositol oxygenase 4
ppa010313m.g	scaffold_6	-14.0796	4.73358	0	Up	NAD(P)-binding Rossmann-fold superfamily protein
ppa013491m.g	scaffold_3	-20.0213	4.71149	1.30851e-07	Up
ppa020829m.g	scaffold_7	-20.4041	-4.6979	2.38419e-07	Down
ppa014753m.g	scaffold_3	-20.0429	4.66842	2.46335e-07	Up
ppa004689m.g	scaffold_6	-14.3735	4.6624	0	Up	Pyridoxal phosphate (PLP)-dependent transferases superfamily protein
ppa017170m.g	scaffold_1	-18.4224	-4.66138	2.5313e-23	Down	hydroxyproline-rich glycoprotein family protein
ppa004172m.g	scaffold_3	-20.0651	4.62402	4.62867e-07	Up	glycosyl hydrolase 9B8
ppa024607m.g	scaffold_3	-16.3664	4.62055	2.22071e-83	Up
ppa012546m.g	scaffold_5	-15.4906	-4.61654	2.0921e-168	Down	Single hybrid motif superfamily protein
ppa006169m.g	scaffold_9	-19.0764	4.6013	4.85494e-13	Up	Tyrosine transaminase family protein
ppa026542m.g	scaffold_6	-19.0764	4.6013	4.85494e-13	Up	Kinase interacting (KIP1-like) family protein
ppa021433m.g	scaffold_1	-18.4953	4.59365	3.98265e-20	Up	basic leucine-zipper 4
ppa007036m.g	scaffold_6	-15.2926	-4.58109	3.60311e-189	Down	high cyclic electron flow 1
ppa022369m.g	scaffold_6	-20.088	4.57822	8.67993e-07	Up	Leucine-rich receptor-like protein kinase family protein
ppa001488m.g	scaffold_3	-18.1423	-4.57761	5.38496e-28	Down	receptor like protein 12
ppa005173m.g	scaffold_8	-17.5069	4.57044	3.77258e-38	Up	UDP-Glycosyltransferase superfamily protein
ppa019786m.g	scaffold_5	-19.0997	4.55476	1.18933e-13	Up	Predicted AT-hook DNA-binding family protein
ppa004311m.g	scaffold_3	-19.4801	-4.5459	3.81988e-11	Down	cytochrome P450, family 94, subfamily B, polypeptide 3
ppa017069m.g	scaffold_4	-20.4801	-4.5459	2.09808e-05	Down	Leucine-rich receptor-like protein kinase family protein
ppa026728m.g	scaffold_7	-20.4801	-4.5459	2.09808e-05	Down	Rhodanese/Cell cycle control phosphatase superfamily protein
ppa004319m.g	scaffold_1	-15.3603	4.52377	3.34189e-158	Up	cytochrome P450, family 72, subfamily A, polypeptide 9
ppa000610m.g	scaffold_5	-18.5004	-4.50526	1.04589e-20	Down
ppa000968m.g	scaffold_6	-19.5004	-4.50526	7.45786e-11	Down	lipoxygenase 2
ppa003257m.g	scaffold_4	-12.7633	4.49491	0	Up
ppa001349m.g	scaffold_2	-20.1361	4.482	3.03239e-06	Up	inflorescence meristem receptor-like kinase 2
ppa014788m.g	scaffold_5	-20.1361	4.482	3.03239e-06	Up	Haloacid dehalogenase-like hydrolase (HAD) superfamily protein
ppa017934m.g	scaffold_6	-20.1361	4.482	3.03239e-06	Up	Exostosin family protein
ppa024169m.g	scaffold_6	-18.1423	4.46951	2.80125e-23	Up	NC domain-containing protein-related
ppa022897m.g	scaffold_6	-19.5213	-4.46344	1.45519e-10	Down
ppa016529m.g	scaffold_8	-20.5213	-4.46344	4.00543e-05	Down	RmlC-like cupins superfamily protein
ppa008797m.g	scaffold_1	-14.4186	4.4612	9.04956e-295	Up	NAD(P)-binding Rossmann-fold superfamily protein
ppa000340m.g	scaffold_5	-17.3609	-4.44446	7.91033e-43	Down	P-glycoprotein 2
ppa012496m.g	scaffold_152	-15.5186	4.42932	1.79017e-136	Up	Uridine diphosphate glycosyltransferase 74E2
ppa025570m.g	scaffold_7	-18.2253	-4.4116	2.7089e-23	Down	NDH-dependent cyclic electron flow 5
ppa014683m.g	scaffold_4	-15.5311	4.40433	1.80091e-133	Up	FAD-binding Berberine family protein
ppa002432m.g	scaffold_1	-16.7162	4.403	8.48495e-59	Up	wall-associated kinase 2
ppa018299m.g	scaffold_8	-18.5938	4.39661	4.25287e-17	Up	Predicted AT-hook DNA-binding family protein
ppa007490m.g	scaffold_1	-15.3223	4.39358	7.53157e-153	Up	12-oxophytodienoate reductase 2
ppa003375m.g	scaffold_4	-20.1876	4.37891	5.64754e-06	Up	Cupredoxin superfamily protein
ppa024735m.g	scaffold_6	-20.1876	4.37891	5.64754e-06	Up	golgi nucleotide sugar transporter 2
ppa021557m.g	scaffold_2	-19.2011	4.35194	1.04268e-11	Up	Transducin/WD40 repeat-like superfamily protein
ppa025482m.g	scaffold_6	-16.5822	-4.34176	3.75356e-69	Down	with no lysine (K) kinase 5
ppa004709m.g	scaffold_1	-16.5123	4.32873	2.04158e-65	Up	glyoxal oxidase-related protein
ppa010952m.g	scaffold_1	-18.6299	4.32446	5.24923e-16	Up	homolog of carrot EP3-3 chitinase
ppa015441m.g	scaffold_6	-20.2148	4.32446	1.04904e-05	Up	inflorescence meristem receptor-like kinase 2
ppa027025m.g	scaffold_1	-20.2148	4.32446	1.04904e-05	Up
ppa012293m.g	scaffold_5	-17.7839	-4.32351	1.76585e-30	Down
ppa1027195m.g	scaffold_3	-16.2218	4.31052	4.05013e-80	Up	RNAse l inhibitor protein 2
ppa024840m.g	scaffold_3	-17.0574	4.29959	1.26621e-44	Up	HCO3- transporter family
ppa010053m.g	scaffold_1	-14.9069	4.29645	3.96419e-194	Up
ppa021921m.g	scaffold_8	-16.1422	4.29478	2.93486e-83	Up	myb domain protein 15
ppa023550m.g	scaffold_6	-16.7759	4.28353	5.77357e-54	Up	Histone superfamily protein
ppa017688m.g	scaffold_5	-17.0267	-4.28287	1.09706e-49	Down	cytochrome P450, family 71, subfamily A, polypeptide 14
ppa013480m.g	scaffold_7	-20.6116	-4.28287	0.000144958	Down	GAST1 protein homolog 1
ppa006982m.g	scaffold_1	-17.0732	4.26788	1.5327e-43	Up	peptidase M20/M25/M40 family protein
ppa007121m.g	scaffold_5	-15.4206	-4.24601	7.78433e-147	Down	Glutaredoxin family protein
ppa007023m.g	scaffold_2	-17.4525	4.23452	5.79338e-34	Up	Haloacid dehalogenase-like hydrolase (HAD) superfamily protein
ppa007650m.g	scaffold_3	-19.6361	-4.23396	7.91624e-09	Down	GDSL-like Lipase/Acylhydrolase superfamily protein
ppa025514m.g	scaffold_6	-19.6361	-4.23396	7.91624e-09	Down	Subtilase family protein
ppa024500m.g	scaffold_127	-18.6777	4.22889	1.19019e-14	Up	Serine protease inhibitor, potato inhibitor I-type family protein
ppa014909m.g	scaffold_8	-15.6826	4.21897	9.11504e-110	Up	chlorophyllase 1
ppa004132m.g	scaffold_1	-14.8125	4.21035	5.28151e-199	Up	Major facilitator superfamily protein
ppa005264m.g	scaffold_8	-17.4652	4.20899	3.77849e-33	Up	serine carboxypeptidase-like 2
ppa021354m.g	scaffold_1	-18.6486	-4.20887	1.16335e-16	Down	basic region/leucine zipper motif 27
ppa000573m.g	scaffold_6	-18.3395	-4.18333	1.41284e-19	Down	Leucine-rich receptor-like protein kinase family protein
ppa009846m.g	scaffold_1	-20.6614	-4.18333	0.000518799	Down	phosphoenolpyruvate carboxylase kinase 1
ppa016518m.g	scaffold_2	-20.6614	-4.18333	0.000518799	Down	flavin-monooxygenase glucosinolate S-oxygenase 3
ppa023711m.g	scaffold_3	-20.6614	-4.18333	0.000518799	Down	cyclic nucleotide-binding transporter 1
ppa019131m.g	scaffold_5	-19.2878	4.17861	4.62194e-10	Up	AP2/B3-like transcriptional factor family protein
ppa026218m.g	scaffold_4	-16.2897	4.17477	1.19528e-70	Up	S-locus lectin protein kinase family protein
ppa020571m.g	scaffold_2	-16.8325	4.17022	7.83008e-49	Up	Leucine-rich repeat protein kinase family protein
ppa000941m.g	scaffold_1	-14.4909	4.15763	4.76676e-241	Up	Protein kinase family protein with leucine-rich repeat domain
ppa001724m.g	scaffold_1	-16.1299	4.15454	2.36208e-78	Up	K+ uptake permease 6
ppa012575m.g	scaffold_5	-20.3033	4.14759	6.60419e-05	Up	Calcium-binding EF-hand family protein
ppa016030m.g	scaffold_1	-20.3033	4.14759	6.60419e-05	Up	basic helix-loop-helix (bHLH) DNA-binding superfamily protein
ppa006041m.g	scaffold_2	-19.6876	-4.13086	2.98023e-08	Down	basic helix-loop-helix (bHLH) DNA-binding superfamily protein
ppa015845m.g	scaffold_3	-19.3191	4.11588	1.61833e-09	Up	UDP-glucosyl transferase 71B5
ppa011173m.g	scaffold_1	-15.0366	4.11011	6.19364e-162	Up	jasmonate-zim-domain protein 10
ppa005158m.g	scaffold_2	-11.2828	-4.10052	0	Down	rubisco activase
ppa003587m.g	scaffold_6	-15.8033	4.10046	8.95545e-95	Up	laccase 7
ppa001672m.g	scaffold_6	-18.0069	4.09651	1.26912e-21	Up	chromomethylase 3
ppa002366m.g	scaffold_2	-15.8715	4.09237	1.55601e-90	Up	Leucine-rich repeat protein kinase family protein
ppa022868m.g	scaffold_4	-13.3662	4.09026	0	Up	Cystathionine beta-synthase (CBS) family protein
ppa022943m.g	scaffold_4	-10.2647	4.08992	0	Up
ppa017444m.g	scaffold_4	-19.3354	4.08345	3.02134e-09	Up	FAD-binding Berberine family protein
ppa009666m.g	scaffold_1	-20.3354	4.08345	0.000121117	Up	replicon protein A2
ppa014729m.g	scaffold_7	-20.3354	4.08345	0.000121117	Up	UDP-glucosyl transferase 73C1
ppa019303m.g	scaffold_1	-20.3354	4.08345	0.000121117	Up	hAT transposon superfamily
ppa022491m.g	scaffold_8	-20.3354	4.08345	0.000121117	Up	RNI-like superfamily protein
ppa014794m.g	scaffold_4	-20.7148	-4.07642	0.000976563	Down	GDSL-like Lipase/Acylhydrolase superfamily protein
ppa017163m.g	scaffold_1	-20.7148	-4.07642	0.000976563	Down	Disease resistance protein (CC-NBS-LRR class) family
ppa016992m.g	scaffold_8	-16.6425	4.06824	1.57984e-52	Up	serine carboxypeptidase-like 2
ppa023839m.g	scaffold_8	-14.4605	4.06781	1.37082e-235	Up	ethylene response factor 1
ppa022167m.g	scaffold_7	-18.7614	4.06143	9.00282e-13	Up	Protein kinase family protein with leucine-rich repeat domain
ppa025431m.g	scaffold_3	-18.7614	4.06143	9.00282e-13	Up	calmodulin-like 38
ppa005539m.g	scaffold_4	-18.7726	4.03906	1.66235e-12	Up	UDP-Glycosyltransferase superfamily protein
ppa003180m.g	scaffold_2	-16.658	4.03733	5.23406e-52	Up	Major facilitator superfamily protein
ppa010996m.g	scaffold_8	-19.7431	-4.01983	1.11759e-07	Down	Vacuolar iron transporter (VIT) family protein
ppa009084m.g	scaffold_6	-14.3684	4.01741	1.56754e-244	Up	NAD(P)-binding Rossmann-fold superfamily protein
ppa012627m.g	scaffold_1	-17.7839	4.01634	1.44541e-24	Up	MLP-like protein 423
ppa013191m.g	scaffold_6	-20.3689	4.01634	0.000221252	Up	Alba DNA/RNA-binding protein
ppa015736m.g	scaffold_1	-20.3689	4.01634	0.000221252	Up	Leucine-rich repeat (LRR) family protein
ppa009763m.g	scaffold_1	-14.1567	-3.99281	4.93862e-307	Down	Chlorophyll A-B binding family protein
ppa023834m.g	scaffold_1	-18.7577	-3.99069	2.29539e-14	Down	Protein kinase family protein with leucine-rich repeat domain
ppa025017m.g	scaffold_6	-19.3863	3.98158	1.04792e-08	Up	RING/U-box superfamily protein
ppa007999m.g	scaffold_4	-13.9112	3.98039	0	Up	Glycosyl hydrolase superfamily protein
ppa015999m.g	scaffold_2	-17.2183	3.97766	1.97343e-34	Up	AP2/B3-like transcriptional factor family protein
ppa012595m.g	scaffold_6	-16.8577	-3.97688	4.4798e-48	Down	histidine-containing phosphotransmitter 1
ppa009143m.g	scaffold_1	-17.8072	3.9698	1.70929e-23	Up	myb domain protein 62
ppa004867m.g	scaffold_7	-19.1876	-3.96094	4.11092e-10	Down	adenylate kinase family protein
ppa005096m.g	scaffold_2	-19.7726	-3.96094	2.16067e-07	Down	Protein of unknown function (DUF604)
ppa015087m.g	scaffold_5	-20.7726	-3.96094	0.00183105	Down	Late embryogenesis abundant (LEA) hydroxyproline-rich glycoprotein family
ppa024914m.g	scaffold_1	-20.7726	-3.96094	0.00183105	Down
ppa026424m.g	scaffold_7	-20.7726	-3.96094	0.00183105	Down	disease resistance family protein / LRR family protein
ppa004496m.g	scaffold_6	-20.4041	3.94595	0.000402451	Up	cytochrome P450, family 714, subfamily A, polypeptide 1
ppa006757m.g	scaffold_7	-20.4041	3.94595	0.000402451	Up	Glutaredoxin family protein
ppa018327m.g	scaffold_6	-20.4041	3.94595	0.000402451	Up	S-locus lectin protein kinase family protein
ppa022911m.g	scaffold_1	-20.4041	3.94595	0.000402451	Up
ppa009610m.g	scaffold_1	-12.6665	-3.94567	0	Down	xyloglucan endotransglycosylase 6
ppa009686m.g	scaffold_2	-14.6746	-3.93988	3.59129e-208	Down	light harvesting complex photosystem II
ppa009089m.g	scaffold_7	-17.2382	3.93791	4.21414e-33	Up	early nodulin-like protein 14
ppa008590m.g	scaffold_6	-18.7878	-3.93057	8.55427e-14	Down	Peroxidase superfamily protein
ppa013389m.g	scaffold_4	-18.7878	-3.93057	8.55427e-14	Down
ppa024490m.g	scaffold_7	-18.8313	3.9217	3.49648e-11	Up
ppa015004m.g	scaffold_4	-19.2079	-3.9203	7.83984e-10	Down	Leucine-rich receptor-like protein kinase family protein
ppa002621m.g	scaffold_4	-16.5118	3.91681	1.38037e-53	Up	CTP synthase family protein
ppa009549m.g	scaffold_8	-17.3354	-3.91655	1.57482e-33	Down	unknown seed protein like 1
ppa007414m.g	scaffold_1	-14.4895	3.91366	1.11392e-212	Up	Glycosyl hydrolase family protein with chitinase insertion domain
ppa009577m.g	scaffold_2	-16.9915	-3.90847	6.80132e-42	Down	Acyl-CoA N-acyltransferases (NAT) superfamily protein
ppa004021m.g	scaffold_4	-16.5242	3.89206	1.58445e-52	Up	FAD-binding Berberine family protein
ppa007950m.g	scaffold_1	-18.4317	3.89081	6.31172e-15	Up	S-adenosyl-L-methionine-dependent methyltransferases superfamily protein
ppa026181m.g	scaffold_5	-18.1116	3.88706	6.74161e-18	Up	glutathione S-transferase TAU 8
ppa012615m.g	scaffold_1	-16.1126	-3.88011	5.24605e-76	Down	Polyketide cyclase/dehydrase and lipid transport superfamily protein
ppa003777m.g	scaffold_7	-16.0452	3.87916	3.50348e-72	Up	calmodulin-binding family protein
ppa026691m.g	scaffold_1	-18.2289	-3.87848	5.24347e-18	Down	Chaperone DnaJ-domain superfamily protein
ppa024374m.g	scaffold_7	-14.9832	-3.874	1.17268e-162	Down	cytokinin-responsive gata factor 1
ppa020675m.g	scaffold_7	-18.0095	-3.8724	1.181e-21	Down	RHO guanyl-nucleotide exchange factor 9
ppa000836m.g	scaffold_5	-16.1932	3.87195	5.13866e-65	Up	heavy metal atpase 5
ppa018485m.g	scaffold_6	-18.8561	3.87195	6.40187e-11	Up	Plant protein 1589 of unknown function
ppa003134m.g	scaffold_8	-16.2775	3.85924	2.70331e-61	Up	Auxin-responsive GH3 family protein
ppa007865m.g	scaffold_8	-14.9586	3.85327	7.59747e-149	Up	2-oxoglutarate (2OG) and Fe(II)-dependent oxygenase superfamily protein
ppa003832m.g	scaffold_7	-16.9921	3.85109	4.07614e-37	Up	acyl activating enzyme 1
ppa010473m.g	scaffold_3	-15.9939	3.84759	8.89884e-74	Up	Pathogenesis-related thaumatin superfamily protein
ppa010479m.g	scaffold_3	-16.3694	3.84034	1.57721e-56	Up	Pathogenesis-related thaumatin superfamily protein
ppa009754m.g	scaffold_5	-19.2504	-3.83541	2.84126e-09	Down	ABL interactor-like protein 2
ppa011590m.g	scaffold_3	-19.2504	-3.83541	2.84126e-09	Down	adenylate cyclases
ppa002298m.g	scaffold_6	-19.8354	-3.83541	8.04663e-07	Down	white-brown complex homolog protein 11
ppa021058m.g	scaffold_1	-19.8354	-3.83541	8.04663e-07	Down	UDP-glucosyl transferase 85A7
ppa021882m.g	scaffold_8	-19.8354	-3.83541	8.04663e-07	Down	RmlC-like cupins superfamily protein
ppa013492m.g	scaffold_5	-20.8354	-3.83541	0.00341797	Down	Lactoylglutathione lyase / glyoxalase I family protein
ppa014256m.g	scaffold_1	-20.8354	-3.83541	0.00341797	Down	Uncharacterised protein family SERF
ppa015313m.g	scaffold_10	-20.8354	-3.83541	0.00341797	Down	transmembrane receptors;ATP binding
ppa022551m.g	scaffold_8	-20.8354	-3.83541	0.00341797	Down	disease resistance protein (TIR-NBS-LRR class), putative
ppa021993m.g	scaffold_2	-13.8395	-3.82719	0	Down	chitinase A
ppa011310m.g	scaffold_6	-18.8819	3.82042	2.13584e-10	Up
ppa002474m.g	scaffold_1	-17.3879	-3.81136	9.81583e-31	Down	J-domain protein required for chloroplast accumulation response 1
ppa022507m.g	scaffold_2	-18.5267	-3.80894	9.04832e-15	Down	peroxin 11B
ppa019252m.g	scaffold_3	-16.0152	3.80484	7.08884e-71	Up	Receptor-like protein kinase-related family protein
ppa013137m.g	scaffold_1	-18.8951	3.79395	3.89139e-10	Up	Integrase-type DNA-binding superfamily protein
ppa017125m.g	scaffold_4	-20.4801	3.79395	0.00131226	Up
ppa024229m.g	scaffold_2	-20.4801	3.79395	0.00131226	Up	Protein of unknown function (DUF1336)
ppa006836m.g	scaffold_4	-15.9507	-3.79101	1.48688e-80	Down	sedoheptulose-bisphosphatase
ppb012141m.g	scaffold_5	-17.1622	3.78591	2.50299e-32	Up	alpha/beta-Hydrolases superfamily protein
ppa019283m.g	scaffold_5	-18.4902	3.77377	1.33213e-13	Up	NB-ARC domain-containing disease resistance protein
ppa013181m.g	scaffold_6	-16.5894	3.76153	1.78322e-46	Up
ppa018232m.g	scaffold_2	-17.6901	3.75918	5.84673e-22	Up	NAD(P)-binding Rossmann-fold superfamily protein
ppa011396m.g	scaffold_5	-17.0391	3.75705	5.50513e-35	Up	alpha/beta-Hydrolases superfamily protein
ppa010796m.g	scaffold_3	-13.6701	3.74824	0	Up	WRKY DNA-binding protein 40
ppa008751m.g	scaffold_5	-18.2955	-3.74521	4.62081e-16	Down	NAD(P)-binding Rossmann-fold superfamily protein
ppa013554m.g	scaffold_6	-16.5644	-3.73353	2.29595e-51	Down	lipid transfer protein 3
ppa011142m.g	scaffold_8	-18.5108	3.73255	4.47353e-13	Up	glutathione S-transferase tau 7
ppa026481m.g	scaffold_4	-18.5108	3.73255	4.47353e-13	Up	ralf-like 4
ppa1027211m.g	scaffold_1	-14.1783	-3.72108	2.66521e-259	Down	chloroplastic drought-induced stress protein of 32 kD
ppa021807m.g	scaffold_6	-16.8176	3.718	8.47908e-40	Up	SCARECROW-like 14
ppa003286m.g	scaffold_4	-14.7132	3.713	4.21447e-164	Up	NAD(P)H dehydrogenase B3
ppa016098m.g	scaffold_3	-19.5213	3.71149	7.66013e-07	Up	hydroxyproline-rich glycoprotein family protein
ppa008317m.g	scaffold_1	-20.5213	3.71149	0.000274658	Up	UDP-xylose synthase 4
ppa012676m.g	scaffold_1	-15.3957	3.70419	2.69898e-102	Up	MLP-like protein 423
ppa013442m.g	scaffold_34	-16.8166	-3.6979	1.83e-42	Down
ppa019508m.g	scaffold_1	-19.9041	-3.6979	2.98023e-06	Down	xylem NAC domain 1
ppa001082m.g	scaffold_4	-20.9041	-3.6979	0.00634766	Down	lipoxygenase 3
ppa002893m.g	scaffold_2	-20.9041	-3.6979	0.00634766	Down	Fatty acid hydroxylase superfamily
ppa004329m.g	scaffold_1	-20.9041	-3.6979	0.00634766	Down	Cytochrome P450 superfamily protein
ppa019270m.g	scaffold_8	-20.9041	-3.6979	0.00634766	Down	Protein of unknown function (DUF594)
ppa020894m.g	scaffold_8	-20.9041	-3.6979	0.00634766	Down	Tetratricopeptide repeat (TPR)-like superfamily protein
ppb007734m.g	scaffold_3	-20.9041	-3.6979	0.00634766	Down	Pentatricopeptide repeat (PPR-like) superfamily protein
ppa006816m.g	scaffold_1	-14.8877	3.69097	1.01107e-143	Up	NAD(P)-binding Rossmann-fold superfamily protein
ppa017401m.g	scaffold_5	-15.779	-3.68964	2.61472e-85	Down	cytochrome P450, family 706, subfamily A, polypeptide 6
ppa015688m.g	scaffold_8	-18.5967	-3.66876	2.25986e-13	Down	Chaperone DnaJ-domain superfamily protein
ppa000937m.g	scaffold_1	-12.6931	3.66444	0	Up	H(+)-ATPase 2
ppa007390m.g	scaffold_4	-13.674	-3.66235	0	Down	Aldolase-type TIM barrel family protein
ppa015356m.g	scaffold_6	-16.8475	3.65829	1.91192e-37	Up	phosphate transporter 4;2
ppa001828m.g	scaffold_7	-16.5327	-3.65608	7.01507e-50	Down	Subtilisin-like serine endopeptidase family protein
ppa013632m.g	scaffold_6	-16.3054	3.64756	1.88296e-53	Up	Tautomerase/MIF superfamily protein
ppa006915m.g	scaffold_7	-18.2342	3.64195	3.16738e-15	Up	methionine adenosyltransferase 3
ppa006025m.g	scaffold_1	-14.9376	-3.63101	5.77656e-146	Down	glutamine synthetase 2
ppa012723m.g	scaffold_8	-15.4345	3.6266	9.4741e-96	Up	hemoglobin 1
ppa014722m.g	scaffold_9	-19.5651	3.62402	2.55601e-06	Up	Reticulon family protein
ppa012149m.g	scaffold_7	-20.5651	3.62402	0.000518799	Up	RING/U-box superfamily protein
ppa021369m.g	scaffold_6	-20.5651	3.62402	0.000518799	Up	Transcription factor DP
ppa021488m.g	scaffold_6	-20.5651	3.62402	0.000518799	Up
ppa027069m.g	scaffold_3	-20.5651	3.62402	0.000518799	Up
ppa012978m.g	scaffold_1	-17.9411	-3.6239	1.42388e-19	Down	Heavy metal transport/detoxification superfamily protein
ppa012022m.g	scaffold_1	-19.9411	-3.6239	5.72205e-06	Down	glycosylphosphatidylinositol-anchored lipid protein transfer 1
ppa023003m.g	scaffold_1	-19.9411	-3.6239	5.72205e-06	Down	RING/U-box superfamily protein
ppa007215m.g	scaffold_7	-16.8716	3.61008	6.94037e-36	Up	Chalcone-flavanone isomerase family protein
ppa008273m.g	scaffold_2	-14.3833	3.60788	1.25816e-193	Up	carboxyesterase 17
ppa009106m.g	scaffold_5	-17.4052	3.60385	3.46478e-25	Up	Drug/metabolite transporter superfamily protein
ppa011103m.g	scaffold_2	-16.8649	-3.6014	3.71429e-39	Down	heat shock protein 21
ppa013714m.g	scaffold_1	-13.9549	-3.59636	1.01724e-281	Down	GAST1 protein homolog 1
ppa007396m.g	scaffold_7	-17.7773	3.58485	1.45784e-19	Up	Glycosyl hydrolase family protein with chitinase insertion domain
ppa018262m.g	scaffold_1	-15.9432	3.58008	2.67595e-65	Up	lectin protein kinase family protein
ppa000571m.g	scaffold_3	-18.588	3.57822	2.97258e-11	Up
ppa009153m.g	scaffold_7	-12.6114	-3.57694	0	Down	Haloacid dehalogenase-like hydrolase (HAD) superfamily protein
ppa000865m.g	scaffold_5	-17.0069	3.57044	1.95437e-31	Up	ATP binding microtubule motor family protein
ppa026111m.g	scaffold_5	-16.8929	3.56744	2.47584e-34	Up	NB-ARC domain-containing disease resistance protein
ppa012199m.g	scaffold_8	-16.1642	-3.56298	1.05277e-60	Down	Thioredoxin superfamily protein
ppa013279m.g	scaffold_5	-19.0108	3.56262	5.10019e-09	Up	plantacyanin
ppa004261m.g	scaffold_5	-13.1967	3.55909	0	Up	cytochrome P450, family 71, subfamily A, polypeptide 20
ppa011835m.g	scaffold_5	-16.9002	3.55294	8.11718e-34	Up	Late embryogenesis abundant (LEA) hydroxyproline-rich glycoprotein family
ppa004139m.g	scaffold_3	-16.0777	3.55167	2.12344e-59	Up	acyl activating enzyme 12
ppa011018m.g	scaffold_1	-16.3536	3.55102	1.53546e-48	Up	MLP-like protein 423
ppa002670m.g	scaffold_4	-17.2797	-3.5459	2.3617e-28	Down	terpene synthase 14
ppa012753m.g	scaffold_4	-17.6582	-3.5459	6.45448e-22	Down
ppa022590m.g	scaffold_7	-18.3951	-3.5459	7.36304e-14	Down	ovate family protein 8
ppa006109m.g	scaffold_1	-19.9801	-3.5459	1.09673e-05	Down	nine-cis-epoxycarotenoid dioxygenase 4
ppa008064m.g	scaffold_2	-19.9801	-3.5459	1.09673e-05	Down	nodulin MtN21 /EamA-like transporter family protein
ppa001730m.g	scaffold_7	-15.7503	3.53753	4.65454e-73	Up	seed imbibition 2
ppa002556m.g	scaffold_8	-17.0267	3.53091	2.26054e-31	Up	sulfate transporter 3;1
ppa010114m.g	scaffold_1	-18.0267	3.53091	1.2794e-15	Up	S-adenosyl-L-methionine-dependent methyltransferases superfamily protein
ppa022758m.g	scaffold_4	-19.6116	3.53091	8.43033e-06	Up	WRKY family transcription factor
ppa025669m.g	scaffold_6	-19.6116	3.53091	8.43033e-06	Up	Cyclin family protein
ppa006229m.g	scaffold_8	-20.6116	3.53091	0.000976563	Up	Pectin lyase-like superfamily protein
ppa018256m.g	scaffold_8	-20.6116	3.53091	0.000976563	Up
ppa021083m.g	scaffold_1	-20.6116	3.53091	0.000976563	Up	RNA-binding (RRM/RBD/RNP motifs) family protein
ppa025561m.g	scaffold_5	-20.6116	3.53091	0.000976563	Up	RING/U-box superfamily protein
ppa026759m.g	scaffold_5	-20.6116	3.53091	0.000976563	Up	exocyst subunit exo70 family protein E2
ppa005112m.g	scaffold_7	-15.2909	3.52851	1.80687e-99	Up	UDP-Glycosyltransferase superfamily protein
ppa012842m.g	scaffold_5	-16.8191	-3.52798	1.55441e-38	Down
ppa007918m.g	scaffold_5	-17.4525	3.50938	4.05948e-23	Up	phosphate transporter 3;2
ppa014323m.g	scaffold_7	-17.4525	3.50938	4.05948e-23	Up
ppa012318m.g	scaffold_4	-15.0128	3.49916	5.54668e-118	Up	glutathione S-transferase TAU 19
ppa008813m.g	scaffold_4	-19.0429	3.49849	9.33488e-09	Up	ethylene-forming enzyme
ppa022109m.g	scaffold_4	-17.1699	3.49551	1.91832e-27	Up	cysteine-rich RLK (RECEPTOR-like protein kinase) 10
ppa011132m.g	scaffold_6	-18.3092	3.49192	2.11987e-13	Up	Protein of unknown function (DUF567)
ppa017507m.g	scaffold_4	-19.4224	-3.49145	4.62867e-07	Down
ppa009165m.g	scaffold_5	-14.0618	3.49088	6.33148e-226	Up	NAD(P)-binding Rossmann-fold superfamily protein
ppa026931m.g	scaffold_2	-16.8252	3.48909	1.18025e-34	Up	NAD(P)-binding Rossmann-fold superfamily protein
ppa021625m.g	scaffold_4	-13.3176	3.47515	0	Up	2-oxoglutarate (2OG) and Fe(II)-dependent oxygenase superfamily protein
ppa026735m.g	scaffold_2	-15.0161	-3.47401	2.77568e-126	Down	Protein of unknown function (DUF3464)
ppa005305m.g	scaffold_6	-18.3191	3.47202	3.84501e-13	Up
ppa010650m.g	scaffold_1	-18.0213	-3.46344	2.91097e-16	Down
ppa004560m.g	scaffold_8	-19.0213	-3.46344	1.04792e-08	Down	myb domain protein 12
ppa019033m.g	scaffold_4	-20.0213	-3.46344	2.09808e-05	Down	Plant protein of unknown function (DUF828)
ppa021661m.g	scaffold_4	-20.0213	-3.46344	2.09808e-05	Down	disease resistance family protein / LRR family protein
ppa003994m.g	scaffold_7	-16.5589	3.46137	7.87348e-41	Up	phosphofructokinase 3
ppa009438m.g	scaffold_4	-13.2457	3.46095	0	Up	NAC (No Apical Meristem) domain transcriptional regulator superfamily protein
ppa012602m.g	scaffold_1	-18.6486	3.45691	3.15819e-10	Up	similar to RCD one 2
ppa007866m.g	scaffold_7	-18.2201	-3.45126	2.21535e-14	Down	strictosidine synthase-like 4
ppa004722m.g	scaffold_3	-13.6402	3.45121	8.50671e-295	Up	Methylenetetrahydrofolate reductase family protein
ppa011629m.g	scaffold_4	-18.0679	3.44845	1.34106e-14	Up
ppa004057m.g	scaffold_4	-18.7079	-3.44637	3.70832e-11	Down	Tetratricopeptide repeat (TPR)-like superfamily protein
ppa023978m.g	scaffold_3	-19.4507	-3.43487	8.67993e-07	Down
ppa007314m.g	scaffold_4	-17.854	3.43138	5.52127e-17	Up	NAC domain containing protein 25
ppa008091m.g	scaffold_5	-20.6614	3.43138	0.000976563	Up	2-oxoglutarate (2OG) and Fe(II)-dependent oxygenase superfamily protein
ppa024220m.g	scaffold_7	-20.6614	3.43138	0.000976563	Up
ppa011900m.g	scaffold_4	-18.0429	-3.42037	9.99515e-16	Down	PsbQ-like 1
ppa015240m.g	scaffold_2	-19.0429	-3.42037	1.9465e-08	Down
ppa026968m.g	scaffold_4	-16.7614	3.41757	5.55077e-35	Up
ppa002259m.g	scaffold_1	-16.1374	-3.41745	8.14579e-57	Down	ferric reduction oxidase 7
ppa002984m.g	scaffold_1	-17.1404	-3.4116	2.13891e-29	Down	nitrate transporter 1.7
ppa012634m.g	scaffold_1	-18.7253	-3.4116	6.98108e-11	Down	DnaJ/Hsp40 cysteine-rich domain superfamily protein
ppa020955m.g	scaffold_6	-16.8689	3.40163	7.63977e-32	Up	NAD(P)-binding Rossmann-fold superfamily protein
ppa008239m.g	scaffold_3	-18.0938	3.39661	7.7072e-14	Up
ppa010492m.g	scaffold_1	-18.0938	3.39661	7.7072e-14	Up	Protein of unknown function (DUF579)
ppa004644m.g	scaffold_1	-19.0938	3.39661	5.65315e-08	Up	glycosyl hydrolase 9B1
ppa021335m.g	scaffold_7	-19.0938	3.39661	5.65315e-08	Up	Nse4, component of Smc5/6 DNA repair complex
ppa011423m.g	scaffold_2	-17.5975	-3.39228	8.07996e-21	Down	Late embryogenesis abundant (LEA) hydroxyproline-rich glycoprotein family
ppa006919m.g	scaffold_1	-17.3604	3.38956	3.40125e-23	Up	Protein kinase superfamily protein
ppa005351m.g	scaffold_3	-12.158	-3.38236	0	Down	Pollen Ole e 1 allergen and extensin family protein
ppa003742m.g	scaffold_1	-16.6876	3.37891	3.80212e-35	Up	AMP-dependent synthetase and ligase family protein
ppa006913m.g	scaffold_4	-18.6876	3.37891	1.82283e-09	Up	ADP/ATP carrier 2
ppa016301m.g	scaffold_1	-14.8306	3.37707	6.77019e-125	Up	Copper amine oxidase family protein
ppa017509m.g	scaffold_4	-19.4801	-3.37598	1.62423e-06	Down	Protein kinase family protein with leucine-rich repeat domain
ppa003244m.g	scaffold_2	-20.0651	-3.37598	7.62939e-05	Down	Major facilitator superfamily protein
ppa022787m.g	scaffold_3	-20.0651	-3.37598	7.62939e-05	Down
ppa023959m.g	scaffold_8	-16.2577	-3.37598	1.14017e-50	Down
ppa026708m.g	scaffold_1	-17.8841	3.37126	5.76232e-16	Up	GRAM domain-containing protein / ABA-responsive protein-related
ppa006165m.g	scaffold_6	-16.3711	3.36818	6.11202e-44	Up	CYS, MET, PRO, and GLY protein 2
ppa009425m.g	scaffold_1	-18.3711	3.36818	7.3874e-12	Up	ataurora1
ppa005499m.g	scaffold_7	-19.1116	3.36099	1.02584e-07	Up	HXXXD-type acyl-transferase family protein
ppa006471m.g	scaffold_4	-13.543	3.34832	7.31356e-297	Up	plant U-box 26
ppa009670m.g	scaffold_4	-18.4953	-3.3456	1.10081e-11	Down	Mog1/PsbP/DUF1795-like photosystem II reaction center PsbP family protein
ppa009844m.g	scaffold_1	-17.2454	3.3445	1.2415e-23	Up	homolog of carrot EP3-3 chitinase
ppa010728m.g	scaffold_2	-16.5357	3.34284	7.23129e-39	Up
ppa014652m.g	scaffold_2	-17.5388	3.33674	1.49587e-19	Up	NAD(P)-binding Rossmann-fold superfamily protein
ppa008874m.g	scaffold_4	-12.6995	-3.33115	0	Down	BURP domain-containing protein
ppa019445m.g	scaffold_1	-19.088	-3.33017	1.23313e-07	Down	glucuronidase 3
ppa020184m.g	scaffold_3	-18.7148	3.32446	5.80532e-09	Up	Aldolase-type TIM barrel family protein
ppa015534m.g	scaffold_7	-20.7148	3.32446	0.00183105	Up	Plasma-membrane choline transporter family protein
ppa024570m.g	scaffold_8	-20.7148	3.32446	0.00183105	Up	Zinc-finger domain of monoamine-oxidase A repressor R1
ppa1027164m.g	scaffold_4	-20.7148	3.32446	0.00183105	Up	alpha/beta-Hydrolases superfamily protein
ppa013213m.g	scaffold_1	-17.7707	-3.32084	3.84741e-18	Down
ppa000411m.g	scaffold_4	-16.6307	3.31792	1.72046e-35	Up	Kinesin motor family protein
ppa012123m.g	scaffold_3	-11.094	-3.31525	0	Down	Ribulose bisphosphate carboxylase (small chain) family protein
ppa006597m.g	scaffold_8	-18.5108	-3.31458	2.04742e-11	Down	Pyridoxal phosphate (PLP)-dependent transferases superfamily protein
ppa010394m.g	scaffold_1	-18.5108	-3.31458	2.04742e-11	Down	Nodulin MtN3 family protein
ppa007562m.g	scaffold_5	-19.5108	-3.31458	3.03239e-06	Down	myb domain protein 31
ppa012290m.g	scaffold_3	-19.5108	-3.31458	3.03239e-06	Down
ppa002116m.g	scaffold_5	-16.0799	3.3066	2.22144e-51	Up	Copper amine oxidase family protein
ppa001551m.g	scaffold_5	-18.1392	3.30585	1.7449e-13	Up	cation/H+ exchanger 18
ppa002923m.g	scaffold_7	-14.9447	3.3021	1.40359e-110	Up	gamma-glutamyl transpeptidase 4
ppa014051m.g	scaffold_5	-18.7289	3.29645	1.03258e-08	Up	expansin A6
ppa013081m.g	scaffold_1	-20.1116	-3.28287	0.000144958	Down	plant natriuretic peptide A
ppa026323m.g	scaffold_4	-20.1116	-3.28287	0.000144958	Down	NmrA-like negative transcriptional regulator family protein
ppa002424m.g	scaffold_6	-13.7133	-3.27774	7.19314e-274	Down	phosphoenolpyruvate carboxykinase 1
ppa004804m.g	scaffold_7	-17.7431	3.26788	7.96683e-17	Up	don-glucosyltransferase 1
ppa018847m.g	scaffold_4	-16.1606	3.26306	9.13602e-47	Up	disease resistance family protein / LRR family protein
ppa016384m.g	scaffold_6	-17.9399	3.25961	1.87369e-14	Up	ethylene response factor 1
ppa018082m.g	scaffold_2	-18.427	3.25629	1.36367e-10	Up	cytochrome P450, family 705, subfamily A, polypeptide 3
ppa016033m.g	scaffold_8	-13.1214	3.25264	0	Up	UDP-glucosyl transferase 73B5
ppa001732m.g	scaffold_3	-17.9579	-3.25045	9.99515e-16	Down	Subtilisin-like serine endopeptidase family protein
ppb018863m.g	scaffold_2	-18.5429	-3.25045	7.05398e-11	Down
ppa013785m.g	scaffold_7	-19.5429	-3.25045	5.64754e-06	Down
ppa017863m.g	scaffold_6	-19.5429	-3.25045	5.64754e-06	Down	NAD(P)-binding Rossmann-fold superfamily protein
ppa023335m.g	scaffold_7	-14.8698	3.24917	1.4845e-112	Up	Cytochrome P450 superfamily protein
ppa020749m.g	scaffold_4	-16.5829	3.24851	2.4478e-35	Up	Concanavalin A-like lectin protein kinase family protein
ppa009792m.g	scaffold_15	-15.1065	-3.24843	9.39477e-104	Down	xyloglucan endotransglucosylase/hydrolase 15
ppa004919m.g	scaffold_2	-15.8498	3.24069	2.50287e-57	Up	zinc induced facilitator-like 1
ppa005659m.g	scaffold_5	-18.7577	3.23873	3.24374e-08	Up	ARM repeat superfamily protein
ppa019021m.g	scaffold_8	-18.7577	3.23873	3.24374e-08	Up	basic helix-loop-helix (bHLH) DNA-binding superfamily protein
ppa021949m.g	scaffold_4	-18.4387	3.23283	1.36367e-10	Up	VQ motif-containing protein
ppa010493m.g	scaffold_3	-15.2308	-3.23064	1.09059e-93	Down	B-box zinc finger family protein
ppa013538m.g	scaffold_5	-15.1392	-3.22773	1.57686e-99	Down
ppa005408m.g	scaffold_7	-14.8818	3.2252	8.2952e-110	Up	Transmembrane amino acid transporter family protein
ppa004871m.g	scaffold_5	-17.7651	3.22394	4.52958e-16	Up	UDP-Glycosyltransferase superfamily protein
ppa025897m.g	scaffold_5	-18.3395	-3.21248	1.03827e-11	Down	AP2/B3-like transcriptional factor family protein
ppa002738m.g	scaffold_6	-18.1876	3.20899	1.80774e-12	Up	exocyst subunit exo70 family protein H4
ppa002462m.g	scaffold_4	-20.7726	3.20899	0.00341797	Up	nitrate transporter 1:2
ppa020006m.g	scaffold_6	-20.7726	3.20899	0.00341797	Up	Plant protein of unknown function (DUF641)
ppa020264m.g	scaffold_1	-20.7726	3.20899	0.00341797	Up	BURP domain-containing protein
ppa022887m.g	scaffold_3	-20.7726	3.20899	0.00341797	Up	zinc finger (CCCH-type) family protein / RNA recognition motif (RRM)-containing protein
ppa023880m.g	scaffold_6	-20.7726	3.20899	0.00341797	Up
ppa026489m.g	scaffold_8	-20.7726	3.20899	0.00341797	Up	PLAT/LH2 domain-containing lipoxygenase family protein
ppa006013m.g	scaffold_7	-11.7537	3.2076	0	Up	phosphoserine aminotransferase
ppa019477m.g	scaffold_1	-15.9464	-3.19443	5.01836e-56	Down
ppa021513m.g	scaffold_7	-16.6973	-3.19267	6.20352e-34	Down	Glycosyl hydrolase family 38 protein
ppa007446m.g	scaffold_1	-15.0549	3.18842	8.56715e-95	Up	BCL-2-associated athanogene 5
ppa012886m.g	scaffold_1	-16.9135	-3.18333	6.9557e-29	Down	Polyketide cyclase/dehydrase and lipid transport superfamily protein
ppa027046m.g	scaffold_6	-18.354	-3.18333	1.90674e-11	Down
ppa011906m.g	scaffold_8	-19.5764	-3.18333	1.04904e-05	Down	zinc finger protein 7
ppa004467m.g	scaffold_5	-20.1614	-3.18333	0.000274658	Down	cytochrome P450, family 94, subfamily D, polypeptide 2
ppa026878m.g	scaffold_6	-20.1614	-3.18333	0.000274658	Down	Thioesterase superfamily protein
ppa027223m.g	scaffold_3	-20.1614	-3.18333	0.000274658	Down	hydroxycinnamoyl-CoA shikimate/quinate hydroxycinnamoyl transferase
ppa006153m.g	scaffold_1	-16.9782	3.18299	1.87582e-26	Up	Chalcone-flavanone isomerase family protein
ppa010795m.g	scaffold_1	-14.7208	-3.17859	1.68143e-128	Down
ppa005339m.g	scaffold_5	-16.0351	-3.17743	7.98444e-53	Down	cycling DOF factor 3
ppa002309m.g	scaffold_4	-19.2079	3.16834	1.94157e-06	Up	cysteine-rich RLK (RECEPTOR-like protein kinase) 29
ppa016459m.g	scaffold_3	-13.7709	3.16771	1.86572e-226	Up	WRKY DNA-binding protein 75
ppa017267m.g	scaffold_5	-16.5894	-3.15734	4.59395e-36	Down	B-box type zinc finger protein with CCT domain
ppa013018m.g	scaffold_3	-14.2684	-3.15559	1.40249e-172	Down
ppa005764m.g	scaffold_1	-7.40838	-3.15485	0	Down
ppa006606m.g	scaffold_8	-14.2814	-3.15358	3.03653e-171	Down	chloroplast stem-loop binding protein of 41 kDa
ppa007719m.g	scaffold_2	-15.714	3.15127	2.32128e-59	Up	2-oxoglutarate (2OG) and Fe(II)-dependent oxygenase superfamily protein
ppa021708m.g	scaffold_1	-17.5938	-3.14857	6.05313e-18	Down	MLP-like protein 28
ppa011242m.g	scaffold_6	-17.2183	3.14759	1.6665e-21	Up	glutathione S-transferase TAU 19
ppa000768m.g	scaffold_7	-18.2183	3.14759	1.02714e-11	Up	P-loop containing nucleoside triphosphate hydrolases superfamily protein
ppa000316m.g	scaffold_1	-18.8033	3.14759	1.00875e-07	Up	ATP binding cassette subfamily B4
ppa016206m.g	scaffold_2	-15.2494	3.14625	3.57278e-81	Up	UDP-Glycosyltransferase superfamily protein
ppa015371m.g	scaffold_3	-18.8604	-3.14151	5.65315e-08	Down	Protein of unknown function (DUF594)
ppa025173m.g	scaffold_3	-18.8604	-3.14151	5.65315e-08	Down
ppa026371m.g	scaffold_4	-18.8604	-3.14151	5.65315e-08	Down	receptor-like kinase in flowers 1
ppa022736m.g	scaffold_4	-16.9355	-3.13928	7.71016e-28	Down	purine permease 4
ppa006610m.g	scaffold_3	-13.4993	-3.13449	7.84958e-289	Down	glyceraldehyde 3-phosphate dehydrogenase A subunit 2
ppa008552m.g	scaffold_1	-12.4049	3.13401	0	Up	alpha/beta-Hydrolases superfamily protein
ppa007593m.g	scaffold_1	-15.7966	-3.12832	2.66044e-59	Down	bZIP transcription factor family protein
ppa007251m.g	scaffold_2	-18.2289	3.12652	1.82677e-11	Up
ppa022609m.g	scaffold_1	-19.2289	3.12652	3.46545e-06	Up
ppa025070m.g	scaffold_5	-19.2289	3.12652	3.46545e-06	Up	formin 8
ppa026825m.g	scaffold_4	-19.2289	3.12652	3.46545e-06	Up
ppa010955m.g	scaffold_5	-15.6071	-3.12193	1.56474e-67	Down	Phosphoglycerate mutase family protein
ppa003514m.g	scaffold_5	-15.5687	3.12093	1.25816e-64	Up	trehalase 1
ppa003196m.g	scaffold_3	-16.6116	-3.11294	9.38834e-35	Down	Major facilitator superfamily protein
ppa003185m.g	scaffold_1	-19.6116	-3.11294	1.94311e-05	Down	Mannose-binding lectin superfamily protein
ppa006708m.g	scaffold_7	-19.6116	-3.11294	1.94311e-05	Down	Mitochondrial substrate carrier family protein
ppa011392m.g	scaffold_1	-15.738	-3.1113	1.10135e-61	Down	subunit NDH-M of NAD(P)H:plastoquinone dehydrogenase complex
ppa004639m.g	scaffold_1	-15.9155	3.10945	9.10052e-51	Up	cytochrome P450, family 76, subfamily C, polypeptide 4
ppa021546m.g	scaffold_4	-18.5004	3.10945	2.40216e-09	Up	S-locus lectin protein kinase family protein
ppa008854m.g	scaffold_7	-13.6229	3.1091	1.60409e-241	Up	alpha/beta-Hydrolases superfamily protein
ppa001241m.g	scaffold_7	-16.7364	3.10642	2.15507e-29	Up	K+ transporter 1
ppa009110m.g	scaffold_3	-13.6775	-3.1039	8.69743e-251	Down	photosystem I light harvesting complex gene 3
ppa021299m.g	scaffold_4	-17.7504	-3.08647	4.60176e-16	Down	S-locus lectin protein kinase family protein
ppa010973m.g	scaffold_4	-18.5134	3.08345	4.23671e-09	Up	alpha carbonic anhydrase 7
ppa015089m.g	scaffold_3	-19.2504	3.08345	6.16489e-06	Up	Core-2/I-branching beta-1,6-N-acetylglucosaminyltransferase family protein
ppa024853m.g	scaffold_1	-19.2504	3.08345	6.16489e-06	Up	DNA-binding HORMA family protein
ppa013829m.g	scaffold_1	-19.8354	3.08345	0.000488281	Up
ppa006066m.g	scaffold_1	-20.8354	3.08345	0.00634766	Up	IQ-domain 6
ppa011362m.g	scaffold_8	-20.8354	3.08345	0.00634766	Up	autophagocytosis-associated family protein
ppa011794m.g	scaffold_8	-20.8354	3.08345	0.00634766	Up	Plant invertase/pectin methylesterase inhibitor superfamily protein
ppa013201m.g	scaffold_5	-20.8354	3.08345	0.00634766	Up	embryo defective 3006
ppa016155m.g	scaffold_5	-20.8354	3.08345	0.00634766	Up	Plant protein of unknown function (DUF247)
ppa016321m.g	scaffold_7	-20.8354	3.08345	0.00634766	Up	Ribosomal L28e protein family
ppb018208m.g	scaffold_8	-20.8354	3.08345	0.00634766	Up	Pentatricopeptide repeat (PPR) superfamily protein
ppa023171m.g	scaffold_8	-13.4515	-3.07999	6.84149e-288	Down	isopentenyltransferase 3
ppa014595m.g	scaffold_8	-18.2148	-3.07642	9.02902e-12	Down	unknown seed protein like 1
ppa016793m.g	scaffold_1	-19.2148	-3.07642	2.55601e-06	Down	Tyrosine phosphatase family protein
ppa014964m.g	scaffold_1	-20.2148	-3.07642	0.000518799	Down	LOB domain-containing protein 39
ppa020679m.g	scaffold_1	-20.2148	-3.07642	0.000518799	Down	UDP-glucosyl transferase 74B1
ppa026639m.g	scaffold_5	-15.9819	3.07438	5.79902e-47	Up	phospholipase D beta 1
ppa021349m.g	scaffold_5	-15.0887	-3.07006	2.04128e-93	Down	FKBP-like peptidyl-prolyl cis-trans isomerase family protein
ppa014104m.g	scaffold_3	-14.5217	3.06697	3.57997e-127	Up	B12D protein
ppa002148m.g	scaffold_7	-18.2614	3.06143	1.01675e-10	Up	Plant protein of unknown function (DUF936)
ppa024234m.g	scaffold_1	-18.4155	-3.06047	2.13584e-10	Down	myb domain protein 305
ppa007754m.g	scaffold_1	-16.8478	3.05865	4.50166e-26	Up	Cyclin D2;1
ppa015639m.g	scaffold_5	-15.2942	-3.05626	6.282e-80	Down	Cyclophilin-like peptidyl-prolyl cis-trans isomerase family protein
ppa008367m.g	scaffold_1	-16.7656	-3.0561	5.07552e-30	Down	enoyl-CoA hydratase/isomerase D
ppa018201m.g	scaffold_4	-17.3191	-3.05405	1.16257e-20	Down	glutathione S-transferase TAU 19
ppa022070m.g	scaffold_1	-18.8519	3.05029	7.87838e-08	Up	Glucose-methanol-choline (GMC) oxidoreductase family protein
ppa005058m.g	scaffold_8	-12.6034	3.04201	0	Up	Pyridoxal phosphate (PLP)-dependent transferases superfamily protein
ppa003431m.g	scaffold_8	-15.8561	3.04188	3.68346e-50	Up	Haem oxygenase-like, multi-helical
ppa1027150m.g	scaffold_4	-16.3743	-3.04156	1.39279e-38	Down	Exostosin family protein
ppa014592m.g	scaffold_8	-19.2726	3.03906	1.09286e-05	Up
ppa025830m.g	scaffold_7	-19.2726	3.03906	1.09286e-05	Up	Ovate family protein
ppa023320m.g	scaffold_6	-17.6486	-3.03894	2.16886e-16	Down
ppa021774m.g	scaffold_6	-17.1506	-3.02998	2.39233e-22	Down	CCT motif family protein
ppa026297m.g	scaffold_4	-17.4317	-3.02805	2.65108e-19	Down
ppa026001m.g	scaffold_4	-16.6952	3.02395	8.85832e-29	Up	2-oxoglutarate (2OG) and Fe(II)-dependent oxygenase superfamily protein
ppa024080m.g	scaffold_1	-16.3343	-3.02367	6.70728e-39	Down	zinc finger homeodomain 1
ppa009548m.g	scaffold_1	-14.4918	3.02047	1.76473e-125	Up	2-oxoglutarate (2OG) and Fe(II)-dependent oxygenase superfamily protein
ppa014086m.g	scaffold_1	-19.2431	-3.01983	4.64916e-06	Down	Gibberellin-regulated family protein
ppa022174m.g	scaffold_1	-19.2431	-3.01983	4.64916e-06	Down	cytochrome P450, family 82, subfamily C, polypeptide 4
ppa003122m.g	scaffold_8	-19.8689	3.01634	0.000855446	Up	cell division cycle 45
ppa009330m.g	scaffold_2	-19.8689	3.01634	0.000855446	Up	NAD(P)-binding Rossmann-fold superfamily protein
ppa021525m.g	scaffold_3	-19.8689	3.01634	0.000855446	Up	Plant protein of unknown function (DUF936)
ppa022621m.g	scaffold_1	-19.8689	3.01634	0.000855446	Up	cytochrome P450, family 72, subfamily A, polypeptide 9
ppa012088m.g	scaffold_7	-16.4915	-3.01341	1.18025e-34	Down	Rhodanese/Cell cycle control phosphatase superfamily protein
ppa013121m.g	scaffold_4	-17.0764	-3.01341	6.84027e-24	Down
ppa024615m.g	scaffold_1	-18.0764	-3.01341	4.1028e-12	Down	Protein of unknown function (DUF679)
ppa009789m.g	scaffold_1	-16.927	-3.00824	7.85429e-26	Down	senescence-associated gene 29
ppa022054m.g	scaffold_4	-18.927	-3.00824	6.03854e-07	Down	gibberellin 2-oxidase 8
ppa026553m.g	scaffold_3	-18.927	-3.00824	6.03854e-07	Down	myb domain protein 15
ppa007712m.g	scaffold_5	-18.0665	3.00649	2.96005e-11	Up	similar to RCD one 5
ppa017079m.g	scaffold_4	-17.1642	-3.00276	7.77364e-22	Down
ppa003523m.g	scaffold_4	-18.5539	3.00253	2.29186e-08	Up	Family of unknown function (DUF566)
ppa022765m.g	scaffold_6	-18.5539	3.00253	2.29186e-08	Up	calmodulin-binding family protein
ppb017968m.g	scaffold_1	-18.5539	3.00253	2.29186e-08	Up	cytochrome P450, family 709, subfamily B, polypeptide 1
ppa007741m.g	scaffold_3	-15.6697	2.99577	1.44181e-55	Up	nudix hydrolase homolog 2
ppb014577m.g	scaffold_6	-16.9736	2.99326	1.30711e-23	Up
ppa007817m.g	scaffold_3	-19.2955	2.99326	1.09286e-05	Up	alpha/beta-Hydrolases superfamily protein
ppa026171m.g	scaffold_1	-14.5119	2.9803	5.53752e-121	Up	glutathione S-transferase tau 7
ppa002831m.g	scaffold_2	-14.3404	2.96425	4.10043e-134	Up	Leucine-rich repeat protein kinase family protein
ppa022042m.g	scaffold_6	-17.8951	2.96387	2.24909e-12	Up	Protein of unknown function (DUF567)
ppa003798m.g	scaffold_4	-17.2726	-2.96094	5.77524e-20	Down	FAD-binding Berberine family protein
ppa010004m.g	scaffold_1	-17.9507	-2.96094	2.11987e-13	Down	chlorophyllase 2
ppa019687m.g	scaffold_4	-19.2726	-2.96094	8.43033e-06	Down	Leucine-rich receptor-like protein kinase family protein
ppa022461m.g	scaffold_4	-19.2726	-2.96094	8.43033e-06	Down	Leucine-rich repeat receptor-like protein kinase family protein
ppa007440m.g	scaffold_7	-20.2726	-2.96094	0.000976563	Down	Protein of unknown function (DUF620)
ppa012668m.g	scaffold_2	-20.2726	-2.96094	0.000976563	Down
ppa013404m.g	scaffold_5	-20.2726	-2.96094	0.000976563	Down
ppa015619m.g	scaffold_1	-20.2726	-2.96094	0.000976563	Down	beta glucosidase 40
ppa023851m.g	scaffold_1	-20.2726	-2.96094	0.000976563	Down	UDP-glucosyl transferase 85A2
ppa005330m.g	scaffold_7	-17.4381	2.95901	1.3523e-16	Up	Sulfite exporter TauE/SafE family protein
ppa009707m.g	scaffold_5	-14.2835	2.95768	3.90774e-139	Up	ethylene responsive element binding factor 1
ppa002732m.g	scaffold_2	-14.6524	2.95352	3.27181e-107	Up	Glycosyl hydrolases family 32 protein
ppa022754m.g	scaffold_7	-15.5804	2.94955	4.44123e-57	Up	syntaxin of plants 121
ppa017182m.g	scaffold_7	-13.5191	2.94854	1.68694e-233	Up	Zinc-binding dehydrogenase family protein
ppa009786m.g	scaffold_2	-18.9041	2.94595	4.4337e-07	Up	expansin B2
ppa017661m.g	scaffold_31	-18.9041	2.94595	4.4337e-07	Up	Coatomer, beta\' subunit
ppa025565m.g	scaffold_5	-18.9041	2.94595	4.4337e-07	Up	HXXXD-type acyl-transferase family protein
ppa016611m.g	scaffold_7	-19.9041	2.94595	0.00148964	Up	disease resistance family protein / LRR family protein
ppa012977m.g	scaffold_1	-17.6977	-2.94076	4.15244e-15	Down
ppa022053m.g	scaffold_7	-17.6977	-2.94076	4.15244e-15	Down	O-acyltransferase (WSD1-like) family protein
ppa021045m.g	scaffold_8	-17.1161	-2.93397	2.39233e-22	Down	Mitochondrial transcription termination factor family protein
ppa013058m.g	scaffold_1	-11.6038	-2.93258	0	Down	2Fe-2S ferredoxin-like superfamily protein
ppa013329m.g	scaffold_3	-17.7422	2.92983	9.82875e-14	Up
ppa001936m.g	scaffold_6	-15.7969	-2.92852	4.75158e-52	Down	cellulose synthase like E1
ppa010228m.g	scaffold_5	-16.9689	-2.92441	8.63953e-24	Down	2-oxoglutarate (2OG) and Fe(II)-dependent oxygenase superfamily protein
ppa010742m.g	scaffold_6	-16.6482	-2.92195	3.2134e-29	Down
ppa009812m.g	scaffold_2	-18.7079	-2.9203	1.70514e-08	Down	Integrase-type DNA-binding superfamily protein
ppa007378m.g	scaffold_2	-14.8295	2.92026	9.28162e-94	Up	urophorphyrin methylase 1
ppa024647m.g	scaffold_7	-16.0612	2.91579	1.58508e-40	Up	Protein of unknown function, DUF642
ppa000226m.g	scaffold_3	-16.8338	2.9116	4.91916e-24	Up	pleiotropic drug resistance 12
ppa007769m.g	scaffold_8	-15.2974	-2.91125	1.79943e-72	Down	peroxisomal NAD-malate dehydrogenase 1
ppa022569m.g	scaffold_1	-18.9224	2.90943	7.84157e-07	Up	MATE efflux family protein
ppb004684m.g	scaffold_3	-8.57635	-2.90652	0	Down	Bifunctional inhibitor/lipid-transfer protein/seed storage 2S albumin superfamily protein
ppa025477m.g	scaffold_1	-18.1299	-2.90649	7.63814e-11	Down	hydroxyproline-rich glycoprotein family protein
ppa012898m.g	scaffold_1	-15.841	-2.90523	6.13118e-50	Down	Polyketide cyclase/dehydrase and lipid transport superfamily protein
ppa010278m.g	scaffold_2	-15.1713	-2.90491	7.01049e-79	Down
ppa012473m.g	scaffold_6	-15.1713	-2.90491	7.01049e-79	Down	Protein of unknown function, DUF584
ppa013557m.g	scaffold_5	-14.0724	-2.90371	7.9018e-167	Down
ppa004414m.g	scaffold_1	-15.6041	2.90201	3.36774e-54	Up	cytochrome P450, family 72, subfamily A, polypeptide 15
ppa009588m.g	scaffold_5	-13.6811	-2.89986	9.31664e-218	Down	plasma membrane intrinsic protein 1B
ppa018503m.g	scaffold_6	-19.3033	-2.89954	1.52364e-05	Down	Tetratricopeptide repeat (TPR)-like superfamily protein
ppa011656m.g	scaffold_1	-16.468	2.8993	4.17559e-30	Up	HSP20-like chaperones superfamily protein
ppa023897m.g	scaffold_4	-18.3436	2.89704	2.98644e-09	Up	receptor like protein 6
ppa008581m.g	scaffold_1	-16.7811	-2.89681	9.26659e-27	Down	ADP glucose pyrophosphorylase large subunit 1
ppa003470m.g	scaffold_3	-14.8654	2.89109	4.58417e-89	Up	Glycosyl hydrolases family 32 protein
ppa007742m.g	scaffold_8	-15.6364	-2.88843	6.01086e-57	Down	O-methyltransferase family protein
ppa005571m.g	scaffold_5	-17.9877	-2.88694	1.25967e-12	Down	FAD/NAD(P)-binding oxidoreductase family protein
ppa015163m.g	scaffold_6	-17.0637	-2.88294	3.54431e-22	Down
ppa016695m.g	scaffold_6	-16.2694	-2.87848	1.35896e-36	Down	hydroxyproline-rich glycoprotein family protein
ppa021606m.g	scaffold_1	-18.1439	-2.87848	1.36367e-10	Down	Serine/threonine-protein kinase WNK (With No Lysine)-related
ppa001689m.g	scaffold_4	-19.7289	-2.87848	0.000221252	Down	subtilase family protein
ppa008103m.g	scaffold_1	-14.2103	2.87767	3.78797e-138	Up	Phosphoglycerate mutase family protein
ppa014158m.g	scaffold_1	-18.3561	2.87195	5.20569e-09	Up
ppa014450m.g	scaffold_2	-19.9411	2.87195	0.00257683	Up
ppa016907m.g	scaffold_3	-19.9411	2.87195	0.00257683	Up	IQ-domain 12
ppa019068m.g	scaffold_2	-14.7788	-2.87024	3.9176e-100	Down	cytochrome P450, family 71, subfamily B, polypeptide 36
ppa012522m.g	scaffold_3	-16.7342	-2.86783	7.48244e-27	Down	chlororespiratory reduction 7
ppa018343m.g	scaffold_6	-17.3191	-2.86783	1.92758e-18	Down	UDP-glucosyl transferase 85A2
ppa011862m.g	scaffold_1	-18.3191	-2.86783	1.01821e-09	Down
ppa011707m.g	scaffold_1	-17.6199	-2.86536	5.9005e-15	Down	PsbQ-like 2
ppa016750m.g	scaffold_7	-19.0004	-2.8614	3.46545e-06	Down	chlororespiratory reduction 6
ppa008289m.g	scaffold_3	-14.3717	-2.85432	3.81537e-131	Down	carbonic anhydrase 1
ppa023080m.g	scaffold_82	-13.6048	2.84705	8.97137e-205	Up	Chalcone and stilbene synthase family protein
ppa004940m.g	scaffold_3	-18.3689	2.84642	9.05239e-09	Up	Cyclin A2;4
ppa024512m.g	scaffold_5	-19.3689	2.84642	5.94761e-05	Up	NAD(P)-binding Rossmann-fold superfamily protein
ppa001232m.g	scaffold_7	-16.1474	2.84457	1.2085e-36	Up	Glycosyl hydrolases family 31 protein
ppa007071m.g	scaffold_6	-13.8659	-2.83911	1.50852e-183	Down	chloroplast RNA binding
ppa007131m.g	scaffold_7	-14.4274	-2.83759	4.29023e-125	Down	hydroxypyruvate reductase
ppa020938m.g	scaffold_1	-18.0134	-2.83541	3.24325e-11	Down	TCP-1/cpn60 chaperonin family protein
ppa005024m.g	scaffold_8	-18.3354	-2.83541	1.82283e-09	Down	O-acyltransferase (WSD1-like) family protein
ppa016077m.g	scaffold_5	-18.3354	-2.83541	1.82283e-09	Down
ppa024539m.g	scaffold_6	-17.0909	-2.82849	6.5101e-21	Down
ppa006098m.g	scaffold_2	-15.5708	2.8279	7.80605e-53	Up	Protein kinase superfamily protein
ppa009319m.g	scaffold_8	-18.6423	2.82566	3.62458e-07	Up	CYCLIN B2;4
ppa014245m.g	scaffold_5	-18.6423	2.82566	3.62458e-07	Up
ppa002847m.g	scaffold_1	-14.6999	2.82076	8.20764e-95	Up	Plant neutral invertase family protein
ppa009832m.g	scaffold_1	-17.3436	-2.81892	1.95775e-17	Down	Protein of unknown function (DUF679)
ppa026912m.g	scaffold_1	-17.9702	2.81385	1.05399e-10	Up	high-mobility group box 6
ppa017829m.g	scaffold_1	-17.8013	2.81165	4.68976e-12	Up	jasmonic acid carboxyl methyltransferase
ppa012640m.g	scaffold_6	-15.5152	-2.80987	1.98236e-58	Down	NAD(P)H:plastoquinone dehydrogenase complex subunit O
ppa008223m.g	scaffold_7	-15.2999	2.80958	1.00218e-62	Up	Auxin efflux carrier family protein
ppa008069m.g	scaffold_1	-10.4913	2.80588	0	Up	dihydroflavonol 4-reductase
ppa016319m.g	scaffold_1	-16.2193	2.80577	1.20887e-33	Up	Protein of unknown function (DUF3049)
ppa010039m.g	scaffold_1	-17.6502	-2.80482	5.91756e-14	Down	photosystem I light harvesting complex gene 5
ppa012521m.g	scaffold_1	-12.2953	-2.79405	0	Down	plastocyanin 1
ppa013192m.g	scaffold_1	-17.8102	2.79395	8.09069e-12	Up
ppa002243m.g	scaffold_4	-17.9801	2.79395	1.81197e-10	Up	S-locus lectin protein kinase family protein
ppa000831m.g	scaffold_1	-18.9801	2.79395	4.25596e-06	Up	Transducin/WD40 repeat-like superfamily protein
ppa024302m.g	scaffold_3	-18.9801	2.79395	4.25596e-06	Up
ppa005340m.g	scaffold_3	-19.9801	2.79395	0.00442505	Up	zinc finger (C3HC4-type RING finger) family protein / BRCT domain-containing protein
ppa019163m.g	scaffold_1	-19.9801	2.79395	0.00442505	Up	17.6 kDa class II heat shock protein
ppa021580m.g	scaffold_7	-19.9801	2.79395	0.00442505	Up	annexin 1
ppa008791m.g	scaffold_3	-8.95422	2.79199	0	Up	ethylene-forming enzyme
ppa018586m.g	scaffold_6	-18.7726	-2.79101	1.38261e-06	Down	Leucine-rich repeat protein kinase family protein
ppa016276m.g	scaffold_3	-19.7726	-2.79101	0.000402451	Down	PEP1 receptor 1
ppa025012m.g	scaffold_7	-19.7726	-2.79101	0.000402451	Down	disease resistance family protein / LRR family protein
ppa011741m.g	scaffold_2	-15.8146	2.78502	1.47022e-43	Up	NADPH:quinone oxidoreductase
ppb004328m.g	scaffold_5	-13.9864	2.78137	1.90832e-150	Up	Flavin-binding monooxygenase family protein
ppa020068m.g	scaffold_6	-16.9021	2.77497	1.02255e-20	Up
ppa002519m.g	scaffold_1	-16.8439	-2.77128	9.74273e-24	Down	STAS domain / Sulfate transporter family
ppa005032m.g	scaffold_6	-13.6438	2.76915	1.13978e-188	Up	aspartate aminotransferase
ppa013102m.g	scaffold_6	-19.3689	-2.76829	4.92334e-05	Down	SAUR-like auxin-responsive protein family
ppa026302m.g	scaffold_8	-18.4086	2.76698	4.68818e-08	Up
ppa019898m.g	scaffold_5	-16.5121	-2.76592	4.98988e-29	Down	Protein of unknown function (DUF3464)
ppa023624m.g	scaffold_7	-17.5354	2.7645	9.65471e-14	Up	syntaxin of plants 111
ppa014515m.g	scaffold_2	-18.6744	2.76153	1.07091e-06	Up
ppa015520m.g	scaffold_3	-16.3732	-2.75968	5.49308e-32	Down	Gibberellin-regulated family protein
ppa023127m.g	scaffold_4	-16.3557	2.75495	7.22699e-30	Up	S-locus lectin protein kinase family protein
ppa007249m.g	scaffold_1	-17.0539	-2.75449	2.84856e-20	Down	Protein kinase superfamily protein
ppa013393m.g	scaffold_7	-17.6826	2.74504	1.07337e-12	Up	SAUR-like auxin-responsive protein family
ppa020127m.g	scaffold_1	-16.0522	2.74129	4.27884e-36	Up	Calcium-dependent lipid-binding (CaLB domain) family protein
ppa020084m.g	scaffold_7	-18.3863	-2.73353	1.03258e-08	Down	Plant protein of unknown function (DUF827)
ppa026725m.g	scaffold_1	-16.0292	-2.73267	3.13323e-39	Down	phytochrome kinase substrate 1
ppa025569m.g	scaffold_4	-18.691	2.72836	1.83154e-06	Up	ankyrin repeat family protein
ppa004262m.g	scaffold_8	-14.2605	-2.72647	1.19289e-128	Down	Amidase family protein
ppa013043m.g	scaffold_3	-16.0679	-2.72647	1.65674e-37	Down	HSP20-like chaperones superfamily protein
ppa020426m.g	scaffold_3	-17.4293	2.72556	2.20892e-14	Up	TPX2 (targeting protein for Xklp2) protein family
ppa025186m.g	scaffold_6	-16.9982	-2.72513	2.15384e-20	Down	Protein kinase superfamily protein
ppa006746m.g	scaffold_8	-10.7095	-2.72297	0	Down	fructose-bisphosphate aldolase 2
ppa010836m.g	scaffold_3	-17.0049	-2.71158	3.7982e-20	Down	HSP20-like chaperones superfamily protein
ppa018984m.g	scaffold_6	-16.8514	2.71149	1.18228e-20	Up	NAD(P)-binding Rossmann-fold superfamily protein
ppa015981m.g	scaffold_4	-17.0213	2.71149	9.63508e-19	Up
ppa014642m.g	scaffold_3	-18.0213	2.71149	1.54889e-09	Up	Pectin lyase-like superfamily protein
ppa016037m.g	scaffold_4	-18.4364	2.71149	1.38434e-07	Up	Leucine-rich repeat (LRR) family protein
ppa022342m.g	scaffold_6	-18.4364	2.71149	1.38434e-07	Up	Thioesterase superfamily protein
ppa020213m.g	scaffold_5	-19.0213	2.71149	1.29135e-05	Up	Pentatricopeptide repeat (PPR) superfamily protein
ppa025258m.g	scaffold_1	-19.0213	2.71149	1.29135e-05	Up	disease resistance protein (TIR-NBS-LRR class) family
ppa011463m.g	scaffold_7	-20.0213	2.71149	0.00753784	Up	RHO-related protein from plants 9
ppa015841m.g	scaffold_2	-20.0213	2.71149	0.00753784	Up	Pentatricopeptide repeat (PPR-like) superfamily protein
ppa002615m.g	scaffold_4	-17.5658	2.70375	1.42799e-13	Up	cysteine-rich RLK (RECEPTOR-like protein kinase) 6
ppa012062m.g	scaffold_5	-17.0267	2.70084	1.64865e-18	Up	Disease resistance-responsive (dirigent-like protein) family protein
ppa016643m.g	scaffold_3	-18.0822	-2.6979	9.76167e-10	Down	Mannose-binding lectin superfamily protein
ppa017472m.g	scaffold_6	-18.0822	-2.6979	9.76167e-10	Down	Heavy metal transport/detoxification superfamily protein
ppa009561m.g	scaffold_3	-18.4041	-2.6979	1.83236e-08	Down	S-adenosyl-L-methionine-dependent methyltransferases superfamily protein
ppa026884m.g	scaffold_4	-18.5967	-2.6979	1.40516e-07	Down
ppa015904m.g	scaffold_36	-19.4041	-2.6979	8.79765e-05	Down	nodulin MtN21 /EamA-like transporter family protein
ppa021157m.g	scaffold_1	-19.8191	-2.6979	0.000728607	Down	FAD/NAD(P)-binding oxidoreductase family protein
ppa025921m.g	scaffold_6	-19.8191	-2.6979	0.000728607	Down	F-box family protein
ppb015205m.g	scaffold_6	-19.8191	-2.6979	0.000728607	Down
ppa011660m.g	scaffold_3	-17.4435	2.69727	6.44958e-14	Up	RAB GTPase homolog 1A
ppa025965m.g	scaffold_3	-18.7079	2.69441	3.12131e-06	Up
ppa002937m.g	scaffold_3	-12.3202	2.69212	0	Up	nucleotide transporter 1
ppa009290m.g	scaffold_2	-16.3308	2.69177	4.23823e-29	Up	NAD(P)-binding Rossmann-fold superfamily protein
ppa018578m.g	scaffold_1	-15.279	-2.68964	3.59057e-62	Down	chloroplast import apparatus 2
ppa013265m.g	scaffold_6	-15.2775	2.68931	1.55515e-58	Up	hydroxyproline-rich glycoprotein family protein
ppa006859m.g	scaffold_2	-13.8932	-2.68841	4.71263e-161	Down	sedoheptulose-bisphosphatase
ppa022820m.g	scaffold_1	-16.8252	-2.68583	1.29136e-22	Down
ppa025754m.g	scaffold_8	-17.0187	-2.6841	1.17761e-19	Down
ppa012771m.g	scaffold_6	-18.4507	2.68292	2.36835e-07	Up	Heavy metal transport/detoxification superfamily protein
ppa024150m.g	scaffold_5	-19.4507	2.68292	0.000310749	Up	Polynucleotide adenylyltransferase family protein
ppa012594m.g	scaffold_1	-13.452	2.68021	5.43541e-202	Up	Ca2+-binding protein 1
ppa002803m.g	scaffold_8	-16.1677	-2.67494	2.57908e-34	Down	Phototropic-responsive NPH3 family protein
ppa006094m.g	scaffold_6	-19.0429	2.66842	2.23615e-05	Up	serine carboxypeptidase-like 51
ppa003210m.g	scaffold_1	-16.6516	2.66633	9.69289e-23	Up	NADP-malic enzyme 3
ppa004574m.g	scaffold_6	-12.8301	2.66532	1.64742e-306	Up	dehydroquinate dehydratase, putative / shikimate dehydrogenase, putative
ppa010263m.g	scaffold_8	-14.5892	-2.66203	1.0568e-97	Down	ATP synthase delta-subunit gene
ppa005282m.g	scaffold_4	-13.03	2.66046	2.96407e-266	Up	APS reductase 3
ppa018576m.g	scaffold_3	-14.3604	2.66033	8.75944e-107	Up	AAA-ATPase 1
ppa012660m.g	scaffold_12	-16.4034	2.65965	7.63072e-27	Up	Family of unknown function (DUF662)
ppa024601m.g	scaffold_1	-17.6177	-2.65608	7.3733e-13	Down	alpha/beta-Hydrolases superfamily protein
ppa000013m.g	scaffold_8	-17.4652	2.65377	1.87131e-13	Up	phragmoplast orienting kinesin 2
ppa003689m.g	scaffold_2	-18.4652	2.65377	2.36835e-07	Up	MATE efflux family protein
ppa007488m.g	scaffold_1	-18.4652	2.65377	2.36835e-07	Up	12-oxophytodienoate reductase 2
ppa009384m.g	scaffold_7	-18.4652	2.65377	2.36835e-07	Up	Pathogenesis-related thaumatin superfamily protein
ppa001941m.g	scaffold_6	-17.0539	2.64639	1.39663e-17	Up	cellulose synthase like E1
ppa008087m.g	scaffold_1	-15.9714	-2.64447	6.7504e-38	Down	S-adenosyl-L-methionine-dependent methyltransferases superfamily protein
ppa011523m.g	scaffold_1	-17.9714	-2.64447	1.01675e-10	Down	BURP domain-containing protein
ppa008861m.g	scaffold_6	-13.3015	2.64145	3.70731e-217	Up	Family of unknown function (DUF716)
ppa020346m.g	scaffold_2	-17.5975	2.64033	1.24025e-12	Up	protein binding
ppa018344m.g	scaffold_8	-16.3035	2.63732	1.41319e-28	Up	MLP-like protein 423
ppa001765m.g	scaffold_2	-12.8875	-2.63724	0	Down	Homeodomain-like superfamily protein
ppa018085m.g	scaffold_1	-15.9723	2.63459	1.13202e-35	Up
ppa019571m.g	scaffold_7	-16.8124	2.63348	3.88751e-20	Up	Protein kinase family protein with leucine-rich repeat domain
ppa008603m.g	scaffold_1	-14.7386	2.63301	1.74919e-80	Up	NAD(P)-linked oxidoreductase superfamily protein
ppa020339m.g	scaffold_8	-12.7031	2.63279	0	Up	GTP cyclohydrolase II
ppa005626m.g	scaffold_3	-16.2545	2.63045	6.27741e-29	Up	tubulin alpha-2 chain
ppa006653m.g	scaffold_4	-12.9075	-2.62841	1.25799e-302	Down	alanine:glyoxylate aminotransferase
ppa006790m.g	scaffold_1	-14.8106	-2.6262	2.68089e-82	Down	ARM repeat superfamily protein
ppa001841m.g	scaffold_6	-12.4282	2.62448	0	Up	seed imbibition 1
ppa007869m.g	scaffold_6	-16.1109	2.62402	3.26322e-32	Up	UDP-glucosyl transferase 71C3
ppa001816m.g	scaffold_4	-19.0651	2.62402	2.23615e-05	Up	S-locus lectin protein kinase family protein
ppa010376m.g	scaffold_5	-19.0651	2.62402	2.23615e-05	Up	expansin-like B1
ppa019815m.g	scaffold_5	-19.4801	2.62402	0.000533521	Up	Glutaredoxin family protein
ppa010342m.g	scaffold_8	-20.0651	2.62402	0.00753784	Up	indole-3-acetic acid 7
ppa022707m.g	scaffold_1	-20.0651	2.62402	0.00753784	Up	Neutral/alkaline non-lysosomal ceramidase
ppa027156m.g	scaffold_3	-18.4411	-2.6239	5.72777e-08	Down	TCP family transcription factor
ppa023746m.g	scaffold_6	-19.4411	-2.6239	0.000156522	Down	Tetratricopeptide repeat (TPR)-like superfamily protein
ppa024185m.g	scaffold_5	-19.4411	-2.6239	0.000156522	Down
ppa010180m.g	scaffold_6	-10.9895	2.61884	0	Up	expansin A4
ppa011508m.g	scaffold_5	-16.4459	-2.61438	5.68973e-27	Down	homeobox protein 33
ppa007207m.g	scaffold_6	-16.0542	-2.61302	1.9194e-35	Down	Protein of unknown function (DUF3049)
ppa002364m.g	scaffold_3	-18.6392	-2.61302	4.4337e-07	Down	FTSH protease 6
ppa015205m.g	scaffold_8	-18.6392	-2.61302	4.4337e-07	Down	resistance to phytophthora 1
ppa023990m.g	scaffold_8	-17.2642	2.61108	3.36577e-15	Up	UDP-glucosyltransferase 74F2
ppa011470m.g	scaffold_4	-14.1268	-2.60864	1.21145e-128	Down
ppa012360m.g	scaffold_7	-16.5418	-2.60864	1.76465e-25	Down	Polyketide cyclase/dehydrase and lipid transport superfamily protein
ppa021010m.g	scaffold_5	-15.6139	2.60754	3.80756e-44	Up
ppa005137m.g	scaffold_6	-12.5515	-2.60741	0	Down	rubisco activase
ppa012625m.g	scaffold_3	-15.1475	-2.60358	4.48075e-64	Down	RHO guanyl-nucleotide exchange factor 11
ppa006807m.g	scaffold_8	-17.547	-2.59837	9.03748e-13	Down	alpha/beta-Hydrolases superfamily protein
ppa000992m.g	scaffold_6	-18.8689	-2.59837	1.29135e-05	Down	Leucine-rich repeat protein kinase family protein
ppa019204m.g	scaffold_5	-18.8689	-2.59837	1.29135e-05	Down	Gibberellin-regulated family protein
ppa001671m.g	scaffold_2	-19.8689	-2.59837	0.00131226	Down	Leucine-rich repeat protein kinase family protein
ppa004710m.g	scaffold_4	-19.8689	-2.59837	0.00131226	Down	Eukaryotic aspartyl protease family protein
ppa013258m.g	scaffold_1	-19.8689	-2.59837	0.00131226	Down
ppa024779m.g	scaffold_7	-19.8689	-2.59837	0.00131226	Down
ppa025036m.g	scaffold_8	-19.8689	-2.59837	0.00131226	Down	Arabidopsis protein of unknown function (DUF241)
ppb009805m.g	scaffold_1	-15.8704	2.59448	7.80508e-37	Up	DUF679 domain membrane protein 2
ppa003038m.g	scaffold_5	-17.4953	2.59365	1.54424e-12	Up	RPA70-kDa subunit B
ppa002955m.g	scaffold_2	-17.1345	-2.59321	2.53884e-17	Down	UDP-Glycosyltransferase superfamily protein
ppa007381m.g	scaffold_1	-16.274	2.59146	2.71589e-28	Up	12-oxophytodienoate reductase 2
ppa020481m.g	scaffold_9	-17.6502	-2.59099	3.91812e-12	Down	Uncharacterised protein family (UPF0497)
ppa019819m.g	scaffold_7	-16.8142	-2.5901	2.76848e-21	Down	oxidative stress 3
ppa023736m.g	scaffold_8	-16.1285	2.58869	4.58298e-31	Up	Integrase-type DNA-binding superfamily protein
ppa008414m.g	scaffold_4	-12.1289	2.58794	0	Up	Arabidopsis thaliana gibberellin 2-oxidase 1
ppa005144m.g	scaffold_8	-17.3857	2.5818	2.07537e-13	Up	Major facilitator superfamily protein
ppa009533m.g	scaffold_1	-16.1052	-2.58067	4.93124e-33	Down	Integrase-type DNA-binding superfamily protein
ppa018903m.g	scaffold_1	-17.1423	-2.57761	4.43926e-17	Down	Polyketide cyclase/dehydrase and lipid transport superfamily protein
ppa011422m.g	scaffold_7	-17.6307	2.57398	1.04766e-11	Up	Putative membrane lipoprotein
ppa006635m.g	scaffold_4	-12.3203	2.57064	0	Up	FAD/NAD(P)-binding oxidoreductase family protein
ppa007458m.g	scaffold_2	-11.854	2.56925	0	Up	GroES-like zinc-binding alcohol dehydrogenase family protein
ppa026918m.g	scaffold_7	-17.7707	2.56888	1.33332e-10	Up	P-loop containing nucleoside triphosphate hydrolases superfamily protein
ppa004517m.g	scaffold_1	-13.0927	2.56874	2.44668e-237	Up	cytochrome P450, family 76, subfamily C, polypeptide 4
ppa011370m.g	scaffold_3	-13.5079	2.56849	2.63531e-178	Up	TIFY domain/Divergent CCT motif family protein
ppa025588m.g	scaffold_6	-17.4702	-2.5658	9.82875e-14	Down
ppa013650m.g	scaffold_4	-12.0273	-2.56557	0	Down
ppa024889m.g	scaffold_8	-18.3013	-2.5636	4.0032e-08	Down	Thioredoxin superfamily protein
ppa013728m.g	scaffold_1	-19.5108	2.56262	0.000910521	Up	flowering promoting factor 1
ppa021266m.g	scaffold_4	-19.5108	2.56262	0.000910521	Up	ankyrin repeat family protein
ppa021980m.g	scaffold_2	-17.1502	-2.56184	4.95864e-16	Down	3-ketoacyl-CoA synthase 19
ppa009620m.g	scaffold_6	-14.217	-2.55738	3.39339e-116	Down
ppa003048m.g	scaffold_1	-11.6126	2.55736	0	Up	Class-II DAHP synthetase family protein
ppa013440m.g	scaffold_1	-16.5679	-2.55655	2.83094e-24	Down	CAP (Cysteine-rich secretory proteins, Antigen 5, and Pathogenesis-related 1 protein) superfamily protein
ppa002010m.g	scaffold_3	-17.0997	2.55476	9.432e-16	Up
ppa022268m.g	scaffold_2	-16.8331	-2.5523	2.55472e-20	Down	PsbP-like protein 2
ppa012395m.g	scaffold_2	-14.7223	-2.55183	5.50653e-82	Down	photosystem I P subunit
ppa009233m.g	scaffold_8	-15.0143	2.55058	4.06146e-63	Up	Phenazine biosynthesis PhzC/PhzF protein
ppa002973m.g	scaffold_2	-14.5322	2.55002	1.4913e-87	Up	Protein kinase family protein
ppa001416m.g	scaffold_1	-18.7801	2.55002	4.8736e-06	Up	P-loop containing nucleoside triphosphate hydrolases superfamily protein
ppa023579m.g	scaffold_4	-18.7801	2.55002	4.8736e-06	Up	RING/U-box superfamily protein
ppa009430m.g	scaffold_4	-18.8951	-2.5459	2.23615e-05	Down	Protein of unknown function (DUF506)
ppa024800m.g	scaffold_5	-18.8951	-2.5459	2.23615e-05	Down
ppa016173m.g	scaffold_6	-18.2974	2.54459	1.5202e-07	Up	HAD superfamily, subfamily IIIB acid phosphatase
ppa008730m.g	scaffold_8	-12.8867	2.54249	2.35438e-268	Up	Integrase-type DNA-binding superfamily protein
ppa010252m.g	scaffold_3	-13.3796	2.53906	1.67785e-190	Up	myb domain protein 4
ppa006975m.g	scaffold_2	-16.2364	-2.53744	6.45061e-29	Down	thylakoid-associated phosphatase 38
ppa018697m.g	scaffold_1	-14.1101	2.53392	5.28272e-115	Up	UDP-glucosyl transferase 85A2
ppa009712m.g	scaffold_6	-17.7859	-2.53352	5.15421e-11	Down	homeobox protein 22
ppa017145m.g	scaffold_7	-14.8822	2.5322	3.80955e-68	Up	Transducin/WD40 repeat-like superfamily protein
ppa012864m.g	scaffold_6	-18.1116	2.53091	1.17536e-08	Up	histone H2A 7
ppa016729m.g	scaffold_1	-18.5267	2.53091	1.96465e-06	Up
ppa018410m.g	scaffold_7	-18.5267	2.53091	1.96465e-06	Up	MADS-box transcription factor family protein
ppa004436m.g	scaffold_3	-15.36	-2.52746	9.08842e-53	Down	Cytochrome P450 superfamily protein
ppa010212m.g	scaffold_4	-14.6828	-2.52572	6.58466e-83	Down	Protein of unknown function (DUF640)
ppa009635m.g	scaffold_6	-17.4902	-2.52572	2.9899e-13	Down	methyl esterase 17
ppa026071m.g	scaffold_8	-16.2051	-2.5252	4.17559e-30	Down	FAD/NAD(P)-binding oxidoreductase family protein
ppa024604m.g	scaffold_1	-14.8886	2.51933	5.08388e-67	Up
ppa005341m.g	scaffold_6	-18.3112	2.51711	2.57157e-07	Up	ammonium transporter 1;2
ppa004634m.g	scaffold_1	-15.7402	-2.51591	2.94379e-40	Down	Rubisco methyltransferase family protein
ppa008425m.g	scaffold_7	-16.0045	-2.51348	1.00529e-33	Down	myb-like transcription factor family protein
ppa021685m.g	scaffold_1	-19.1744	-2.51348	0.000103716	Down	Homeodomain-like superfamily protein
ppa024429m.g	scaffold_6	-19.1744	-2.51348	0.000103716	Down	C2H2-type zinc finger family protein
ppa024750m.g	scaffold_3	-19.1744	-2.51348	0.000103716	Down	Protein kinase family protein with leucine-rich repeat domain
ppa008350m.g	scaffold_1	-12.9609	2.51264	8.56224e-249	Up	alternative oxidase 2
ppa008458m.g	scaffold_6	-17.7994	2.51155	6.41514e-10	Up	end binding protein 1C
ppa000892m.g	scaffold_1	-17.7984	-2.50843	1.5536e-10	Down	pyruvate orthophosphate dikinase
ppa009047m.g	scaffold_1	-16.7308	2.50783	1.35314e-19	Up	inositol polyphosphate 5-phosphatase 11
ppa006944m.g	scaffold_1	-14.6495	2.50364	9.28745e-78	Up	NAD(P)-binding Rossmann-fold superfamily protein
ppa017741m.g	scaffold_3	-19.5429	2.49849	0.00154388	Up
ppa021994m.g	scaffold_2	-19.5429	2.49849	0.00154388	Up	Protein kinase superfamily protein
ppa011524m.g	scaffold_7	-13.6855	2.49736	1.94408e-149	Up	blue-copper-binding protein
ppa018702m.g	scaffold_5	-15.845	2.49344	6.20503e-35	Up	Adenine nucleotide alpha hydrolases-like superfamily protein
ppa013284m.g	scaffold_8	-16.9224	-2.49145	6.13729e-18	Down
ppa022925m.g	scaffold_8	-17.9224	-2.49145	6.8115e-10	Down	Lateral root primordium (LRP) protein-related
ppa013680m.g	scaffold_5	-19.9224	-2.49145	0.00234985	Down
ppa014138m.g	scaffold_2	-19.9224	-2.49145	0.00234985	Down
ppa019128m.g	scaffold_1	-19.9224	-2.49145	0.00234985	Down	PLAC8 family protein
ppa020220m.g	scaffold_4	-19.9224	-2.49145	0.00234985	Down	glutathione S-transferase TAU 19
ppa022363m.g	scaffold_5	-19.9224	-2.49145	0.00234985	Down	Subtilase family protein
ppa022380m.g	scaffold_1	-19.9224	-2.49145	0.00234985	Down	B-box zinc finger family protein
ppa024386m.g	scaffold_2	-19.9224	-2.49145	0.00234985	Down	Plant invertase/pectin methylesterase inhibitor superfamily
ppa024468m.g	scaffold_7	-19.9224	-2.49145	0.00234985	Down	receptor like protein 54
ppb008343m.g	scaffold_6	-19.9224	-2.49145	0.00234985	Down	Far-red impaired responsive (FAR1) family protein
ppa013313m.g	scaffold_4	-15.1505	-2.4901	1.45427e-58	Down	photosystem I subunit K
ppa011894m.g	scaffold_6	-17.3252	2.48909	3.79658e-13	Up
ppa004445m.g	scaffold_3	-14.1901	2.48886	5.73949e-105	Up	MATE efflux family protein
ppa005083m.g	scaffold_3	-14.7285	-2.4864	1.4831e-77	Down	Homeodomain-like superfamily protein
ppa004465m.g	scaffold_2	-16.4337	2.48583	5.99636e-23	Up	Major facilitator superfamily protein
ppa017528m.g	scaffold_4	-17.2623	-2.4856	1.90435e-14	Down	Leucine-rich receptor-like protein kinase family protein
ppa008080m.g	scaffold_1	-15.5108	-2.4845	9.27356e-46	Down	BURP domain-containing protein
ppa001144m.g	scaffold_6	-15.2772	2.48372	6.31064e-50	Up	Myosin heavy chain-related protein
ppa011685m.g	scaffold_2	-14.3672	2.48337	1.8926e-92	Up	PAR1 protein
ppa005310m.g	scaffold_10	-19.1361	2.482	0.000113074	Up	Pectin lyase-like superfamily protein
ppa014997m.g	scaffold_6	-18.191	-2.48031	4.68818e-08	Down	oligopeptide transporter 5
ppa006413m.g	scaffold_5	-17.9689	2.47647	1.34777e-08	Up	Auxin efflux carrier family protein
ppa024400m.g	scaffold_2	-17.9689	2.47647	1.34777e-08	Up	detoxifying efflux carrier 35
ppa016549m.g	scaffold_2	-18.7079	-2.47551	2.42991e-06	Down	prenylated RAB acceptor 1.F4
ppa018251m.g	scaffold_4	-18.7079	-2.47551	2.42991e-06	Down	Leucine-rich receptor-like protein kinase family protein
ppa018724m.g	scaffold_1	-15.0308	2.4755	8.2008e-59	Up	Cytochrome P450 superfamily protein
ppa001770m.g	scaffold_1	-14.7095	-2.4725	2.10667e-77	Down	Subtilisin-like serine endopeptidase family protein
ppa004823m.g	scaffold_4	-15.5658	-2.46617	5.12161e-43	Down	sodium/calcium exchanger family protein / calcium-binding EF hand family protein
ppa017730m.g	scaffold_1	-17.5595	2.46533	1.93931e-11	Up
ppa026850m.g	scaffold_2	-18.5595	2.46533	5.53962e-06	Up	Polyketide cyclase/dehydrase and lipid transport superfamily protein
ppa002099m.g	scaffold_6	-10.4039	2.46519	0	Up	PHE ammonia lyase 1
ppa008113m.g	scaffold_4	-15.714	-2.46344	3.6871e-39	Down	early nodulin-like protein 1
ppa004852m.g	scaffold_5	-17.5213	-2.46344	9.32627e-12	Down	Eukaryotic aspartyl protease family protein
ppa008723m.g	scaffold_7	-18.5213	-2.46344	9.43038e-07	Down	Peroxidase superfamily protein
ppa008368m.g	scaffold_7	-19.5213	-2.46344	0.000855446	Down	alpha/beta-Hydrolases superfamily protein
ppa013896m.g	scaffold_1	-19.5213	-2.46344	0.000855446	Down
ppa023302m.g	scaffold_1	-19.5213	-2.46344	0.000855446	Down	PLC-like phosphodiesterases superfamily protein
ppa013811m.g	scaffold_2	-17.4453	2.46274	7.85197e-12	Up	peptidoglycan-binding LysM domain-containing protein
ppa011822m.g	scaffold_7	-16.313	-2.46114	2.13033e-26	Down	Uncharacterised BCR, YbaB family COG0718
ppa012471m.g	scaffold_1	-16.3395	2.46052	1.8991e-24	Up	Uncharacterised conserved protein UCP031279
ppa023958m.g	scaffold_7	-16.5267	-2.45279	1.08808e-22	Down
ppa006386m.g	scaffold_5	-12.4482	-2.45068	0	Down	phosphoribulokinase
ppa011413m.g	scaffold_6	-16.4414	-2.44839	1.0018e-23	Down	Rubredoxin-like superfamily protein
ppa018416m.g	scaffold_4	-18.2079	-2.44637	8.06761e-08	Down
ppa022325m.g	scaffold_1	-18.2079	-2.44637	8.06761e-08	Down	cofactor assembly, complex C (B6F)
ppa023124m.g	scaffold_1	-19.2079	-2.44637	0.000179991	Down	CCT motif family protein
ppa024046m.g	scaffold_3	-19.2079	-2.44637	0.000179991	Down	TEOSINTE BRANCHED 1, cycloidea and PCF transcription factor 2
ppa007098m.g	scaffold_7	-12.7029	2.44603	8.12008e-282	Up	fatty acid desaturase 2
ppa020395m.g	scaffold_23	-17.3467	2.44603	1.06578e-12	Up	multidrug resistance-associated protein 3
ppa001535m.g	scaffold_7	-12.2759	2.44314	0	Up	sucrose synthase 4
ppa016505m.g	scaffold_6	-17.1392	-2.44309	1.47742e-15	Down	Ankyrin repeat family protein
ppa004450m.g	scaffold_6	-14.7923	-2.43864	2.21493e-71	Down	ammonium transporter 1;2
ppa010552m.g	scaffold_1	-14.1582	2.4378	1.80722e-103	Up	alpha/beta-Hydrolases superfamily protein
ppa004909m.g	scaffold_1	-17.9507	-2.43487	2.04925e-09	Down	UDP-glucosyl transferase 85A2
ppa013323m.g	scaffold_2	-18.9507	-2.43487	6.61877e-05	Down
ppa011476m.g	scaffold_2	-10.5909	2.4345	0	Up	Chalcone-flavanone isomerase family protein
ppa015117m.g	scaffold_6	-16.5824	-2.43301	8.05124e-22	Down	Ankyrin repeat family protein
ppa006612m.g	scaffold_5	-18.8395	2.43138	2.43426e-05	Up	Galactosyltransferase family protein
ppa019399m.g	scaffold_5	-19.1614	2.43138	0.000192195	Up	glutathione S-transferase TAU 10
ppa014010m.g	scaffold_2	-19.5764	2.43138	0.00259948	Up	arabinogalactan protein 16
ppa007430m.g	scaffold_2	-17.8374	-2.43042	8.00482e-10	Down	NAD(P)-linked oxidoreductase superfamily protein
ppa014321m.g	scaffold_6	-14.973	2.42855	1.16337e-58	Up	cryptdin protein-related
ppa006993m.g	scaffold_8	-14.5278	-2.42814	4.08038e-85	Down	hydroxypyruvate reductase
ppa005409m.g	scaffold_4	-18.7324	-2.4266	4.25596e-06	Down	Cyclophilin-like peptidyl-prolyl cis-trans isomerase family protein
ppa011087m.g	scaffold_1	-18.7324	-2.4266	4.25596e-06	Down	glutathione S-transferase tau 7
ppa019352m.g	scaffold_3	-15.8683	-2.42465	2.6925e-34	Down	Malectin/receptor-like protein kinase family protein
ppa010364m.g	scaffold_2	-15.016	2.42264	5.60301e-57	Up	tonoplast intrinsic protein 1;3
ppa005645m.g	scaffold_2	-15.284	2.42086	3.07895e-47	Up	fatty acid desaturase 8
ppa009455m.g	scaffold_8	-14.6734	-2.4185	3.43026e-76	Down	NAC domain containing protein 36
ppa017484m.g	scaffold_2	-17.2614	2.41757	4.04569e-13	Up	beta glucosidase 13
ppa013079m.g	scaffold_8	-17.7114	2.41252	6.80259e-10	Up	gamma histone variant H2AX
ppa006758m.g	scaffold_1	-18.2253	-2.4116	1.38434e-07	Down	3-ketoacyl-CoA synthase 6
ppa010656m.g	scaffold_6	-18.2253	-2.4116	1.38434e-07	Down	caleosin-related family protein
ppa023091m.g	scaffold_7	-18.2253	-2.4116	1.38434e-07	Down	disease resistance family protein / LRR family protein
ppa019709m.g	scaffold_5	-17.8498	2.41062	8.39601e-09	Up	calmodulin-like 38
ppa007738m.g	scaffold_5	-10.7785	2.41039	0	Up	leucoanthocyanidin dioxygenase
ppa013021m.g	scaffold_3	-14.9934	-2.4101	6.82348e-61	Down	photosystem I subunit H-1
ppa016320m.g	scaffold_7	-14.5595	-2.40966	1.06248e-81	Down
ppa011327m.g	scaffold_1	-18.0894	-2.4084	5.26483e-08	Down
ppa026279m.g	scaffold_7	-17.003	2.40829	3.02883e-15	Up
ppa004175m.g	scaffold_1	-11.4153	2.40714	0	Up	cytochrome P450, family 82, subfamily C, polypeptide 4
ppa010869m.g	scaffold_1	-15.026	-2.407	7.32663e-60	Down	Glutathione S-transferase family protein
ppa003755m.g	scaffold_8	-16.53	2.40643	1.45599e-20	Up	MATE efflux family protein
ppa009987m.g	scaffold_4	-15.9652	-2.40572	1.23103e-31	Down	light-harvesting chlorophyll B-binding protein 3
ppa007734m.g	scaffold_8	-18.1744	2.40538	1.61638e-07	Up
ppa003061m.g	scaffold_5	-14.6514	2.40424	1.11623e-71	Up	purple acid phosphatase 27
ppa012425m.g	scaffold_3	-13.8857	-2.40413	8.83835e-129	Down	photosystem II family protein
ppa009133m.g	scaffold_1	-15.3435	-2.40014	5.27883e-48	Down	RNA-binding (RRM/RBD/RNP motifs) family protein
ppa000367m.g	scaffold_1	-17.477	2.39932	6.00796e-11	Up	Helicase protein with RING/U-box domain
ppa013059m.g	scaffold_1	-14.0543	-2.39773	6.61929e-114	Down	CCR-like
ppa026200m.g	scaffold_8	-14.4104	2.39694	7.29135e-84	Up	Uridine diphosphate glycosyltransferase 74E2
ppa008671m.g	scaffold_2	-14.8934	2.39661	1.73207e-60	Up	NAD(P)-binding Rossmann-fold superfamily protein
ppa019065m.g	scaffold_2	-16.0088	2.39661	7.89012e-29	Up	downstream target of AGL15 2
ppa020625m.g	scaffold_1	-18.5938	2.39661	1.53741e-05	Up	P-loop containing nucleoside triphosphate hydrolases superfamily protein
ppa014191m.g	scaffold_7	-17.3852	-2.39588	1.24025e-12	Down	serine-rich protein-related
ppa003547m.g	scaffold_3	-15.6246	2.39586	2.70147e-37	Up	Eukaryotic aspartyl protease family protein
ppa024082m.g	scaffold_4	-17.1642	-2.39305	4.2635e-14	Down
ppa016223m.g	scaffold_2	-15.4009	2.38956	3.29668e-43	Up	P-loop containing nucleoside triphosphate hydrolases superfamily protein
ppa005091m.g	scaffold_1	-18.8604	2.38956	4.12576e-05	Up	mitotic-like cyclin 3B from Arabidopsis
ppa009259m.g	scaffold_4	-16.8035	-2.38927	2.81771e-18	Down	NagB/RpiA/CoA transferase-like superfamily protein
ppa012795m.g	scaffold_2	-12.6699	-2.38279	3.04789e-291	Down	HSP20-like chaperones superfamily protein
ppa002427m.g	scaffold_9	-15.7545	-2.3824	6.65466e-36	Down	Ankyrin repeat family protein
ppa006860m.g	scaffold_1	-13.7276	2.38012	3.34854e-132	Up	Protein of unknown function (DUF1262)
ppa004306m.g	scaffold_6	-12.4497	-2.37923	0	Down	serine transhydroxymethyltransferase 1
ppa016016m.g	scaffold_2	-18.1876	2.37891	2.70628e-07	Up	highly ABA-induced PP2C gene 2
ppa016363m.g	scaffold_4	-19.1876	2.37891	0.000324914	Up
ppa004109m.g	scaffold_8	-13.7188	-2.37754	1.46371e-141	Down	Leucine-rich repeat (LRR) family protein
ppa004942m.g	scaffold_5	-12.1514	-2.37598	0	Down	RAB GTPase homolog E1B
ppa009649m.g	scaffold_8	-15.9504	-2.37598	6.89426e-31	Down
ppa000631m.g	scaffold_8	-16.0105	-2.37598	4.45742e-30	Down	Pentatricopeptide repeat (PPR) superfamily protein
ppa020867m.g	scaffold_3	-17.4776	-2.37598	5.4468e-12	Down	UDP-Glycosyltransferase superfamily protein
ppa004875m.g	scaffold_6	-18.1056	-2.37598	8.9594e-08	Down	HXXXD-type acyl-transferase family protein
ppa014668m.g	scaffold_7	-18.1056	-2.37598	8.9594e-08	Down
ppa004242m.g	scaffold_1	-18.2431	-2.37598	2.36835e-07	Down	serine carboxypeptidase-like 35
ppa010416m.g	scaffold_8	-18.9801	-2.37598	0.000113074	Down
ppa015590m.g	scaffold_1	-19.2431	-2.37598	0.000310749	Down	carotenoid cleavage dioxygenase 1
ppa018393m.g	scaffold_8	-19.2431	-2.37598	0.000310749	Down
ppa008989m.g	scaffold_3	-19.5651	-2.37598	0.00148964	Down	aspartate-glutamate racemase family
ppa012870m.g	scaffold_1	-19.9801	-2.37598	0.00418091	Down	MLP-like protein 31
ppa021678m.g	scaffold_1	-19.9801	-2.37598	0.00418091	Down	LRR and NB-ARC domains-containing disease resistance protein
ppa025630m.g	scaffold_8	-15.6582	-2.37598	2.88342e-38	Down	RmlC-like cupins superfamily protein
ppa022316m.g	scaffold_7	-18.3951	-2.37598	1.07091e-06	Down
ppa024908m.g	scaffold_3	-17.7306	2.37405	1.88903e-09	Up	Protein kinase superfamily protein
ppa025923m.g	scaffold_6	-14.9522	-2.37229	6.09367e-61	Down	NAD(P)-binding Rossmann-fold superfamily protein
ppa005157m.g	scaffold_7	-17.4934	2.36653	1.64155e-10	Up	alpha/beta-Hydrolases superfamily protein
ppa008265m.g	scaffold_6	-15.3411	-2.36633	8.63608e-47	Down	protein containing PDZ domain, a K-box domain, and a TPR region
ppa004285m.g	scaffold_7	-14.8541	2.36632	4.4588e-61	Up	Nucleotide-diphospho-sugar transferases superfamily protein
ppa004673m.g	scaffold_1	-11.3344	2.36626	0	Up	glutathione-disulfide reductase
ppa013911m.g	scaffold_5	-13.7821	-2.36615	1.2139e-133	Down
ppa004621m.g	scaffold_6	-15.3879	2.36356	4.49423e-42	Up	Seven transmembrane MLO family protein
ppa010351m.g	scaffold_2	-16.8169	-2.36256	8.20124e-18	Down	Rhodanese/Cell cycle control phosphatase superfamily protein
ppa003437m.g	scaffold_6	-18.6116	2.36099	2.54486e-05	Up	Seven transmembrane MLO family protein
ppa020271m.g	scaffold_7	-19.6116	2.36099	0.00434351	Up
ppa020587m.g	scaffold_5	-19.6116	2.36099	0.00434351	Up	transducin family protein / WD-40 repeat family protein
ppa022464m.g	scaffold_1	-19.6116	2.36099	0.00434351	Up	cystatin B
ppb011759m.g	scaffold_5	-19.6116	2.36099	0.00434351	Up
ppa022032m.g	scaffold_8	-17.2522	-2.35783	5.39403e-13	Down
ppa026896m.g	scaffold_1	-14.7417	-2.35687	3.64626e-69	Down	plastid transcriptionally active 5
ppa010378m.g	scaffold_7	-17.4883	-2.3546	9.32627e-12	Down	SOUL heme-binding family protein
ppa019001m.g	scaffold_3	-17.5764	-2.35326	1.33332e-10	Down	IQ-domain 26
ppa022401m.g	scaffold_2	-11.8777	2.35037	0	Up	4-coumarate:CoA ligase 3
ppa009214m.g	scaffold_5	-17.8786	-2.34796	4.0421e-09	Down	Phosphoglycerate mutase family protein
ppa002773m.g	scaffold_8	-16.1177	2.34392	7.97953e-26	Up	purple acid phosphatase 15
ppa002126m.g	scaffold_3	-15.6052	-2.34121	4.19174e-38	Down	Cyclic nucleotide-regulated ion channel family protein
ppa015327m.g	scaffold_6	-16.6285	-2.34064	3.19428e-19	Down	Protein of unknown function (DUF1279)
ppa001017m.g	scaffold_7	-17.3996	2.34023	3.7288e-11	Up	eukaryotic translation initiation factor 3C
ppa004207m.g	scaffold_2	-18.3996	2.34023	3.38883e-06	Up	calmodulin-domain protein kinase cdpk isoform 2
ppa009318m.g	scaffold_4	-18.3996	2.34023	3.38883e-06	Up	Protein kinase superfamily protein
ppa007583m.g	scaffold_8	-15.623	2.33827	1.58339e-35	Up	peptidyl-prolyl cis-trans isomerase / cyclophilin-40 (CYP40) / rotamase
ppa006261m.g	scaffold_7	-10.9894	2.33707	0	Up	S-methyl-5-thioribose kinase
ppa010409m.g	scaffold_1	-15.7169	2.33674	2.02057e-33	Up	vacuolar iron transporter 1
ppa010486m.g	scaffold_7	-18.0388	2.33674	6.02754e-08	Up	uv-b-insensitive 4
ppa005161m.g	scaffold_15	-12.1786	2.33567	0	Up	indole-3-acetate beta-D-glucosyltransferase
ppa024472m.g	scaffold_6	-18.4155	-2.33533	1.83154e-06	Down	Ribonuclease H-like superfamily protein
ppa010846m.g	scaffold_1	-15.8173	2.33499	7.26129e-31	Up	myb domain protein 4
ppa026046m.g	scaffold_3	-14.3393	2.33486	6.67201e-84	Up	related to ABI3/VP1 2
ppa007209m.g	scaffold_4	-12.2017	-2.33108	0	Down	Peroxisomal membrane 22 kDa (Mpv17/PMP22) family protein
ppa007523m.g	scaffold_1	-18.588	-2.33017	4.8736e-06	Down	Sodium Bile acid symporter family
ppa022005m.g	scaffold_5	-18.588	-2.33017	4.8736e-06	Down	S-adenosyl-L-methionine-dependent methyltransferases superfamily protein
ppa012629m.g	scaffold_1	-13.452	2.32702	1.00571e-152	Up	MLP-like protein 423
ppa007838m.g	scaffold_6	-14.6965	-2.32351	2.05104e-69	Down	WRKY DNA-binding protein 74
ppa009597m.g	scaffold_2	-15.8649	-2.32048	1.18519e-31	Down	rubredoxin family protein
ppa020432m.g	scaffold_6	-16.0695	-2.32002	7.78913e-28	Down	O-Glycosyl hydrolases family 17 protein
ppa011002m.g	scaffold_6	-17.8929	-2.31939	6.90142e-09	Down	Homeodomain-like superfamily protein
ppa024869m.g	scaffold_2	-16.2183	2.31751	2.98471e-23	Up	NAD(P)-binding Rossmann-fold superfamily protein
ppa006620m.g	scaffold_1	-10.1117	-2.31617	0	Down	BURP domain-containing protein
ppa1027141m.g	scaffold_5	-17.5187	2.3159	4.44631e-10	Up
ppa007637m.g	scaffold_7	-19.0108	-2.31458	0.000192195	Down	S-adenosyl-L-methionine-dependent methyltransferases superfamily protein
ppa021705m.g	scaffold_1	-19.0108	-2.31458	0.000192195	Down	nodulin MtN21 /EamA-like transporter family protein
ppb013353m.g	scaffold_1	-18.0511	2.31208	1.00586e-07	Up	hAT transposon superfamily
ppa022446m.g	scaffold_2	-16.3128	-2.30974	2.78365e-23	Down	Dihydrodipicolinate reductase, bacterial/plant
ppa011274m.g	scaffold_5	-15.6081	2.30852	4.43781e-35	Up	Protein of unknown function (DUF1442)
ppa011929m.g	scaffold_6	-18.4155	2.30852	5.6141e-06	Up
ppa001792m.g	scaffold_7	-16.1789	2.30755	6.90126e-24	Up	mechanosensitive channel of small conductance-like 10
ppa012167m.g	scaffold_1	-17.6392	2.30585	1.17249e-09	Up	sequence-specific DNA binding transcription factors
ppa013606m.g	scaffold_1	-17.6392	2.30585	1.17249e-09	Up
ppa004068m.g	scaffold_6	-11.6974	2.30448	0	Up	Class-II DAHP synthetase family protein
ppa004504m.g	scaffold_4	-18.9041	2.3021	6.96017e-05	Up	Cyclin family protein
ppa015102m.g	scaffold_1	-18.9041	2.3021	6.96017e-05	Up	Plant protein of unknown function (DUF936)
ppa024953m.g	scaffold_1	-15.6952	-2.30198	1.45899e-34	Down	enzyme binding;tetrapyrrole binding
ppa026262m.g	scaffold_1	-15.2102	-2.30107	9.18864e-48	Down	HXXXD-type acyl-transferase family protein
ppa017228m.g	scaffold_3	-15.6497	-2.2983	7.07213e-36	Down	phytochrome interacting factor 4
ppa018436m.g	scaffold_3	-17.7974	-2.29654	4.46617e-09	Down	RNAse THREE-like protein 1
ppa010920m.g	scaffold_6	-13.8183	-2.29371	1.84894e-122	Down
ppa012846m.g	scaffold_4	-14.5867	2.29305	1.75164e-68	Up	Cystatin/monellin superfamily protein
ppa007263m.g	scaffold_4	-13.0068	-2.29275	4.46994e-214	Down	ATPase, F1 complex, gamma subunit protein
ppa009745m.g	scaffold_1	-12.0698	-2.29203	0	Down	ATPase, F0 complex, subunit B/B\', bacterial/chloroplast
ppa015533m.g	scaffold_1	-13.955	2.29188	5.54518e-105	Up	Glucose-methanol-choline (GMC) oxidoreductase family protein
ppa005267m.g	scaffold_1	-13.7166	2.28948	1.95898e-123	Up	CBL-interacting protein kinase 21
ppa004005m.g	scaffold_6	-14.4287	-2.28882	6.6278e-81	Down	ACD1-like
ppa001810m.g	scaffold_3	-14.4787	2.28699	2.65606e-73	Up	Terpenoid cyclases family protein
ppa005839m.g	scaffold_2	-19.6486	2.28699	0.00719738	Up	SOS3-interacting protein 1
ppa013068m.g	scaffold_1	-19.6486	2.28699	0.00719738	Up	Uncharacterised protein family (UPF0497)
ppa016021m.g	scaffold_7	-19.6486	2.28699	0.00719738	Up
ppa020776m.g	scaffold_6	-19.6486	2.28699	0.00719738	Up
ppa024737m.g	scaffold_3	-19.6486	2.28699	0.00719738	Up	Sulfite exporter TauE/SafE family protein
ppa011219m.g	scaffold_4	-16.5658	-2.28578	1.23674e-19	Down	FK506-binding protein 13
ppa002122m.g	scaffold_7	-15.8779	2.28328	9.81803e-29	Up	oligopeptide transporter 7
ppa005504m.g	scaffold_7	-16.9877	2.28299	3.88562e-14	Up	Serine carboxypeptidase S28 family protein
ppa013343m.g	scaffold_6	-16.9877	2.28299	3.88562e-14	Up
ppa010578m.g	scaffold_3	-19.6116	-2.28287	0.00257683	Down	K-box region and MADS-box transcription factor family protein
ppa017165m.g	scaffold_2	-19.6116	-2.28287	0.00257683	Down	Nodulin MtN3 family protein
ppa023414m.g	scaffold_6	-19.6116	-2.28287	0.00257683	Down
ppa012843m.g	scaffold_1	-15.4626	-2.28151	2.51626e-40	Down	Ribosomal protein L35
ppa010229m.g	scaffold_6	-16.1865	-2.28063	9.62796e-25	Down
ppa002728m.g	scaffold_1	-16.2216	-2.27828	2.48494e-24	Down	Tetratricopeptide repeat (TPR)-like superfamily protein
ppa012083m.g	scaffold_3	-15.7079	-2.27644	1.16207e-33	Down	Heavy metal transport/detoxification superfamily protein
ppa007469m.g	scaffold_1	-8.77976	-2.2733	0	Down	BURP domain-containing protein
ppa010401m.g	scaffold_2	-14.8246	-2.26806	7.29778e-61	Down	RNA-binding (RRM/RBD/RNP motifs) family protein
ppa019209m.g	scaffold_6	-19.2431	2.26788	0.000912234	Up	Dof-type zinc finger DNA-binding family protein
ppa005060m.g	scaffold_2	-15.2442	-2.26772	8.89756e-46	Down	Cytochrome P450 superfamily protein
ppa1027191m.g	scaffold_8	-17.0347	-2.26675	3.05597e-14	Down	pathogenesis-related gene 1
ppa009726m.g	scaffold_7	-18.2994	-2.2635	1.96465e-06	Down	ABI-1-like 1
ppa025793m.g	scaffold_5	-14.2348	2.26205	8.32526e-85	Up	Leucine-rich repeat protein kinase family protein
ppa003123m.g	scaffold_1	-15.1632	-2.26084	7.20375e-48	Down
ppa016117m.g	scaffold_1	-16.9224	-2.2605	7.4992e-15	Down	Metallo-hydrolase/oxidoreductase superfamily protein
ppa002545m.g	scaffold_1	-17.9224	-2.2605	1.9965e-08	Down	leucine-rich repeat transmembrane protein kinase family protein
ppa007630m.g	scaffold_4	-17.4399	2.25961	4.44694e-10	Up	D-mannose binding lectin protein with Apple-like carbohydrate-binding domain
ppa010059m.g	scaffold_3	-15.3167	2.25934	6.1878e-41	Up	RING/U-box superfamily protein
ppa008481m.g	scaffold_1	-13.4191	-2.25887	1.94285e-156	Down	BURP domain-containing protein
ppa010848m.g	scaffold_7	-17.6237	-2.25862	1.8077e-09	Down	FKBP-like peptidyl-prolyl cis-trans isomerase family protein
ppa004251m.g	scaffold_7	-15.9516	-2.25814	4.40213e-28	Down	heat shock protein 70
ppa021744m.g	scaffold_1	-18.927	2.25629	0.000116842	Up	ATPase E1-E2 type family protein / haloacid dehalogenase-like hydrolase family protein
ppa021377m.g	scaffold_2	-15.1506	-2.25339	4.67948e-48	Down	Sugar isomerase (SIS) family protein
ppa024913m.g	scaffold_1	-15.7916	2.25205	2.38513e-29	Up	Protein kinase superfamily protein
ppa001528m.g	scaffold_7	-17.1642	2.25081	8.65617e-12	Up	phospholipase D alpha 2
ppa015874m.g	scaffold_4	-15.6506	-2.25045	1.74367e-34	Down
ppa002262m.g	scaffold_4	-15.7949	-2.25045	1.58258e-31	Down
ppa005488m.g	scaffold_3	-19.0429	-2.25045	0.000324914	Down	HXXXD-type acyl-transferase family protein
ppa008931m.g	scaffold_3	-20.0429	-2.25045	0.00738525	Down	Cyclin D6;1
ppa011359m.g	scaffold_2	-20.0429	-2.25045	0.00738525	Down	zinc knuckle (CCHC-type) family protein
ppa015027m.g	scaffold_4	-20.0429	-2.25045	0.00738525	Down	Tetratricopeptide repeat (TPR)-like superfamily protein
ppa019261m.g	scaffold_4	-20.0429	-2.25045	0.00738525	Down	receptor like protein 20
ppa026892m.g	scaffold_1	-20.0429	-2.25045	0.00738525	Down	LisH dimerisation motif;WD40/YVTN repeat-like-containing domain
ppa002200m.g	scaffold_8	-15.2765	2.24666	3.94371e-41	Up	white-brown complex homolog protein 11
ppa017318m.g	scaffold_4	-18.4483	2.24293	1.52218e-05	Up	binding;calmodulin binding
ppa000729m.g	scaffold_1	-16.7969	2.24141	3.43041e-15	Up	phytosulfokin receptor 1
ppa003639m.g	scaffold_8	-14.4116	2.24001	7.05394e-74	Up	Plant invertase/pectin methylesterase inhibitor superfamily
ppa011459m.g	scaffold_1	-18.2577	2.23873	2.05726e-06	Up
ppa002785m.g	scaffold_3	-15.4251	2.23822	2.39268e-37	Up	actin binding protein family
ppa002734m.g	scaffold_7	-16.1297	2.23621	1.91171e-23	Up	calmodulin-domain protein kinase cdpk isoform 2
ppa008892m.g	scaffold_5	-18.0894	2.23546	4.58883e-07	Up	cyclin-dependent kinase B2;2
ppa017030m.g	scaffold_5	-18.0894	2.23546	4.58883e-07	Up	GRAS family transcription factor
ppa022961m.g	scaffold_3	-17.8023	2.23068	3.8077e-08	Up	Leucine-rich receptor-like protein kinase family protein
ppa017786m.g	scaffold_4	-17.9376	-2.23013	3.38217e-08	Down
ppa024844m.g	scaffold_2	-16.1789	-2.22943	8.25447e-24	Down	S-adenosyl-L-methionine-dependent methyltransferases superfamily protein
ppa004617m.g	scaffold_1	-13.0648	2.22525	1.51347e-182	Up	cytochrome P450, family 76, subfamily C, polypeptide 4
ppa022175m.g	scaffold_6	-16.9972	-2.22397	5.50839e-14	Down	FAD/NAD(P)-binding oxidoreductase family protein
ppa004157m.g	scaffold_1	-16.4327	-2.22181	9.98679e-20	Down	phosphate transporter 1;4
ppa017762m.g	scaffold_1	-17.0184	2.22159	4.57829e-13	Up	proton pump interactor 1
ppa001690m.g	scaffold_5	-13.7793	-2.21915	4.56069e-118	Down	Translation elongation factor EFG/EF2 protein
ppa007313m.g	scaffold_1	-14.029	-2.21865	2.95108e-99	Down	Nucleotide-diphospho-sugar transferases superfamily protein
ppa027032m.g	scaffold_8	-16.5675	2.2182	2.59992e-17	Up	Disease resistance protein (TIR-NBS-LRR class) family
ppa000347m.g	scaffold_1	-16.461	2.21755	8.55326e-19	Up	P-loop containing nucleoside triphosphate hydrolases superfamily protein
ppa013250m.g	scaffold_6	-17.3974	-2.21551	5.47714e-11	Down
ppa007547m.g	scaffold_7	-12.2054	-2.21356	0	Down	ferredoxin-NADP(+)-oxidoreductase 1
ppa018218m.g	scaffold_1	-16.8395	-2.21248	1.71021e-15	Down	alpha/beta-Hydrolases superfamily protein
ppa011966m.g	scaffold_3	-18.8395	-2.21248	0.000195126	Down
ppb025182m.g	scaffold_6	-16.7409	-2.21055	2.49107e-16	Down	Pentatricopeptide repeat (PPR) superfamily protein
ppa013890m.g	scaffold_3	-12.99	-2.20962	8.34669e-201	Down	Bifunctional inhibitor/lipid-transfer protein/seed storage 2S albumin superfamily protein
ppa011773m.g	scaffold_5	-15.3899	2.20899	2.42547e-37	Up	Late embryogenesis abundant (LEA) hydroxyproline-rich glycoprotein family
ppa006863m.g	scaffold_1	-16.4146	2.20899	8.53771e-19	Up	magnesium transporter 9
ppa001142m.g	scaffold_8	-17.6876	2.20899	1.41147e-08	Up	Leucine-rich repeat receptor-like protein kinase family protein
ppa026079m.g	scaffold_6	-17.9507	2.20899	4.46583e-07	Up	P-loop containing nucleoside triphosphate hydrolases superfamily protein
ppa001927m.g	scaffold_1	-19.2726	2.20899	0.00151372	Up
ppa012200m.g	scaffold_4	-19.2726	2.20899	0.00151372	Up	ubiquitin-conjugating enzyme19
ppa018700m.g	scaffold_8	-19.2726	2.20899	0.00151372	Up	Plant basic secretory protein (BSP) family protein
ppa021575m.g	scaffold_6	-19.2726	2.20899	0.00151372	Up	Cyclin family protein
ppa024154m.g	scaffold_3	-19.2726	2.20899	0.00151372	Up	GDSL lipase 1
ppa011433m.g	scaffold_7	-14.7426	-2.20718	1.36441e-60	Down
ppa003165m.g	scaffold_1	-17.4801	-2.20605	1.44502e-10	Down	plant glycogenin-like starch initiation protein 3
ppa008266m.g	scaffold_7	-14.5634	-2.20439	3.57026e-68	Down	Galactose oxidase/kelch repeat superfamily protein
ppa004719m.g	scaffold_8	-15.3458	2.20108	5.68697e-38	Up	cellulase 3
ppa025672m.g	scaffold_1	-15.1693	2.19849	1.35292e-42	Up	myb domain protein 108
ppa008650m.g	scaffold_3	-13.6945	2.19514	2.46464e-115	Up	chorismate mutase 1
ppa016268m.g	scaffold_5	-17.3738	2.19287	4.39403e-10	Up	osmotin 34
ppa011207m.g	scaffold_6	-16.5815	2.19037	1.1137e-16	Up	Tyrosine phosphatase family protein
ppa016280m.g	scaffold_3	-16.0342	2.18988	7.251e-24	Up	carboxyesterase 17
ppa017864m.g	scaffold_1	-14.4994	-2.18765	5.36598e-70	Down	TEOSINTE BRANCHED, cycloidea and PCF (TCP) 14
ppa010884m.g	scaffold_4	-11.9066	-2.18643	0	Down	photosystem II subunit Q-2
ppa000089m.g	scaffold_1	-14.4326	-2.18333	2.1929e-73	Down	Tetratricopeptide repeat (TPR)-like superfamily protein
ppa020319m.g	scaffold_1	-17.6614	-2.18333	8.39601e-09	Down	VQ motif-containing protein
ppa025129m.g	scaffold_5	-17.854	-2.18333	3.60145e-08	Down
ppa010657m.g	scaffold_1	-18.6614	-2.18333	2.43426e-05	Down	Protein of unknown function (DUF1997)
ppa013374m.g	scaffold_6	-18.6614	-2.18333	2.43426e-05	Down
ppa012135m.g	scaffold_5	-19.0764	-2.18333	0.000546113	Down	Transmembrane proteins 14C
ppa012767m.g	scaffold_1	-19.6614	-2.18333	0.00442505	Down	Protein of unknown function (DUF581)
ppa011570m.g	scaffold_3	-17.1161	2.18202	1.38141e-11	Up	AUX/IAA transcriptional regulator family protein
ppa004208m.g	scaffold_1	-18.1161	2.18202	1.24163e-06	Up	bidirectional amino acid transporter 1
ppa022983m.g	scaffold_5	-18.1161	2.18202	1.24163e-06	Up	Late embryogenesis abundant (LEA) hydroxyproline-rich glycoprotein family
ppa023265m.g	scaffold_8	-16.3341	2.17762	1.96925e-19	Up	Plant stearoyl-acyl-carrier-protein desaturase family protein
ppa002372m.g	scaffold_7	-16.9103	-2.17568	6.07227e-14	Down	alpha-L-arabinofuranosidase 1
ppa021855m.g	scaffold_4	-16.4314	2.17543	1.39391e-18	Up	Nodulin MtN3 family protein
ppa011885m.g	scaffold_1	-7.53849	-2.17523	0	Down
ppa010698m.g	scaffold_1	-13.5785	-2.17421	5.85603e-130	Down	indole-3-acetic acid inducible 14
ppa021540m.g	scaffold_1	-17.5909	2.17151	5.24027e-09	Up	Homeodomain-like superfamily protein
ppa012380m.g	scaffold_3	-12.7765	2.16969	1.27923e-211	Up	Lactoylglutathione lyase / glyoxalase I family protein
ppa009409m.g	scaffold_1	-17.7614	-2.16953	2.24892e-08	Down
ppa011128m.g	scaffold_1	-14.0248	-2.16883	1.18273e-95	Down	Octicosapeptide/Phox/Bem1p family protein
ppa010005m.g	scaffold_1	-14.5189	-2.16874	4.76452e-68	Down	alpha/beta-Hydrolases superfamily protein
ppa003400m.g	scaffold_8	-17.123	2.16834	1.38141e-11	Up	Plant invertase/pectin methylesterase inhibitor superfamily
ppa005754m.g	scaffold_1	-18.7079	2.16834	0.000182166	Up	MATE efflux family protein
ppa007432m.g	scaffold_1	-13.9008	-2.16813	1.28158e-103	Down	Zinc finger C-x8-C-x5-C-x3-H type family protein
ppa000880m.g	scaffold_1	-13.0219	-2.16731	9.43532e-189	Down	Leucine-rich receptor-like protein kinase family protein
ppa008420m.g	scaffold_7	-11.2983	-2.16596	0	Down	photosystem II subunit O-2
ppa011701m.g	scaffold_3	-13.9546	2.16529	8.82269e-94	Up	Calcium-binding EF-hand family protein
ppa004433m.g	scaffold_5	-9.85227	2.16477	0	Up	Cytochrome P450 superfamily protein
ppa010208m.g	scaffold_5	-17.2114	-2.16447	2.257e-11	Down	Nodulin MtN3 family protein
ppa025144m.g	scaffold_4	-17.2114	-2.16447	2.257e-11	Down	organic cation/carnitine transporter 3
ppa007064m.g	scaffold_7	-16.5403	2.16376	6.78976e-17	Up	Protein kinase superfamily protein
ppa019963m.g	scaffold_6	-17.3498	-2.16257	9.62978e-11	Down
ppa025667m.g	scaffold_4	-17.3498	-2.16257	9.62978e-11	Down	phloem protein 2-A1
ppa010205m.g	scaffold_4	-15.1962	-2.16234	3.47807e-43	Down	Uncharacterized conserved protein (DUF2358)
ppa015896m.g	scaffold_2	-18.503	-2.16025	1.50972e-05	Down	O-methyltransferase 1
ppa007298m.g	scaffold_6	-15.0682	2.16008	2.76889e-44	Up	protein kinase 2B
ppa007923m.g	scaffold_5	-14.8382	2.15895	3.19237e-51	Up	UDP-N-acetylglucosamine (UAA) transporter family
ppa014020m.g	scaffold_1	-17.03	-2.15839	4.24874e-13	Down
ppa009904m.g	scaffold_3	-16.2542	2.15706	1.73109e-20	Up	Pyridoxal phosphate phosphatase-related protein
ppa011130m.g	scaffold_2	-14.9472	-2.15585	1.5424e-50	Down	Ribosomal protein L3 family protein
ppa025195m.g	scaffold_7	-16.2162	-2.15495	4.87513e-22	Down	fructose-bisphosphate aldolase 2
ppa020689m.g	scaffold_5	-16.5449	2.15454	1.09796e-16	Up	Predicted AT-hook DNA-binding family protein
ppa015574m.g	scaffold_5	-18.8689	-2.15358	0.000324063	Down	HXXXD-type acyl-transferase family protein
ppa008799m.g	scaffold_7	-15.9095	2.15057	6.18134e-25	Up	2-oxoglutarate (2OG) and Fe(II)-dependent oxygenase superfamily protein
ppa011283m.g	scaffold_6	-12.8234	-2.14955	5.90917e-213	Down
ppa008174m.g	scaffold_6	-15.0947	2.14589	7.96044e-43	Up	farnesyl diphosphate synthase 1
ppa006888m.g	scaffold_1	-9.79353	2.14556	0	Up	Chalcone and stilbene synthase family protein
ppa024083m.g	scaffold_3	-15.4717	-2.1438	2.40737e-35	Down	UDP-glucosyl transferase 71D1
ppa012884m.g	scaffold_7	-17.8467	2.14187	2.66592e-07	Up	Phospholipase A2 family protein
ppa020766m.g	scaffold_7	-15.9009	-2.14151	1.84242e-26	Down
ppa016365m.g	scaffold_4	-17.7754	-2.14151	3.74225e-08	Down	UDP-Glycosyltransferase superfamily protein
ppa003559m.g	scaffold_2	-19.3604	-2.14151	0.00259948	Down	Plant protein of unknown function (DUF946)
ppa014907m.g	scaffold_6	-19.3604	-2.14151	0.00259948	Down
ppa027061m.g	scaffold_8	-19.3604	-2.14151	0.00259948	Down	Got1/Sft2-like vescicle transport protein family
ppa020385m.g	scaffold_3	-16.1785	2.1386	1.02433e-20	Up	myb domain protein 113
ppa006696m.g	scaffold_6	-18.5004	2.1386	6.57466e-05	Up	highly ABA-induced PP2C gene 3
ppa025177m.g	scaffold_1	-17.5147	-2.13679	1.13493e-09	Down	isopentenyltransferase 5
ppa005034m.g	scaffold_5	-15.1404	2.13358	3.77506e-41	Up	UDP-glucose 6-dehydrogenase family protein
ppa006959m.g	scaffold_2	-18.6876	-2.13086	4.12576e-05	Down	TraB family protein
ppa010443m.g	scaffold_5	-14.9378	2.12857	7.8401e-47	Up	expansin A1
ppa008601m.g	scaffold_4	-18.7289	2.12652	0.000294077	Up	nudix hydrolase homolog 15
ppa019718m.g	scaffold_6	-18.2306	-2.126	5.6141e-06	Down	myb domain protein 50
ppa022037m.g	scaffold_5	-18.2306	-2.126	5.6141e-06	Down	Uncharacterized protein family (UPF0016)
ppa009689m.g	scaffold_6	-13.4188	-2.12549	4.85046e-138	Down	plasma membrane intrinsic protein 2
ppa010078m.g	scaffold_3	-12.1265	-2.1211	0	Down	photosystem II light harvesting complex gene 2.2
ppa004215m.g	scaffold_5	-12.6267	2.12076	1.0028e-223	Up	AMP-dependent synthetase and ligase family protein
ppa021614m.g	scaffold_4	-16.6734	2.11972	3.33517e-15	Up
ppa008808m.g	scaffold_3	-16.4617	2.11477	4.04929e-17	Up	Peroxidase superfamily protein
ppa026228m.g	scaffold_8	-17.3043	-2.11294	1.64155e-10	Down	glycosyl hydrolase 9A1
ppa006406m.g	scaffold_3	-18.1116	-2.11294	3.38569e-06	Down	peptide chain release factor, putative
ppa013578m.g	scaffold_3	-18.1116	-2.11294	3.38569e-06	Down	alpha/beta-Hydrolases superfamily protein
ppa023387m.g	scaffold_2	-18.1116	-2.11294	3.38569e-06	Down	serine carboxypeptidase-like 40
ppa011246m.g	scaffold_3	-18.5267	-2.11294	2.53208e-05	Down	glutathione S-transferase PHI 9
ppa020157m.g	scaffold_4	-19.1116	-2.11294	0.00151372	Down	Leucine-rich repeat receptor-like protein kinase family protein
ppa024768m.g	scaffold_3	-19.1116	-2.11294	0.00151372	Down	UDP-Glycosyltransferase superfamily protein
ppa011611m.g	scaffold_7	-12.444	-2.11271	3.89417e-267	Down	serine-rich protein-related
ppa001068m.g	scaffold_1	-17.151	2.11231	9.29097e-11	Up	P-loop containing nucleoside triphosphate hydrolases superfamily protein
ppa004341m.g	scaffold_6	-15.6489	2.11147	1.50875e-28	Up	cytochrome P450, family 714, subfamily A, polypeptide 1
ppa010148m.g	scaffold_1	-14.0738	2.11081	9.53542e-83	Up	general regulatory factor 2
ppa017321m.g	scaffold_3	-18.0004	2.10945	3.01595e-06	Up	serine carboxypeptidase-like 25
ppa026463m.g	scaffold_1	-18.0004	2.10945	3.01595e-06	Up
ppa000283m.g	scaffold_1	-19.0004	2.10945	0.000535053	Up	binding
ppa017787m.g	scaffold_1	-19.0004	2.10945	0.000535053	Up	RING/U-box superfamily protein
ppa019355m.g	scaffold_2	-19.0004	2.10945	0.000535053	Up	protein kinase family protein
ppa026276m.g	scaffold_8	-19.0004	2.10945	0.000535053	Up	Disease resistance protein (TIR-NBS-LRR class) family
ppa013052m.g	scaffold_6	-14.3765	-2.10933	8.03988e-71	Down	pathogenesis-related 4
ppa011212m.g	scaffold_1	-15.8918	-2.10778	8.53766e-26	Down	NAD(P)H dehydrogenase 18
ppa003438m.g	scaffold_6	-16.3707	2.10446	8.98231e-18	Up	DNAJ heat shock N-terminal domain-containing protein
ppa025555m.g	scaffold_1	-14.5617	-2.1037	5.56635e-62	Down	STT7 homolog STN7
ppa015026m.g	scaffold_5	-16.8436	-2.10296	3.79371e-14	Down	TCP family transcription factor
ppa026831m.g	scaffold_3	-14.9683	2.10252	1.45371e-44	Up	WRKY DNA-binding protein 28
ppa014646m.g	scaffold_2	-17.3819	-2.09844	4.38578e-10	Down	mitochondrial ribosomal protein L11
ppa012289m.g	scaffold_5	-18.3819	-2.09844	1.53741e-05	Down	Protein of unknown function (DUF1118)
ppa026623m.g	scaffold_2	-18.1582	2.09795	3.31188e-06	Up	carboxyesterase 20
ppa021350m.g	scaffold_3	-16.3748	2.09609	1.44013e-17	Up	PQ-loop repeat family protein / transmembrane family protein
ppa008307m.g	scaffold_8	-16.87	2.09533	1.09132e-12	Up	Aldolase-type TIM barrel family protein
ppa015357m.g	scaffold_1	-15.16	2.09434	4.29199e-39	Up	UDP-glucosyl transferase 85A2
ppa007015m.g	scaffold_1	-17.8996	-2.09218	1.6735e-07	Down	Heavy metal transport/detoxification superfamily protein
ppa025736m.g	scaffold_1	-17.8996	-2.09218	1.6735e-07	Down	inorganic carbon transport protein-related
ppa012084m.g	scaffold_1	-18.8996	-2.09218	0.000535053	Down
ppa011729m.g	scaffold_1	-14.2809	-2.09182	2.37054e-74	Down	Uncharacterised protein family (UPF0497)
ppa020358m.g	scaffold_6	-16.1544	-2.08817	2.41637e-21	Down	UDP-Glycosyltransferase superfamily protein
ppa012756m.g	scaffold_2	-16.0483	2.08681	1.34379e-21	Up	Calcium-dependent lipid-binding (CaLB domain) family protein
ppa006429m.g	scaffold_5	-14.2683	2.08541	3.03052e-70	Up	Phosphoribosyltransferase family protein
ppa012362m.g	scaffold_4	-13.859	-2.08456	6.78924e-99	Down	photosystem I reaction center subunit PSI-N, chloroplast, putative / PSI-N, putative (PSAN)
ppa008505m.g	scaffold_3	-16.528	2.08345	7.17442e-16	Up	Ferritin/ribonucleotide reductase-like family protein
ppa003570m.g	scaffold_5	-17.7504	2.08345	1.5878e-07	Up
ppa009578m.g	scaffold_2	-17.7504	2.08345	1.5878e-07	Up	basic helix-loop-helix (bHLH) DNA-binding superfamily protein
ppa015228m.g	scaffold_1	-18.7504	2.08345	0.000471987	Up	ARM repeat superfamily protein
ppa025592m.g	scaffold_6	-18.7504	2.08345	0.000471987	Up	Pentatricopeptide repeat (PPR) superfamily protein
ppa009702m.g	scaffold_1	-19.3354	2.08345	0.00407732	Up	soluble N-ethylmaleimide-sensitive factor adaptor protein 30
ppa001785m.g	scaffold_5	-14.1166	2.08257	3.30501e-78	Up	poltergeist like 1
ppa010140m.g	scaffold_2	-17.464	-2.08225	1.93819e-09	Down	receptor like protein 1
ppa010549m.g	scaffold_6	-15.3199	-2.08169	1.60802e-36	Down	manganese superoxide dismutase 1
ppa012497m.g	scaffold_1	-15.6039	-2.08123	3.35524e-30	Down
ppa008126m.g	scaffold_7	-16.9579	-2.08052	1.2161e-12	Down	beta-1,3-glucanase 1
ppa024094m.g	scaffold_6	-15.2372	-2.08015	1.2631e-38	Down
ppa012991m.g	scaffold_6	-13.5303	2.07876	8.29322e-116	Up	pathogenesis-related 4
ppa008626m.g	scaffold_3	-15.7367	-2.07818	1.13425e-27	Down
ppa004980m.g	scaffold_1	-16.1299	-2.07642	2.45498e-21	Down	amino acid permease 6
ppa008456m.g	scaffold_5	-17.3929	-2.07642	7.23736e-10	Down	purple acid phosphatase 3
ppa026994m.g	scaffold_7	-18.1299	-2.07642	5.55052e-06	Down
ppa004011m.g	scaffold_1	-19.7148	-2.07642	0.00753784	Down	3-ketoacyl-CoA synthase 10
ppa008709m.g	scaffold_6	-19.7148	-2.07642	0.00753784	Down	NAD(P)-binding Rossmann-fold superfamily protein
ppa021691m.g	scaffold_1	-19.7148	-2.07642	0.00753784	Down	Pyridoxal phosphate (PLP)-dependent transferases superfamily protein
ppa022462m.g	scaffold_5	-19.7148	-2.07642	0.00753784	Down	F-box associated ubiquitination effector family protein
ppa022995m.g	scaffold_7	-19.7148	-2.07642	0.00753784	Down	cytokinin response factor 4
ppa026361m.g	scaffold_8	-19.7148	-2.07642	0.00753784	Down
ppa023882m.g	scaffold_6	-17.2518	2.07572	4.15705e-10	Up	Protein of unknown function (DUF1635)
ppb008932m.g	scaffold_4	-17.64	2.07333	3.6414e-08	Up
ppa003159m.g	scaffold_7	-17.8819	2.07148	1.10973e-06	Up	Auxin efflux carrier family protein
ppa006071m.g	scaffold_1	-15.3201	2.06926	1.72919e-34	Up	Eukaryotic aspartyl protease family protein
ppa017287m.g	scaffold_1	-18.1728	2.06881	5.37832e-06	Up	aminopeptidase M1
ppa008945m.g	scaffold_6	-15.0187	-2.06785	2.6959e-44	Down	Protein of unknown function (DUF1230)
ppa010143m.g	scaffold_1	-14.3985	-2.06528	3.49599e-67	Down	ribosomal protein L15
ppa015512m.g	scaffold_2	-14.9791	-2.06496	1.46631e-45	Down	cyclic nucleotide gated channel 1
ppa010833m.g	scaffold_1	-14.6546	-2.06477	1.76925e-56	Down
ppa007664m.g	scaffold_1	-13.5392	2.06103	5.66756e-113	Up	NAD(P)-linked oxidoreductase superfamily protein
ppa002577m.g	scaffold_4	-17.2596	2.06012	6.67604e-10	Up	Concanavalin A-like lectin protein kinase family protein
ppa011379m.g	scaffold_6	-13.929	-2.05932	6.41057e-92	Down	Protein of unknown function (DUF567)
ppa003697m.g	scaffold_4	-15.7934	2.05812	1.32198e-24	Up	methylesterase PCR A
ppa009537m.g	scaffold_7	-15.6476	2.05801	2.43994e-27	Up	Protein of unknown function (DUF1637)
ppa009139m.g	scaffold_4	-15.9964	-2.05745	8.23645e-23	Down
ppa012204m.g	scaffold_1	-17.4417	2.05698	1.23404e-08	Up	early nodulin-like protein 15
ppa024931m.g	scaffold_5	-19.0267	2.05698	0.00087791	Up	Calcium-binding EF-hand family protein
ppa015700m.g	scaffold_8	-18.4041	-2.05405	2.54486e-05	Down	TRICHOME BIREFRINGENCE-LIKE 6
ppa010560m.g	scaffold_3	-19.4041	-2.05405	0.00434351	Down	alpha-crystallin domain 32.1
ppa011610m.g	scaffold_6	-19.4041	-2.05405	0.00434351	Down	Late embryogenesis abundant (LEA) hydroxyproline-rich glycoprotein family
ppa012179m.g	scaffold_4	-19.4041	-2.05405	0.00434351	Down	RING/U-box superfamily protein
ppa020287m.g	scaffold_8	-19.4041	-2.05405	0.00434351	Down	GRAM domain family protein
ppa006899m.g	scaffold_1	-10.7428	2.0539	0	Up	Chalcone and stilbene synthase family protein
ppa006906m.g	scaffold_1	-16.0652	2.05287	1.39201e-20	Up	alpha/beta-Hydrolases superfamily protein
ppa020923m.g	scaffold_2	-16.6502	2.05287	1.35088e-14	Up
ppa006979m.g	scaffold_6	-16.1839	2.04656	4.30216e-19	Up	mevalonate kinase
ppa000675m.g	scaffold_1	-12.0575	-2.04618	0	Down	glycine decarboxylase P-protein 1
ppa011269m.g	scaffold_7	-17.2707	-2.04583	4.44694e-10	Down	Thioredoxin superfamily protein
ppa013941m.g	scaffold_5	-18.2707	-2.04583	1.52218e-05	Down	subtilisin-like serine protease 3
ppa000688m.g	scaffold_6	-17.547	2.04549	2.17506e-08	Up	ATP binding microtubule motor family protein
ppa006408m.g	scaffold_3	-16.2392	-2.04399	1.21178e-19	Down	GCR2-like 2
ppa012770m.g	scaffold_7	-12.3758	-2.0394	1.36708e-260	Down	Chaperone DnaJ-domain superfamily protein
ppa000236m.g	scaffold_7	-19.1486	-2.03894	0.00249392	Down	pleiotropic drug resistance 4
ppa005225m.g	scaffold_4	-19.1486	-2.03894	0.00249392	Down	cytochrome P450, family 716, subfamily A, polypeptide 1
ppa026078m.g	scaffold_2	-19.1486	-2.03894	0.00249392	Down	DNAse I-like superfamily protein
ppb016160m.g	scaffold_2	-19.1486	-2.03894	0.00249392	Down
ppb021125m.g	scaffold_5	-19.1486	-2.03894	0.00249392	Down	glycosyltransferase family protein 28
ppa008809m.g	scaffold_1	-13.6235	2.03779	7.14918e-105	Up	IAA-leucine resistant (ILR)-like gene 6
ppa006845m.g	scaffold_1	-13.131	-2.03679	1.04759e-154	Down	Oxidoreductase, zinc-binding dehydrogenase family protein
ppa007009m.g	scaffold_7	-13.6039	2.03655	6.03233e-106	Up	phospholipase A 2A
ppa006110m.g	scaffold_7	-14.9002	2.03496	7.31403e-44	Up	beta glucosidase 17
ppa000568m.g	scaffold_1	-14.1212	2.03487	2.13884e-74	Up	methionine S-methyltransferase
ppa003492m.g	scaffold_3	-14.8364	2.03415	9.20122e-46	Up	ARM repeat superfamily protein
ppa023611m.g	scaffold_4	-17.3604	2.03341	4.59076e-09	Up	Major facilitator superfamily protein
ppa015949m.g	scaffold_1	-18.0361	-2.03309	5.37832e-06	Down	CYCLIN D3;1
ppa009849m.g	scaffold_4	-14.6891	2.03108	1.32963e-50	Up	catalytic LigB subunit of aromatic ring-opening dioxygenase family
ppa010606m.g	scaffold_5	-17.3467	-2.02805	1.19341e-09	Down	Photosystem II reaction center PsbP family protein
ppa014037m.g	scaffold_3	-17.3467	-2.02805	1.19341e-09	Down	Wound-responsive family protein
ppa017260m.g	scaffold_5	-17.3467	-2.02805	1.19341e-09	Down	Hydroxyproline-rich glycoprotein family protein
ppa011575m.g	scaffold_1	-18.9317	-2.02805	0.00087791	Down	chlororespiratory reduction 3
ppa026269m.g	scaffold_7	-17.5567	2.02612	3.49589e-08	Up	folate transporter 1
ppa004701m.g	scaffold_1	-18.5567	2.02612	0.000271539	Up	Cyclin A1;1
ppa025013m.g	scaffold_5	-16.1952	2.02395	1.73021e-18	Up	WRKY family transcription factor
ppa013199m.g	scaffold_7	-17.8343	-2.02367	2.78623e-07	Down	Heavy metal transport/detoxification superfamily protein
ppa008733m.g	scaffold_7	-11.584	2.02351	0	Up
ppa012242m.g	scaffold_6	-17.9064	2.02257	2.82202e-06	Up	C2H2-type zinc finger family protein
ppa007725m.g	scaffold_3	-17.2183	-2.02234	4.39403e-10	Down	NDH-dependent cyclic electron flow 1
ppa001072m.g	scaffold_4	-14.6996	-2.01808	2.96728e-52	Down	Protein of unknown function (DUF2921)
ppa013490m.g	scaffold_8	-16.047	2.01634	3.35027e-20	Up
ppa003939m.g	scaffold_7	-17.7839	2.01634	6.53997e-07	Up
ppa014919m.g	scaffold_6	-19.3689	2.01634	0.00661075	Up	Glycoprotein membrane precursor GPI-anchored
ppa015664m.g	scaffold_3	-19.3689	2.01634	0.00661075	Up	SAP domain-containing protein
ppa002178m.g	scaffold_2	-16.7264	2.01359	3.72958e-13	Up	Microtubule associated protein (MAP65/ASE1) family protein
ppa012414m.g	scaffold_5	-11.6705	2.01237	0	Up	WRKY DNA-binding protein 75
ppa006304m.g	scaffold_3	-15.8165	2.01195	8.83741e-24	Up	Core-2/I-branching beta-1,6-N-acetylglucosaminyltransferase family protein
ppa012418m.g	scaffold_1	-17.4998	-2.01069	8.62561e-09	Down	2Fe-2S ferredoxin-like superfamily protein
ppa000786m.g	scaffold_1	-12.0811	-2.00979	0	Down	Hydroxyproline-rich glycoprotein family protein
ppa009517m.g	scaffold_6	-16.842	-2.00824	4.57829e-13	Down	Uncharacterized conserved protein (DUF2358)
ppa022201m.g	scaffold_5	-18.427	-2.00824	4.19342e-05	Down	Basic helix-loop-helix (bHLH) DNA-binding family protein
ppa013360m.g	scaffold_1	-16.3243	-2.00499	9.74445e-18	Down	proton gradient regulation 5
ppa006187m.g	scaffold_1	-11.2015	2.00374	0	Up	ATP-citrate lyase A-2
ppa010943m.g	scaffold_1	-17.0539	2.00253	1.3417e-10	Up	Protein of unknown function (DUF679)
ppa018192m.g	scaffold_6	-17.4689	2.00253	4.95749e-08	Up	basic helix-loop-helix (bHLH) DNA-binding superfamily protein
ppa001630m.g	scaffold_4	-19.0539	2.00253	0.00143091	Up	Hydroxyproline-rich glycoprotein family protein
ppa006446m.g	scaffold_2	-17.3775	1.99906	1.16397e-08	Up	Pectinacetylesterase family protein
ppa015386m.g	scaffold_4	-17.9189	1.99748	4.47522e-06	Up
ppa017430m.g	scaffold_8	-17.9189	1.99748	4.47522e-06	Up	Eukaryotic aspartyl protease family protein
ppa011625m.g	scaffold_6	-18.0539	-1.99747	8.69937e-06	Down	Quinone reductase family protein
ppa005586m.g	scaffold_3	-16.9483	-1.99489	1.38141e-11	Down
ppa010034m.g	scaffold_3	-16.9483	-1.99489	1.38141e-11	Down	chlorophyll A/B binding protein 1
ppa009525m.g	scaffold_1	-17.9483	-1.99489	1.24163e-06	Down	Mog1/PsbP/DUF1795-like photosystem II reaction center PsbP family protein
ppa012720m.g	scaffold_5	-15.8982	-1.99373	3.10685e-23	Down	Ribosomal protein L12/ ATP-dependent Clp protease adaptor protein ClpS family protein
ppa010690m.g	scaffold_2	-16.8982	-1.99373	5.16595e-12	Down	PsbP-like protein 1
ppa000043m.g	scaffold_1	-18.7955	1.99326	0.000312551	Up	homolog of separase
ppa022502m.g	scaffold_1	-18.7955	1.99326	0.000312551	Up
ppa024598m.g	scaffold_7	-17.8498	-1.99265	4.56661e-07	Down	Tetratricopeptide repeat (TPR)-like superfamily protein
ppa009553m.g	scaffold_3	-17.0609	1.9886	2.12736e-10	Up	NAD(P)-binding Rossmann-fold superfamily protein
ppa024811m.g	scaffold_6	-14.0977	1.98788	3.98301e-72	Up
ppa001918m.g	scaffold_2	-18.5764	1.98659	0.000271539	Up	Subtilisin-like serine endopeptidase family protein
ppa007361m.g	scaffold_1	-17.5121	-1.98603	1.41147e-08	Down	2-oxoglutarate (2OG) and Fe(II)-dependent oxygenase superfamily protein
ppa026680m.g	scaffold_6	-17.5121	-1.98603	1.41147e-08	Down
ppa012249m.g	scaffold_8	-14.1563	1.98392	3.58944e-69	Up	Glutaredoxin family protein
ppa019094m.g	scaffold_1	-17.3023	-1.98263	1.91537e-09	Down	LRR and NB-ARC domains-containing disease resistance protein
ppa008981m.g	scaffold_2	-17.1192	-1.98005	1.0083e-10	Down
ppa005302m.g	scaffold_6	-17.063	-1.97932	6.11269e-11	Down	Protein of unknown function (DUF1624)
ppa018120m.g	scaffold_1	-17.063	-1.97932	6.11269e-11	Down	cytokinin-responsive gata factor 1
ppa013574m.g	scaffold_8	-14.0751	1.97825	8.65658e-73	Up
ppa004845m.g	scaffold_6	-14.4818	1.97688	4.694e-55	Up	ammonium transporter 2
ppa008755m.g	scaffold_5	-16.8107	-1.97637	7.38034e-13	Down	Haloacid dehalogenase-like hydrolase (HAD) superfamily protein
ppa009008m.g	scaffold_4	-16.7209	-1.97544	2.71345e-13	Down	fatty acid desaturase A
ppa008145m.g	scaffold_1	-15.3019	1.97535	3.90301e-32	Up	NAD(P)-linked oxidoreductase superfamily protein
ppa009115m.g	scaffold_2	-15.1041	1.97525	3.2795e-36	Up	Nucleotide-sugar transporter family protein
ppa002368m.g	scaffold_1	-18.0679	1.97452	5.12563e-06	Up	YELLOW STRIPE like 7
ppa003424m.g	scaffold_2	-15.6899	1.97343	2.42307e-24	Up	O-fucosyltransferase family protein
ppa019486m.g	scaffold_5	-17.9317	1.97195	7.06949e-06	Up
ppa000034m.g	scaffold_1	-10.9851	1.97145	0	Up	acetyl-CoA carboxylase 1
ppa013131m.g	scaffold_7	-15.961	-1.9695	2.34892e-21	Down	RHO guanyl-nucleotide exchange factor 11
ppa005031m.g	scaffold_4	-12.1399	-1.9676	3.81984e-285	Down	Phosphoglycerate kinase family protein
ppa004191m.g	scaffold_1	-15.9678	1.96594	1.13712e-20	Up	P-loop containing nucleoside triphosphate hydrolases superfamily protein
ppa004795m.g	scaffold_5	-14.8637	-1.96494	2.61686e-44	Down	beta vacuolar processing enzyme
ppa010350m.g	scaffold_5	-15.4177	1.96416	3.23065e-29	Up	Haloacid dehalogenase-like hydrolase (HAD) superfamily protein
ppa013609m.g	scaffold_3	-14.1432	-1.96094	5.14605e-72	Down	Dormancy/auxin associated family protein
ppa004282m.g	scaffold_4	-15.415	-1.96094	1.97873e-30	Down	non-specific phospholipase C2
ppa010480m.g	scaffold_6	-15.4327	-1.96094	3.24963e-30	Down	LOB domain-containing protein 38
ppa023177m.g	scaffold_7	-16.1002	-1.96094	2.99539e-19	Down	UDP-Glycosyltransferase superfamily protein
ppa007577m.g	scaffold_4	-16.6027	-1.96094	2.36412e-14	Down	NAC domain containing protein 2
ppa002246m.g	scaffold_5	-16.8184	-1.96094	1.19558e-12	Down	catalytics
ppa006059m.g	scaffold_4	-17.1287	-1.96094	1.63805e-10	Down	Mitochondrial transcription termination factor family protein
ppa008468m.g	scaffold_5	-17.6027	-1.96094	1.5878e-07	Down	NAD(P)-binding Rossmann-fold superfamily protein
ppa008949m.g	scaffold_3	-17.9652	-1.96094	2.03159e-06	Down	ATP-dependent caseinolytic (Clp) protease/crotonase family protein
ppa013612m.g	scaffold_7	-18.0721	-1.96094	1.40131e-05	Down
ppa013805m.g	scaffold_1	-18.6027	-1.96094	0.000116167	Down	Thioredoxin superfamily protein
ppa025839m.g	scaffold_5	-19.1876	-1.96094	0.00407732	Down	Subtilase family protein
ppa007096m.g	scaffold_7	-19.4507	-1.96094	0.00719738	Down	PQ-loop repeat family protein / transmembrane family protein
ppa024726m.g	scaffold_2	-19.4507	-1.96094	0.00719738	Down	Thioesterase superfamily protein
ppa009934m.g	scaffold_8	-15.49	1.96031	6.2515e-28	Up	PPPDE putative thiol peptidase family protein
ppa011874m.g	scaffold_1	-13.2741	-1.95828	1.86467e-129	Down
ppa020422m.g	scaffold_150	-15.4223	1.95508	8.00413e-29	Up	carboxyesterase 13
ppa009489m.g	scaffold_9	-15.0629	-1.95175	5.03841e-38	Down	Protein of unknown function (DUF506)
ppa007987m.g	scaffold_7	-15.6492	1.94595	1.3582e-24	Up	mitogen-activated protein kinase kinase kinase 19
ppa009806m.g	scaffold_1	-15.8191	1.94595	3.27947e-22	Up
ppa013693m.g	scaffold_2	-16.3166	1.94595	5.0147e-16	Up
ppa017237m.g	scaffold_4	-18.4041	1.94595	0.000156417	Up	MATE efflux family protein
ppa025913m.g	scaffold_7	-18.8191	1.94595	0.00050826	Up
ppa005125m.g	scaffold_2	-19.0822	1.94595	0.0023157	Up	FIZZY-related 3
ppa017381m.g	scaffold_7	-19.0822	1.94595	0.0023157	Up	Transducin/WD40 repeat-like superfamily protein
ppa022058m.g	scaffold_3	-19.0822	1.94595	0.0023157	Up	NHL domain-containing protein
ppa022822m.g	scaffold_3	-19.0822	1.94595	0.0023157	Up	glycosyl hydrolase family 81 protein
ppa006285m.g	scaffold_2	-16.7801	-1.94583	1.16835e-12	Down
ppa009998m.g	scaffold_4	-9.726	-1.94559	0	Down	Heavy metal transport/detoxification superfamily protein
ppa009691m.g	scaffold_8	-12.2945	-1.94138	2.46951e-249	Down	plasma membrane intrinsic protein 3
ppa005789m.g	scaffold_1	-15.3242	-1.93891	1.02318e-31	Down	Eukaryotic aspartyl protease family protein
ppa008181m.g	scaffold_4	-13.5008	1.93872	3.25628e-103	Up	farnesyl diphosphate synthase 1
ppa009460m.g	scaffold_1	-12.0653	-1.93678	1.25429e-290	Down	Protein of unknown function (DUF581)
ppa011323m.g	scaffold_4	-17.4628	-1.93669	2.25198e-08	Down
ppa007364m.g	scaffold_1	-11.8223	-1.93566	0	Down	nodulin-related protein 1
ppa002328m.g	scaffold_2	-12.2779	1.93459	1.89604e-237	Up	phenylalanine ammonia-lyase 2
ppa024285m.g	scaffold_2	-17.6161	-1.93397	2.55342e-07	Down	squamosa promoter binding protein-like 10
ppa010195m.g	scaffold_1	-13.5919	-1.93276	1.83225e-101	Down	light harvesting complex photosystem II subunit 6
ppa010678m.g	scaffold_7	-14.7246	1.93188	4.69675e-45	Up	early nodulin-like protein 1
ppa011006m.g	scaffold_1	-17.3252	1.92888	1.71943e-08	Up	homeobox-leucine zipper protein 17
ppa004334m.g	scaffold_3	-15.0746	-1.92852	5.3083e-37	Down	beta-amylase 6
ppb009629m.g	scaffold_6	-17.4132	1.9278	7.24537e-08	Up
ppa027036m.g	scaffold_4	-17.5069	1.92659	3.04068e-07	Up
ppa010066m.g	scaffold_10	-13.7522	-1.9239	5.71942e-90	Down	chlorophyll A/B binding protein 1
ppa010428m.g	scaffold_5	-18.0909	-1.92346	2.24756e-05	Down
ppa025907m.g	scaffold_5	-18.0909	-1.92346	2.24756e-05	Down	Stress responsive alpha-beta barrel domain protein
ppa010625m.g	scaffold_5	-14.4269	1.92305	2.74254e-54	Up	SGNH hydrolase-type esterase superfamily protein
ppa008734m.g	scaffold_8	-15.7916	-1.92287	2.82307e-23	Down
ppa002257m.g	scaffold_8	-16.2463	1.9217	4.05445e-16	Up	Protein kinase protein with adenine nucleotide alpha hydrolases-like domain
ppa009006m.g	scaffold_4	-16.8932	1.92064	4.42537e-11	Up	Cell differentiation, Rcd1-like protein
ppa011113m.g	scaffold_8	-17.2079	-1.9203	2.87209e-09	Down	ribosome-binding factor A family protein
ppa025580m.g	scaffold_3	-18.2079	-1.9203	3.84591e-05	Down	Tetratricopeptide repeat (TPR)-like superfamily protein
ppa004550m.g	scaffold_3	-16.3729	1.91948	5.13507e-15	Up	MATE efflux family protein
ppa022647m.g	scaffold_5	-17.2702	-1.9185	7.72092e-09	Down	XS domain-containing protein / XS zinc finger domain-containing protein-related
ppa002671m.g	scaffold_1	-18.0967	1.91681	1.31274e-05	Up	Protein kinase superfamily protein
ppa023461m.g	scaffold_3	-18.3354	-1.91655	6.57466e-05	Down
ppb018758m.g	scaffold_4	-15.8186	-1.9144	1.1974e-22	Down	cysteine-rich RLK (RECEPTOR-like protein kinase) 14
ppb025297m.g	scaffold_1	-14.3435	1.91353	1.0175e-56	Up	UDP-glucosyl transferase 88A1
ppa023997m.g	scaffold_2	-17.2504	1.91353	6.42399e-09	Up	Leucine-rich repeat protein kinase family protein
ppa021564m.g	scaffold_4	-18.2504	1.91353	5.70381e-05	Up	diacylglycerol kinase 5
ppa024448m.g	scaffold_4	-16.4389	-1.91324	1.97018e-15	Down	receptor like protein 7
ppa002979m.g	scaffold_6	-16.2915	1.91259	7.35666e-16	Up	wall associated kinase-like 4
ppa009154m.g	scaffold_10	-15.1386	-1.91252	2.56689e-35	Down
ppa027115m.g	scaffold_8	-17.4751	-1.91203	3.6414e-08	Down	Tetratricopeptide repeat (TPR)-like superfamily protein
ppa011205m.g	scaffold_2	-18.4751	-1.91203	0.000112221	Down	serine carboxypeptidase-like 40
ppa003580m.g	scaffold_8	-14.5388	1.91131	1.68723e-49	Up	laccase 14
ppa009473m.g	scaffold_7	-15.7103	-1.91057	9.62372e-24	Down	SPX domain gene 2
ppa013582m.g	scaffold_7	-13.7712	1.90961	1.52146e-83	Up	ARGOS-like
ppa026893m.g	scaffold_1	-18.4224	1.90943	0.000247088	Up
ppa015302m.g	scaffold_2	-16.0179	-1.9075	1.69137e-19	Down	P-glycoprotein 11
ppa010127m.g	scaffold_2	-14.6096	-1.90725	7.25164e-50	Down	Ribosomal L5P family protein
ppa004473m.g	scaffold_1	-14.8088	1.90716	2.2324e-41	Up	cytochrome P450, family 98, subfamily A, polypeptide 3
ppa017898m.g	scaffold_3	-18.6299	-1.90649	0.000191076	Down	ankyrin repeat family protein
ppa019811m.g	scaffold_7	-18.6299	-1.90649	0.000191076	Down	Protein kinase family protein
ppa010639m.g	scaffold_6	-16.0449	-1.90649	2.80643e-19	Down	gamma interferon responsive lysosomal thiol (GILT) reductase family protein
ppa013071m.g	scaffold_8	-17.0449	-1.90649	2.48928e-10	Down	stress enhanced protein 1
ppa020538m.g	scaffold_7	-16.3748	-1.90391	1.14892e-15	Down	heat shock protein 70
ppa010099m.g	scaffold_4	-17.714	-1.90322	6.92192e-07	Down	chlorophyll A/B binding protein 1
ppa000296m.g	scaffold_7	-12.0236	-1.90282	1.46508e-288	Down	magnesium-chelatase subunit chlH, chloroplast, putative / Mg-protoporphyrin IX chelatase, putative (CHLH)
ppa003732m.g	scaffold_10	-15.2945	-1.90161	1.53832e-31	Down	acyl activating enzyme 5
ppa023494m.g	scaffold_6	-13.7052	1.90151	8.30967e-87	Up	F-box family protein
ppa006004m.g	scaffold_6	-11.8933	1.90086	1.06851e-298	Up	Galactose oxidase/kelch repeat superfamily protein
ppa010731m.g	scaffold_1	-17.1793	1.89966	2.40203e-09	Up	homolog of carrot EP3-3 chitinase
ppa010825m.g	scaffold_5	-17.8033	-1.89954	1.16881e-06	Down	FKBP-like peptidyl-prolyl cis-trans isomerase family protein
ppa011515m.g	scaffold_5	-17.8033	-1.89954	1.16881e-06	Down	Adenine nucleotide alpha hydrolases-like superfamily protein
ppa014120m.g	scaffold_5	-17.8033	-1.89954	1.16881e-06	Down
ppa018787m.g	scaffold_2	-17.8033	-1.89954	1.16881e-06	Down	Tetratricopeptide repeat (TPR)-like superfamily protein
ppa023896m.g	scaffold_5	-18.8033	-1.89954	0.00131873	Down	phosducin-like protein 3 homolog
ppa026744m.g	scaffold_7	-18.8033	-1.89954	0.00131873	Down	RING/U-box superfamily protein
ppa010086m.g	scaffold_6	-13.1521	1.89768	2.60962e-125	Up	ferretin 1
ppa000993m.g	scaffold_5	-18.8436	1.89704	0.000821395	Up	Leucine-rich repeat transmembrane protein kinase
ppa005266m.g	scaffold_5	-12.9457	1.8951	4.32888e-144	Up	hydroxymethylglutaryl-CoA synthase / HMG-CoA synthase / 3-hydroxy-3-methylglutaryl coenzyme A synthase
ppa021818m.g	scaffold_3	-17.0004	-1.89055	2.37956e-10	Down
ppa026792m.g	scaffold_1	-16.4511	-1.88879	1.98014e-14	Down
ppa016135m.g	scaffold_5	-14.833	1.8883	8.39196e-40	Up	myb domain protein 4
ppa018212m.g	scaffold_4	-16.7897	1.88706	3.51869e-11	Up	acyl-CoA sterol acyl transferase 1
ppa007057m.g	scaffold_6	-17.5267	1.88706	4.74849e-07	Up	fatty acid desaturase 8
ppa009901m.g	scaffold_1	-17.5267	1.88706	4.74849e-07	Up	myo-inositol oxygenase 1
ppa006887m.g	scaffold_1	-19.1116	1.88706	0.00371917	Up	methyl esterase 13
ppa015973m.g	scaffold_10	-19.1116	1.88706	0.00371917	Up	myb domain protein 2
ppa014581m.g	scaffold_2	-16.2866	-1.88584	6.32019e-16	Down	DERLIN-1
ppa018678m.g	scaffold_8	-18.1101	-1.88499	3.58879e-05	Down
ppa009612m.g	scaffold_2	-12.6361	-1.88405	2.24153e-185	Down	30S ribosomal protein, putative
ppa009938m.g	scaffold_4	-17.5637	-1.88294	3.85098e-07	Down	Plastid-lipid associated protein PAP / fibrillin family protein
ppa010992m.g	scaffold_5	-15.3525	-1.88233	1.75371e-29	Down	plastid ribosomal protein l11
ppa008244m.g	scaffold_2	-14.682	1.88036	7.00263e-44	Up	NAD(P)-binding Rossmann-fold superfamily protein
ppa022931m.g	scaffold_7	-18.267	1.88036	9.02149e-05	Up	GNOM-like 2
ppa011853m.g	scaffold_8	-10.3819	-1.87928	0	Down
ppa011318m.g	scaffold_1	-17.6439	-1.87848	6.53997e-07	Down	Plant invertase/pectin methylesterase inhibitor superfamily protein
ppa011432m.g	scaffold_8	-19.2289	-1.87848	0.00661075	Down	Bifunctional inhibitor/lipid-transfer protein/seed storage 2S albumin superfamily protein
ppa014643m.g	scaffold_8	-19.2289	-1.87848	0.00661075	Down
ppa023338m.g	scaffold_1	-19.2289	-1.87848	0.00661075	Down	Cupredoxin superfamily protein
ppa011383m.g	scaffold_8	-15.462	1.87556	1.01806e-25	Up	glutathione S-transferase phi 8
ppa012737m.g	scaffold_1	-16.9573	-1.87555	2.25766e-10	Down	Ran BP2/NZF zinc finger-like superfamily protein
ppa024489m.g	scaffold_7	-14.5097	1.8732	4.75323e-49	Up	root hair specific 16
ppa025205m.g	scaffold_7	-14.9649	1.8728	8.01035e-36	Up
ppa004181m.g	scaffold_6	-17.0095	-1.8724	3.79572e-10	Down	NOL1/NOP2/sun family protein / antitermination NusB domain-containing protein
ppa015406m.g	scaffold_5	-18.4411	1.87195	0.000388131	Up	Zinc finger (C3HC4-type RING finger) family protein
ppa006788m.g	scaffold_4	-13.0625	-1.87139	1.51705e-136	Down	protochlorophyllide oxidoreductase A
ppa007338m.g	scaffold_7	-13.8988	-1.87074	2.18583e-77	Down	RNA binding;GTP binding
ppa003069m.g	scaffold_2	-15.1175	-1.87029	3.74998e-34	Down	Major facilitator superfamily protein
ppa006879m.g	scaffold_7	-17.0637	-1.86902	6.37548e-10	Down	Homeodomain-like superfamily protein
ppa006584m.g	scaffold_6	-17.4276	-1.8663	5.60293e-08	Down	Cation efflux family protein
ppa009060m.g	scaffold_3	-17.9851	1.86503	2.71919e-05	Up	pyridoxine biosynthesis 1.2
ppa007801m.g	scaffold_1	-14.8906	1.86385	2.27881e-37	Up	VQ motif-containing protein
ppa006622m.g	scaffold_4	-15.4459	1.86243	9.37865e-26	Up	Galactosyl transferase GMA12/MNN10 family protein
ppa008322m.g	scaffold_1	-17.5004	-1.8614	9.43922e-08	Down	flavonol synthase 1
ppa010598m.g	scaffold_1	-18.6392	1.86106	0.00106502	Up	Protein of unknown function (DUF778)
ppa023543m.g	scaffold_1	-18.6392	1.86106	0.00106502	Up	Plant calmodulin-binding protein-related
ppa001634m.g	scaffold_2	-11.934	-1.86064	5.22597e-293	Down	lipoxygenase 2
ppa004041m.g	scaffold_4	-14.8929	-1.85887	4.64691e-39	Down	trigger factor type chaperone family protein
ppa002524m.g	scaffold_5	-14.4145	-1.85837	4.87287e-54	Down	YELLOW STRIPE like 1
ppa004920m.g	scaffold_1	-17.5771	-1.85597	6.11416e-07	Down	amino acid permease 2
ppa010126m.g	scaffold_1	-17.5771	-1.85597	6.11416e-07	Down	FKBP-like peptidyl-prolyl cis-trans isomerase family protein
ppa016088m.g	scaffold_7	-16.9258	1.85535	2.68763e-10	Up	Zinc finger C-x8-C-x5-C-x3-H type family protein
ppa001909m.g	scaffold_3	-17.7495	1.85432	3.75324e-06	Up	cellulose synthase-like B4
ppa007792m.g	scaffold_3	-17.7495	1.85432	3.75324e-06	Up	Galactose oxidase/kelch repeat superfamily protein
ppa006549m.g	scaffold_4	-13.2999	-1.85131	5.65241e-114	Down	Glucose-6-phosphate/phosphate translocator-related
ppa010291m.g	scaffold_5	-13.7727	-1.85012	2.23412e-82	Down	light-harvesting chlorophyll-protein complex I subunit A4
ppa012196m.g	scaffold_8	-15.8508	-1.84991	1.90135e-20	Down	photosystem II reaction center PSB28 protein
ppa014022m.g	scaffold_5	-16.3363	-1.84991	4.22616e-15	Down
ppa007138m.g	scaffold_1	-18.6582	-1.84991	0.000312551	Down	Serine/threonine-protein kinase WNK (With No Lysine)-related
ppa018773m.g	scaffold_1	-18.6582	-1.84991	0.000312551	Down	BTB/POZ domain-containing protein
ppa018074m.g	scaffold_1	-17.37	-1.84728	5.29369e-08	Down
ppa008583m.g	scaffold_1	-10.067	1.84726	0	Up	N-terminal nucleophile aminohydrolases (Ntn hydrolases) superfamily protein
ppa002825m.g	scaffold_2	-13.9967	-1.84687	2.20411e-70	Down	phosphoglucomutase
ppa015872m.g	scaffold_1	-14.9967	-1.84687	2.56939e-36	Down	Leucine-rich repeat protein kinase family protein
ppa003331m.g	scaffold_5	-18.2839	1.84642	0.000141971	Up
ppa007088m.g	scaffold_4	-18.8689	1.84642	0.00131873	Up	Glycosyl hydrolase superfamily protein
ppa026760m.g	scaffold_8	-18.8689	1.84642	0.00131873	Up	Leucine-rich repeat receptor-like protein kinase family protein
ppa022410m.g	scaffold_5	-16.9241	-1.84413	3.36576e-10	Down
ppa026290m.g	scaffold_2	-16.9241	-1.84413	3.36576e-10	Down	high chlorophyll fluorescence 153
ppa015954m.g	scaffold_6	-16.1591	-1.8431	1.27809e-16	Down	myb domain protein 48
ppa002646m.g	scaffold_6	-16.9326	1.84193	4.19682e-10	Up	heat shock cognate protein 70-1
ppa012986m.g	scaffold_3	-15.855	-1.84164	3.00438e-20	Down	ferredoxin thioredoxin reductase catalytic beta chain family protein
ppa003944m.g	scaffold_3	-15.3729	-1.84136	4.42312e-28	Down	MAR binding filament-like protein 1
ppa012336m.g	scaffold_6	-17.1345	1.84125	1.21596e-08	Up	hydroxyproline-rich glycoprotein family protein
ppa013232m.g	scaffold_2	-13.902	1.84092	4.14166e-71	Up	cytochrome B5 isoform E
ppa016079m.g	scaffold_3	-17.1889	-1.84064	4.59076e-09	Down
ppa001974m.g	scaffold_7	-16.3694	1.84034	6.7611e-14	Up	Minichromosome maintenance (MCM2/3/5) family protein
ppa025783m.g	scaffold_4	-13.0275	1.83833	1.31688e-128	Up	Protein of unknown function, DUF584
ppa019278m.g	scaffold_4	-16.8354	-1.83541	5.02329e-11	Down	wall-associated kinase 2
ppa019688m.g	scaffold_6	-18.2504	-1.83541	9.84888e-05	Down	phosphate transporter 4;1
ppa017120m.g	scaffold_4	-18.8354	-1.83541	0.00332689	Down	2-oxoglutarate (2OG) and Fe(II)-dependent oxygenase superfamily protein
ppa004471m.g	scaffold_4	-12.8863	1.83419	5.63065e-141	Up	hexokinase-like 1
ppa008439m.g	scaffold_1	-16.8754	1.83348	5.42117e-10	Up	Phosphate-responsive 1 family protein
ppa006961m.g	scaffold_6	-18.4603	1.83348	0.000388131	Up	Glycosyltransferase family 29 (sialyltransferase) family protein
ppa015266m.g	scaffold_4	-18.4603	1.83348	0.000388131	Up
ppa015660m.g	scaffold_4	-18.4603	1.83348	0.000388131	Up	disease resistance family protein / LRR family protein
ppa025597m.g	scaffold_8	-18.4603	1.83348	0.000388131	Up	RmlC-like cupins superfamily protein
ppa010355m.g	scaffold_5	-13.3215	1.83209	2.89231e-104	Up	Late embryogenesis abundant (LEA) hydroxyproline-rich glycoprotein family
ppa006717m.g	scaffold_5	-15.069	-1.83179	4.8777e-34	Down	calcium sensing receptor
ppa015738m.g	scaffold_1	-17.5909	-1.82849	9.67489e-07	Down	UDP-Glycosyltransferase superfamily protein
ppa005864m.g	scaffold_6	-16.6558	1.8279	7.20246e-12	Up	Domain of unknown function (DUF966)
ppa004002m.g	scaffold_1	-16.7518	-1.82767	2.80458e-11	Down	Pectin lyase-like superfamily protein
ppa012761m.g	scaffold_6	-14.7629	1.82747	3.88787e-39	Up	VQ motif-containing protein
ppa006394m.g	scaffold_1	-16.3479	-1.82664	1.05813e-14	Down	Protein of unknown function (DUF1350)
ppa013286m.g	scaffold_2	-17.9328	-1.82664	8.21966e-06	Down	Bifunctional inhibitor/lipid-transfer protein/seed storage 2S albumin superfamily protein
ppa008298m.g	scaffold_6	-16.0327	-1.82601	6.49546e-18	Down
ppa020145m.g	scaffold_4	-19.1423	1.82566	0.00592461	Up	RNA 3\'-terminal phosphate cyclase/enolpyruvate transferase, alpha/beta
ppa025987m.g	scaffold_8	-17.14	-1.82528	4.33737e-09	Down	alpha/beta-Hydrolases superfamily protein
ppa009431m.g	scaffold_1	-16.6312	-1.82473	1.5773e-12	Down	Rieske (2Fe-2S) domain-containing protein
ppa021294m.g	scaffold_2	-18.3819	-1.82344	0.000170155	Down	TOXICOS EN LEVADURA 4
ppa011221m.g	scaffold_2	-13.1694	-1.82249	1.84375e-120	Down	homeobox 7
ppa016376m.g	scaffold_1	-13.9236	-1.82125	7.49153e-72	Down	RNA-binding (RRM/RBD/RNP motifs) family protein
ppa017065m.g	scaffold_8	-15.8436	-1.81892	7.02104e-20	Down	F-box family protein
ppa012831m.g	scaffold_6	-16.5584	-1.81849	8.83907e-13	Down
ppa008655m.g	scaffold_5	-14.1161	-1.81798	3.68728e-63	Down	magnesium-protoporphyrin IX methyltransferase
ppa010201m.g	scaffold_8	-18.6614	1.81667	0.00165805	Up	Peroxisomal membrane 22 kDa (Mpv17/PMP22) family protein
ppa017781m.g	scaffold_4	-18.0374	-1.81655	1.40131e-05	Down	Leucine-rich receptor-like protein kinase family protein
ppa018611m.g	scaffold_6	-19.0374	-1.81655	0.00592461	Down	Malectin/receptor-like protein kinase family protein
ppa014675m.g	scaffold_7	-12.2918	1.81566	1.95596e-207	Up	heat shock transcription factor B3
ppa017309m.g	scaffold_2	-15.4707	-1.81472	1.32487e-25	Down	Peroxidase superfamily protein
ppa008310m.g	scaffold_1	-16.1845	1.81435	2.84029e-15	Up	gibberellin 2-oxidase 6
ppa007636m.g	scaffold_7	-10.9875	1.81364	0	Up	flavanone 3-hydroxylase
ppa013410m.g	scaffold_4	-16.8267	1.81306	4.90718e-10	Up	jasmonate-zim-domain protein 8
ppa011316m.g	scaffold_8	-17.7596	-1.81208	4.47522e-06	Down	Thioredoxin superfamily protein
ppa019342m.g	scaffold_3	-15.7164	1.81165	6.71716e-21	Up	wall associated kinase-like 1
ppa002856m.g	scaffold_1	-18.3013	1.81165	0.000222245	Up	NPK1-related protein kinase 3
ppa000135m.g	scaffold_3	-13.4945	-1.81073	3.11595e-95	Down	Tetratricopeptide repeat (TPR)-like superfamily protein
ppa017025m.g	scaffold_2	-15.5815	-1.80963	1.06886e-23	Down	sigma factor 4
ppa014212m.g	scaffold_6	-8.03457	-1.80942	0	Down	metallothionein 2B
ppa008390m.g	scaffold_7	-15.3567	-1.80894	2.4395e-27	Down	peroxidase 2
ppa014999m.g	scaffold_6	-18.5267	-1.80894	0.000294077	Down	PR5-like receptor kinase
ppa022282m.g	scaffold_3	-18.5267	-1.80894	0.000294077	Down
ppa014545m.g	scaffold_6	-18.0134	1.80845	6.53063e-05	Up	Protein of unknown function (DUF3317)
ppa008739m.g	scaffold_1	-16.344	1.80762	9.52366e-14	Up
ppa002850m.g	scaffold_4	-16.805	-1.80732	7.47249e-11	Down	microtubule-associated proteins 70-5
ppa002363m.g	scaffold_1	-12.8723	-1.80703	3.18864e-145	Down
ppa013932m.g	scaffold_1	-12.7945	-1.80652	4.59443e-153	Down
ppa020114m.g	scaffold_8	-16.8519	-1.80224	1.26116e-10	Down
ppa010008m.g	scaffold_3	-14.6927	-1.80107	7.13644e-42	Down	cofactor assembly of complex C
ppa015344m.g	scaffold_6	-15.8918	1.80061	3.59922e-18	Up	HSP20-like chaperones superfamily protein
ppa009496m.g	scaffold_8	-12.9372	-1.79995	9.79225e-138	Down	light harvesting complex of photosystem II 5
ppa008529m.g	scaffold_1	-16.6194	1.79947	2.21218e-11	Up	NAD(P)-linked oxidoreductase superfamily protein
ppa012651m.g	scaffold_1	-9.87773	-1.79825	0	Down	MLP-like protein 423
ppa013007m.g	scaffold_5	-17.2101	-1.79821	4.24989e-08	Down	lsd one like 1
ppa002619m.g	scaffold_3	-14.6578	1.7982	1.07137e-40	Up	WRKY family transcription factor
ppa005584m.g	scaffold_3	-15.1562	1.79795	1.66511e-29	Up	polyamine oxidase 2
ppa001971m.g	scaffold_5	-17.047	-1.79744	2.40203e-09	Down	cellulose synthase like G3
ppa012576m.g	scaffold_4	-9.39602	1.79716	0	Up
ppa004300m.g	scaffold_7	-15.3704	1.79627	3.10612e-25	Up	Plant invertase/pectin methylesterase inhibitor superfamily
ppa001786m.g	scaffold_1	-12.6589	1.79607	3.82662e-158	Up	Signal transduction histidine kinase, hybrid-type, ethylene sensor
ppa006181m.g	scaffold_7	-14.2035	1.79498	2.94951e-55	Up	Transmembrane amino acid transporter family protein
ppa026003m.g	scaffold_7	-16.332	-1.79493	2.46028e-14	Down	Disease resistance protein (TIR-NBS-LRR class) family
ppa008617m.g	scaffold_8	-16.0746	-1.79429	4.26704e-17	Down	Vacuolar iron transporter (VIT) family protein
ppa011306m.g	scaffold_1	-15.7252	1.79395	2.4674e-20	Up	Acyl-CoA N-acyltransferases (NAT) superfamily protein
ppa023469m.g	scaffold_1	-16.4801	1.79395	1.22472e-12	Up	alpha/beta-Hydrolases superfamily protein
ppa010389m.g	scaffold_4	-17.0207	1.79395	6.439e-09	Up	RING membrane-anchor 1
ppa007003m.g	scaffold_6	-17.4801	1.79395	1.02989e-06	Up
ppa011757m.g	scaffold_2	-18.4801	1.79395	0.000606107	Up	LOB domain-containing protein 15
ppa018138m.g	scaffold_2	-18.4801	1.79395	0.000606107	Up	Late embryogenesis abundant (LEA) hydroxyproline-rich glycoprotein family
ppa009796m.g	scaffold_1	-18.8951	1.79395	0.0021024	Up	voltage dependent anion channel 2
ppa004004m.g	scaffold_1	-12.4663	-1.79316	9.4146e-189	Down	phosphate transporter 1;5
ppa007377m.g	scaffold_1	-14.4039	1.79276	1.82188e-48	Up	12-oxophytodienoate reductase 2
ppa011909m.g	scaffold_5	-14.8016	-1.79237	6.93466e-39	Down
ppa008760m.g	scaffold_6	-14.881	1.79229	4.96245e-35	Up	peroxisomal adenine nucleotide carrier 1
ppa004611m.g	scaffold_5	-15.1412	1.79197	1.51659e-29	Up	HMG (high mobility group) box protein
ppa014221m.g	scaffold_1	-12.2535	-1.79194	3.03915e-218	Down
ppa021097m.g	scaffold_8	-15.2282	-1.79101	2.68219e-29	Down	Duplicated homeodomain-like superfamily protein
ppa002568m.g	scaffold_8	-15.6876	-1.79101	1.27403e-21	Down	long-chain acyl-CoA synthetase 2
ppa007199m.g	scaffold_3	-16.4652	-1.79101	7.15959e-13	Down	Low PSII Accumulation 3
ppa010487m.g	scaffold_5	-16.6876	-1.79101	3.81606e-11	Down
ppa000199m.g	scaffold_6	-18.6876	-1.79101	0.00050826	Down	Myosin family protein with Dil domain
ppa023388m.g	scaffold_8	-18.6876	-1.79101	0.00050826	Down	PAK-box/P21-Rho-binding family protein
ppa026139m.g	scaffold_2	-18.6876	-1.79101	0.00050826	Down	Integrase-type DNA-binding superfamily protein
ppa022234m.g	scaffold_1	-14.8968	1.7906	1.97609e-34	Up	Predicted AT-hook DNA-binding family protein
ppa020514m.g	scaffold_3	-14.0506	-1.79021	5.16177e-64	Down	GDSL lipase 1
ppa010741m.g	scaffold_1	-15.8395	1.78752	8.14476e-19	Up
ppa015013m.g	scaffold_3	-17.0916	1.78629	1.69863e-08	Up	TPX2 (targeting protein for Xklp2) protein family
ppa012567m.g	scaffold_6	-14.3602	-1.78602	1.57862e-51	Down	photosystem I subunit G
ppa009500m.g	scaffold_3	-12.9658	-1.78494	9.90137e-133	Down	Protein of unknown function (DUF1645)
ppa010274m.g	scaffold_4	-13.5846	-1.7846	3.06466e-87	Down	Ribosomal protein L13 family protein
ppa011015m.g	scaffold_3	-15.068	-1.78123	2.55166e-32	Down	photosynthetic electron transfer C
ppa003700m.g	scaffold_1	-16.9019	1.78053	9.24479e-10	Up	translocon at the inner envelope membrane of chloroplasts 55-II
ppa008255m.g	scaffold_3	-17.7754	-1.78037	7.06949e-06	Down	glyoxylate reductase 2
ppa009534m.g	scaffold_1	-18.028	1.7793	3.01159e-05	Up	NmrA-like negative transcriptional regulator family protein
ppa011672m.g	scaffold_2	-18.028	1.7793	3.01159e-05	Up
ppa023323m.g	scaffold_1	-18.028	1.7793	3.01159e-05	Up	Transducin/WD40 repeat-like superfamily protein
ppa013368m.g	scaffold_8	-13.7549	-1.7792	2.65079e-77	Down	cytochrome b6f complex subunit (petM), putative
ppa005268m.g	scaffold_3	-14.477	1.7777	5.13991e-45	Up	polyamine oxidase 4
ppa008402m.g	scaffold_82	-9.15065	1.77651	0	Up	Chalcone and stilbene synthase family protein
ppa005464m.g	scaffold_3	-15.1511	-1.77547	2.03066e-30	Down	Transmembrane amino acid transporter family protein
ppa002031m.g	scaffold_6	-13.3245	1.7754	2.93396e-98	Up	acyl-activating enzyme 18
ppa004225m.g	scaffold_6	-14.4477	-1.77511	5.43016e-48	Down	plastid transcriptionally active 16
ppa004544m.g	scaffold_6	-10.345	1.77485	0	Up	cinnamate-4-hydroxylase
ppa012516m.g	scaffold_6	-16.8214	-1.77453	1.85456e-10	Down	DREB and EAR motif protein 3
ppa021180m.g	scaffold_3	-17.4064	-1.77453	2.10545e-07	Down
ppa016512m.g	scaffold_1	-18.4064	-1.77453	0.000271539	Down	magnesium ion binding;thiamin pyrophosphate binding;hydro-lyases;catalytics;2-succinyl-5-enolpyruvyl-6-hydroxy-3-cyclohexene-1-carboxylic-acid synthases
ppa011725m.g	scaffold_1	-13.5261	-1.77422	1.56658e-89	Down	photosystem II BY
ppa018740m.g	scaffold_4	-17.4902	1.77377	1.58493e-06	Up	receptor kinase 3
ppa010623m.g	scaffold_3	-13.0351	1.77325	6.11601e-119	Up	Chaperone DnaJ-domain superfamily protein
ppa026582m.g	scaffold_3	-14.3514	1.77218	1.30303e-48	Up	NAC domain containing protein 83
ppa019080m.g	scaffold_8	-15.4689	1.77158	5.60079e-23	Up	Protein kinase family protein with leucine-rich repeat domain
ppa004844m.g	scaffold_1	-16.3624	1.77086	5.33405e-13	Up	Exostosin family protein
ppb015086m.g	scaffold_1	-17.6843	1.77086	5.26868e-06	Up	Protein kinase superfamily protein
ppa005193m.g	scaffold_2	-13.6466	1.77006	5.47887e-78	Up	Citrate synthase family protein
ppa020151m.g	scaffold_1	-17.2449	1.76841	8.53433e-08	Up	RING/U-box superfamily protein
ppa006644m.g	scaffold_1	-16.2839	-1.76829	3.31636e-14	Down	Protein kinase superfamily protein
ppa002562m.g	scaffold_1	-14.3468	-1.7653	1.18645e-50	Down	GTP1/OBG family protein
ppa002448m.g	scaffold_7	-15.9643	-1.76371	8.38145e-18	Down	Rhodanese/Cell cycle control phosphatase superfamily protein
ppa008795m.g	scaffold_1	-14.5766	1.76315	1.24698e-41	Up	alpha/beta-Hydrolases superfamily protein
ppb017079m.g	scaffold_5	-18.1711	-1.763	0.000141971	Down	S-adenosyl-L-methionine-dependent methyltransferases superfamily protein
ppa008232m.g	scaffold_6	-15.4968	-1.76249	7.64418e-24	Down	Amino acid kinase family protein
ppa001161m.g	scaffold_4	-15.5894	1.76153	1.46198e-21	Up	Leucine-rich repeat transmembrane protein kinase
ppa000212m.g	scaffold_7	-18.1744	1.76153	0.000127539	Up	pleiotropic drug resistance 11
ppa020972m.g	scaffold_7	-18.1744	1.76153	0.000127539	Up	basic helix-loop-helix (bHLH) DNA-binding family protein
ppa019476m.g	scaffold_2	-19.1744	1.76153	0.00935531	Up	Mad3/BUB1 homology region 1
ppa023141m.g	scaffold_2	-17.7028	-1.76064	6.45907e-06	Down	wall associated kinase 4
ppa003015m.g	scaffold_1	-14.7968	1.75963	6.3394e-36	Up	MAC/Perforin domain-containing protein
ppa005304m.g	scaffold_1	-17.3498	-1.75931	1.94096e-07	Down	coenzyme F420 hydrogenase family / dehydrogenase, beta subunit family
ppa006575m.g	scaffold_1	-15.5699	-1.7587	1.38581e-22	Down	Protein of unknown function (DUF506)
ppa009168m.g	scaffold_1	-17.0665	-1.75845	9.3447e-09	Down	Protein of unknown function (DUF579)
ppa008772m.g	scaffold_5	-15.6153	1.75819	5.81877e-21	Up	Integrase-type DNA-binding superfamily protein
ppa008754m.g	scaffold_1	-15.2312	1.75812	6.4306e-27	Up	alpha/beta-Hydrolases superfamily protein
ppa026163m.g	scaffold_5	-17.7984	1.75647	1.40742e-05	Up	ATP binding microtubule motor family protein
ppa008744m.g	scaffold_5	-12.6539	-1.75523	4.01071e-159	Down	PGR5-LIKE A
ppa010958m.g	scaffold_7	-11.053	-1.75492	0	Down	Bifunctional inhibitor/lipid-transfer protein/seed storage 2S albumin superfamily protein
ppa019955m.g	scaffold_3	-17.9689	-1.75449	2.08766e-05	Down	F-box and associated interaction domains-containing protein
ppa009637m.g	scaffold_1	-18.5539	-1.75449	0.000471987	Down
ppa011995m.g	scaffold_5	-15.7465	-1.75449	7.6645e-20	Down	2Fe-2S ferredoxin-like superfamily protein
ppa013512m.g	scaffold_3	-16.0081	1.75422	3.90283e-16	Up
ppa015110m.g	scaffold_6	-17.5004	1.75331	2.4307e-06	Up	Di-glucose binding protein with Kinesin motor domain
ppa005713m.g	scaffold_1	-12.9519	-1.75266	3.78425e-129	Down	B-box type zinc finger protein with CCT domain
ppa024114m.g	scaffold_6	-16.7463	1.75178	3.97939e-10	Up	methyl-CPG-binding domain 7
ppa007297m.g	scaffold_7	-13.0445	-1.75132	3.03025e-121	Down	Zinc finger C-x8-C-x5-C-x3-H type family protein
ppa025624m.g	scaffold_1	-15.7284	-1.74979	7.07259e-20	Down	glucuronidase 1
ppa002381m.g	scaffold_4	-16.0429	1.74955	1.01428e-15	Up	Zinc finger (C3HC4-type RING finger) family protein
ppa023439m.g	scaffold_3	-18.0429	1.74955	4.71044e-05	Up	Protein of unknown function (DUF604)
ppa011467m.g	scaffold_7	-16.7916	-1.74795	2.68763e-10	Down	germin 3
ppa009823m.g	scaffold_3	-17.2955	-1.74521	1.77696e-07	Down	Protein kinase superfamily protein
ppa018214m.g	scaffold_4	-18.2955	-1.74521	0.000247088	Down	Late embryogenesis abundant protein (LEA) family protein
ppa022781m.g	scaffold_5	-16.3902	-1.7421	3.91002e-13	Down
ppa008503m.g	scaffold_4	-12.2584	-1.74149	2.79278e-205	Down	Peroxidase superfamily protein
ppa005609m.g	scaffold_4	-15.5609	-1.74055	3.11567e-22	Down	aldehyde dehydrogenase 3I1
ppa013789m.g	scaffold_1	-16.1282	-1.74003	3.72501e-15	Down
ppa004646m.g	scaffold_1	-16.7524	1.7395	6.09365e-10	Up	Cytochrome P450 superfamily protein
ppa017390m.g	scaffold_1	-18.9224	1.7395	0.00332689	Up
ppa022996m.g	scaffold_6	-18.9224	1.7395	0.00332689	Up	Integrase-type DNA-binding superfamily protein
ppa026656m.g	scaffold_3	-17.0764	-1.73855	1.46225e-08	Down
ppa013462m.g	scaffold_6	-17.4915	-1.73855	5.66374e-07	Down
ppa009942m.g	scaffold_3	-19.0764	-1.73855	0.00935531	Down	B-box type zinc finger family protein
ppa021933m.g	scaffold_8	-19.0764	-1.73855	0.00935531	Down	Bifunctional inhibitor/lipid-transfer protein/seed storage 2S albumin superfamily protein
ppa018863m.g	scaffold_2	-14.2546	-1.73814	9.67082e-53	Down	thylakoid rhodanese-like
ppa009170m.g	scaffold_5	-16.0824	1.73692	6.13002e-15	Up	Galactose mutarotase-like superfamily protein
ppa010315m.g	scaffold_1	-15.777	-1.73506	3.13213e-19	Down	calcineurin B-like protein 10
ppa014209m.g	scaffold_1	-12.9056	-1.73457	1.22979e-130	Down
ppa009903m.g	scaffold_1	-12.7109	-1.73438	2.94602e-149	Down	photosystem I light harvesting complex gene 2
ppa010334m.g	scaffold_2	-16.0537	-1.73291	5.3891e-16	Down	Haloacid dehalogenase-like hydrolase (HAD) superfamily protein
ppa024477m.g	scaffold_6	-10.2127	1.73146	0	Up	heat shock cognate protein 70-1
ppa023339m.g	scaffold_4	-15.73	1.73141	6.80901e-19	Up	receptor kinase 3
ppa005494m.g	scaffold_6	-15.8112	1.73094	1.17807e-17	Up	Protein kinase superfamily protein
ppa005017m.g	scaffold_1	-13.1736	-1.73051	3.06062e-108	Down	alanine-2-oxoglutarate aminotransferase 2
ppa001085m.g	scaffold_3	-13.4786	1.73015	7.08607e-84	Up	lipoxygenase 3
ppa010111m.g	scaffold_2	-18.7183	-1.72961	0.00131873	Down	SPX domain gene 3
ppa002313m.g	scaffold_1	-15.3343	-1.72828	3.80176e-25	Down	sulfate transporter 91
ppa016927m.g	scaffold_2	-15.4471	1.72786	1.61452e-22	Up	uclacyanin 3
ppa011556m.g	scaffold_5	-17.0314	-1.72745	1.33682e-08	Down	Pentapeptide repeat-containing protein
ppa025347m.g	scaffold_8	-16.4264	1.72639	7.55229e-12	Up	O-acyltransferase (WSD1-like) family protein
ppa011873m.g	scaffold_3	-16.1097	-1.7239	1.54047e-15	Down	Ribosomal protein PSRP-3/Ycf65
ppa007413m.g	scaffold_5	-16.8467	-1.7239	7.13507e-10	Down	Ribonuclease P protein subunit P38-related
ppa018981m.g	scaffold_4	-17.7079	1.72356	1.25268e-05	Up	Di-glucose binding protein with Kinesin motor domain
ppa000237m.g	scaffold_3	-18.7079	1.72356	0.00393317	Up	pleiotropic drug resistance 1
ppa003801m.g	scaffold_8	-18.7079	1.72356	0.00393317	Up
ppa016921m.g	scaffold_1	-18.7079	1.72356	0.00393317	Up	Adenine nucleotide alpha hydrolases-like superfamily protein
ppa021438m.g	scaffold_2	-18.7079	1.72356	0.00393317	Up	SCARECROW-like 14
ppa005752m.g	scaffold_3	-15.6088	1.72276	2.85356e-20	Up	peptidase M20/M25/M40 family protein
ppa012372m.g	scaffold_6	-14.4406	-1.72243	2.97703e-45	Down	thioredoxin F-type 1
ppa007916m.g	scaffold_8	-17.3072	-1.72175	2.77027e-07	Down	NAD(P)-binding Rossmann-fold superfamily protein
ppa025332m.g	scaffold_2	-17.1927	-1.71993	4.24989e-08	Down
ppa018725m.g	scaffold_3	-15.563	1.71968	1.35258e-20	Up	F-box and associated interaction domains-containing protein
ppa000362m.g	scaffold_3	-18.0581	1.71918	7.33322e-05	Up	structural maintenance of chromosome 3
ppa014862m.g	scaffold_3	-18.0581	1.71918	7.33322e-05	Up	Protein kinase superfamily protein
ppb024440m.g	scaffold_1	-18.0581	1.71918	7.33322e-05	Up	AP2/B3-like transcriptional factor family protein
ppa003506m.g	scaffold_1	-13.8035	1.71874	1.37785e-66	Up	OPC-8:0 CoA ligase1
ppa011426m.g	scaffold_3	-14.7852	-1.71866	3.72692e-36	Down	Protein of unknown function (DUF567)
ppa007480m.g	scaffold_3	-13.9229	-1.71732	2.27533e-64	Down	Eukaryotic aspartyl protease family protein
ppa022547m.g	scaffold_1	-16.9877	-1.71701	7.83222e-09	Down	plastid-specific 50S ribosomal protein 6
ppa020335m.g	scaffold_4	-13.9291	-1.71625	1.3022e-63	Down	Leucine-rich repeat receptor-like protein kinase family protein
ppa012323m.g	scaffold_5	-17.8082	-1.71478	1.74285e-05	Down	Oleosin family protein
ppa013647m.g	scaffold_3	-17.8082	-1.71478	1.74285e-05	Down
ppa001483m.g	scaffold_1	-16.7649	1.71463	9.31099e-10	Up	vacuolar proton ATPase A3
ppa006087m.g	scaffold_4	-12.8126	1.71433	8.45659e-130	Up	glyceraldehyde-3-phosphate dehydrogenase of plastid 2
ppa013724m.g	scaffold_3	-12.4681	1.71292	7.02619e-164	Up	Glutaredoxin family protein
ppa024062m.g	scaffold_7	-16.575	-1.71226	1.90209e-11	Down	chloroplast thylakoid lumen protein
ppa012449m.g	scaffold_8	-14.3503	-1.71173	1.6299e-47	Down	Adenine nucleotide alpha hydrolases-like superfamily protein
ppa020302m.g	scaffold_3	-17.5049	-1.71158	8.90985e-07	Down	phy rapidly regulated 2
ppa024342m.g	scaffold_4	-14.714	1.71149	1.19519e-35	Up	S-domain-1 29
ppa001882m.g	scaffold_7	-15.9924	-1.70749	4.14197e-16	Down	ABC-2 type transporter family protein
ppa005908m.g	scaffold_1	-15.1144	1.70649	3.38526e-27	Up	Exostosin family protein
ppa011338m.g	scaffold_2	-16.7707	-1.70613	5.96621e-10	Down	Nuclear transport factor 2 (NTF2) family protein
ppa002826m.g	scaffold_7	-14.7103	-1.70579	3.57794e-37	Down	Methylthiotransferase
ppa009437m.g	scaffold_7	-15.543	-1.70493	1.52126e-21	Down	xyloglucan endotransglucosylase/hydrolase 32
ppa014426m.g	scaffold_1	-13.3161	-1.7039	1.30245e-95	Down
ppa000096m.g	scaffold_2	-12.7339	-1.70341	5.4724e-142	Down	Tetratricopeptide repeat (TPR)-like superfamily protein
ppa002790m.g	scaffold_9	-17.3561	1.70203	8.1872e-07	Up	targeting protein for XKLP2
[truncated: 1,751 more rows]

## Sheet: J48 vs C48 p<0.01
Gene	Chromosome	logConc	logFC	p-value	Regulation mode	Gene Description
ppa021968m.g	scaffold_4	-31.0695	37.8931	0	Up	Stigma-specific Stig1 family protein
ppa001021m.g	scaffold_6	-31.8009	36.4304	1.05797e-173	Up	glycosyltransferase family protein 2
ppa007271m.g	scaffold_7	-31.9832	36.0657	3.58165e-135	Up	Pectin lyase-like superfamily protein
ppa011478m.g	scaffold_2	-32.1782	35.6758	5.29288e-104	Up	Plant invertase/pectin methylesterase inhibitor superfamily protein
ppa017432m.g	scaffold_4	-32.3751	35.2819	5.80475e-79	Up	Protein of unknown function (DUF604)
ppa008317m.g	scaffold_1	-32.4436	35.1449	2.66998e-71	Up	UDP-xylose synthase 4
ppa019965m.g	scaffold_6	-32.5108	35.0104	2.60826e-66	Up	cytochrome P450, family 81, subfamily D, polypeptide 8
ppa022137m.g	scaffold_1	-32.7183	34.5954	1.26872e-48	Up	Galactosyltransferase family protein
ppa017575m.g	scaffold_6	-32.7894	34.4534	2.28652e-45	Up	late embryogenesis abundant protein-related / LEA protein-related
ppa017192m.g	scaffold_8	-32.8104	34.4113	6.87622e-44	Up	glutathione S-transferase tau 7
ppa023251m.g	scaffold_1	-32.8104	34.4113	6.87622e-44	Up	2-oxoglutarate (2OG) and Fe(II)-dependent oxygenase superfamily protein
ppa015518m.g	scaffold_1	-32.8321	34.368	1.04537e-42	Up	2-oxoglutarate (2OG) and Fe(II)-dependent oxygenase superfamily protein
ppa023797m.g	scaffold_2	-32.8635	34.3051	1.21958e-40	Up
ppa018227m.g	scaffold_6	-32.8774	34.2772	9.36381e-40	Up	Late embryogenesis abundant (LEA) protein-related
ppa022672m.g	scaffold_1	-33.0052	34.0217	5.5536e-33	Up	2-oxoglutarate (2OG) and Fe(II)-dependent oxygenase superfamily protein
ppa019502m.g	scaffold_6	-33.0455	33.9412	6.3132e-31	Up	late embryogenesis abundant protein-related / LEA protein-related
ppa022014m.g	scaffold_4	-33.0455	33.9412	6.3132e-31	Up	Protein of unknown function (DUF604)
ppa000781m.g	scaffold_5	-33.1007	33.8306	2.63775e-30	Up	C2 calcium/lipid-binding plant phosphoribosyltransferase family protein
ppa026376m.g	scaffold_8	-33.1072	33.8178	5.2262e-30	Up	NAC domain containing protein 70
ppa026628m.g	scaffold_4	-33.1072	33.8178	5.2262e-30	Up	Cytochrome P450 superfamily protein
ppa007379m.g	scaffold_1	-33.1676	33.6969	1.23693e-27	Up	12-oxophytodienoate reductase 2
ppa021561m.g	scaffold_7	-33.1746	33.6829	2.44862e-27	Up	HXXXD-type acyl-transferase family protein
ppa015047m.g	scaffold_2	-33.2811	33.4699	1.73708e-23	Up	Nucleotide-diphospho-sugar transferase family protein
ppa018158m.g	scaffold_8	-33.3409	33.3503	2.03817e-21	Up	late embryogenesis abundant protein-related / LEA protein-related
ppa024029m.g	scaffold_2	-33.3964	33.2393	6.09864e-20	Up	cytochrome P450, family 715, subfamily A, polypeptide 1
ppa011705m.g	scaffold_5	-33.4462	33.1397	1.81604e-18	Up	Protein of unknown function (DUF567)
ppa019983m.g	scaffold_1	-33.4778	33.0765	1.38778e-17	Up	OSBP(oxysterol binding protein)-related protein 4B
ppa019643m.g	scaffold_6	-33.4886	33.0548	2.73219e-17	Up
ppa018749m.g	scaffold_4	-33.4996	33.0328	5.37764e-17	Up	Late embryogenesis abundant (LEA) protein-related
ppb019575m.g	scaffold_6	-33.5455	32.9412	8.04912e-16	Up	zinc finger protein-related
ppa005094m.g	scaffold_6	-33.5818	32.8684	3.10862e-15	Up	ACT domain repeat 1
ppa021111m.g	scaffold_4	-33.5818	32.8684	3.10862e-15	Up	NAD(P)-binding Rossmann-fold superfamily protein
ppa021447m.g	scaffold_5	-33.5818	32.8684	3.10862e-15	Up	O-methyltransferase 1
ppa016570m.g	scaffold_1	-33.6202	32.7918	2.35367e-14	Up	nudix hydrolase homolog 17
ppa021232m.g	scaffold_6	-33.6334	32.7653	4.61853e-14	Up	elicitor-activated gene 3-1
ppa017982m.g	scaffold_5	-33.6469	32.7384	9.05942e-14	Up	expansin-like B1
ppb015592m.g	scaffold_4	-33.6469	32.7384	9.05942e-14	Up
ppa015005m.g	scaffold_6	-33.6889	32.6543	6.82121e-13	Up	Subtilase family protein
ppa019465m.g	scaffold_1	-33.7183	32.5954	2.6148e-12	Up	THAUMATIN-LIKE PROTEIN 1
ppa021953m.g	scaffold_4	-33.7183	32.5954	2.6148e-12	Up	Pectin lyase-like superfamily protein
ppa015303m.g	scaffold_4	-33.7649	32.5023	1.00044e-11	Up	Stigma-specific Stig1 family protein
ppa019526m.g	scaffold_7	-33.7811	32.4699	1.95541e-11	Up	plant U-box 24
ppa018623m.g	scaffold_8	-33.7977	32.4367	3.81988e-11	Up	pathogenesis-related family protein
ppa019908m.g	scaffold_6	-33.7977	32.4367	3.81988e-11	Up	Late embryogenesis abundant (LEA) protein-related
ppa020418m.g	scaffold_1	-33.7977	32.4367	3.81988e-11	Up	Protein kinase protein with adenine nucleotide alpha hydrolases-like domain
ppa012275m.g	scaffold_6	-33.8499	32.3324	2.83762e-10	Up	Lateral organ boundaries (LOB) domain family protein
ppa021577m.g	scaffold_4	-33.8681	32.2958	5.52973e-10	Up	MYB-like 102
ppa011310m.g	scaffold_6	-33.9061	32.2199	5.82077e-11	Up
ppa017017m.g	scaffold_6	-33.9061	32.2199	5.82077e-11	Up
ppa025341m.g	scaffold_4	-33.9462	32.1397	2.32831e-10	Up	NAC (No Apical Meristem) domain transcriptional regulator superfamily protein
ppa014958m.g	scaffold_8	-33.9671	32.0979	4.65661e-10	Up	glutathione S-transferase tau 7
ppa026927m.g	scaffold_2	-33.9756	-32.081	1.86265e-09	Down	chitinase A
ppa017538m.g	scaffold_5	-34.0108	32.0104	1.86265e-09	Up	SAUR-like auxin-responsive protein family
ppb024295m.g	scaffold_6	-34.0108	32.0104	1.86265e-09	Up	cytochrome P450, family 716, subfamily A, polypeptide 2
ppa003126m.g	scaffold_6	-34.0337	31.9646	3.72529e-09	Up	Auxin-responsive GH3 family protein
ppa007668m.g	scaffold_6	-34.0337	31.9646	3.72529e-09	Up	elicitor-activated gene 3-1
ppa010303m.g	scaffold_7	-34.0574	31.9173	3.72529e-09	Up	indole-3-acetic acid 7
ppa006964m.g	scaffold_6	-34.0605	-31.9111	2.98023e-08	Down	DHBP synthase RibB-like alpha/beta domain;GTP cyclohydrolase II
ppa018675m.g	scaffold_8	-34.0818	31.8684	7.45058e-09	Up	2-oxoglutarate (2OG) and Fe(II)-dependent oxygenase superfamily protein
ppa020957m.g	scaffold_3	-34.1233	-31.7855	1.19209e-07	Down	Cytochrome P450 superfamily protein
ppa017753m.g	scaffold_3	-34.1334	31.7653	2.98023e-08	Up	cytochrome P450, family 718
ppa022621m.g	scaffold_1	-34.1334	31.7653	2.98023e-08	Up	cytochrome P450, family 72, subfamily A, polypeptide 9
ppa026588m.g	scaffold_1	-34.1334	31.7653	2.98023e-08	Up	DREB2A-interacting protein 2
ppa024681m.g	scaffold_3	-34.1568	-31.7184	2.38419e-07	Down	Chalcone-flavanone isomerase family protein
ppa014158m.g	scaffold_1	-34.1889	31.6543	1.19209e-07	Up
ppa014733m.g	scaffold_5	-34.1889	31.6543	1.19209e-07	Up	Protein of unknown function (DUF567)
ppa021591m.g	scaffold_7	-34.1889	31.6543	1.19209e-07	Up	methyl esterase 3
ppa015510m.g	scaffold_7	-34.192	-31.648	4.76837e-07	Down	strictosidine synthase-like 2
ppa004413m.g	scaffold_2	-34.2183	31.5954	2.38419e-07	Up	Plant invertase/pectin methylesterase inhibitor superfamily
ppa007626m.g	scaffold_6	-34.2491	31.534	4.76837e-07	Up	elicitor-activated gene 3-1
ppa014095m.g	scaffold_8	-34.2491	31.534	4.76837e-07	Up
ppa022088m.g	scaffold_6	-34.2491	31.534	4.76837e-07	Up	cinnamyl alcohol dehydrogenase 6
ppa011589m.g	scaffold_1	-34.268	-31.496	1.90735e-06	Down	basic leucine-zipper 58
ppa016302m.g	scaffold_7	-34.2811	31.4699	9.53674e-07	Up	blue-copper-binding protein
ppa019739m.g	scaffold_6	-34.2811	31.4699	9.53674e-07	Up	VQ motif-containing protein
ppa024043m.g	scaffold_2	-34.3093	-31.4136	3.8147e-06	Down	Embryo-specific protein 3, (ATS3)
ppa015166m.g	scaffold_6	-34.3147	31.4028	1.90735e-06	Up	L-O-methylthreonine resistant 1
ppa018112m.g	scaffold_6	-34.3147	31.4028	1.90735e-06	Up	glutathione S-transferase TAU 8
ppb009860m.g	scaffold_3	-34.3147	31.4028	1.90735e-06	Up
ppa018327m.g	scaffold_6	-34.3499	31.3324	3.8147e-06	Up	S-locus lectin protein kinase family protein
ppa024368m.g	scaffold_6	-34.3499	31.3324	3.8147e-06	Up	MLP-like protein 423
ppa026678m.g	scaffold_1	-34.353	-31.3261	7.62939e-06	Down	Plant protein of unknown function (DUF828) with plant pleckstrin homology-like region
ppa007291m.g	scaffold_2	-34.3869	31.2584	7.62939e-06	Up	2-oxoglutarate (2OG) and Fe(II)-dependent oxygenase superfamily protein
ppa009939m.g	scaffold_1	-34.3869	31.2584	7.62939e-06	Up	WRKY DNA-binding protein 40
ppa013735m.g	scaffold_7	-34.3869	31.2584	7.62939e-06	Up	SAUR-like auxin-responsive protein family
ppa023904m.g	scaffold_7	-34.3869	31.2584	7.62939e-06	Up
ppa025654m.g	scaffold_8	-34.3869	31.2584	7.62939e-06	Up	methyl esterase 10
ppa009815m.g	scaffold_4	-34.3996	-31.233	1.52588e-05	Down	GDSL-like Lipase/Acylhydrolase superfamily protein
ppa017863m.g	scaffold_6	-34.3996	-31.233	1.52588e-05	Down	NAD(P)-binding Rossmann-fold superfamily protein
ppa004245m.g	scaffold_7	-34.4259	31.1804	1.52588e-05	Up	flavin-dependent monooxygenase 1
ppa019615m.g	scaffold_1	-34.4259	31.1804	1.52588e-05	Up	phospholipase A 2A
ppa023733m.g	scaffold_1	-34.4259	31.1804	1.52588e-05	Up	nudix hydrolase 1
ppa015904m.g	scaffold_36	-34.4493	-31.1335	3.05176e-05	Down	nodulin MtN21 /EamA-like transporter family protein
ppa021902m.g	scaffold_8	-34.4493	-31.1335	3.05176e-05	Down
ppa018601m.g	scaffold_1	-34.4671	31.0979	3.05176e-05	Up	Integrase-type DNA-binding superfamily protein
ppa022066m.g	scaffold_6	-34.4671	31.0979	3.05176e-05	Up	C2H2-type zinc finger family protein
ppa020310m.g	scaffold_1	-34.5028	-31.0266	6.10352e-05	Down	PLAC8 family protein
ppa024914m.g	scaffold_1	-34.5028	-31.0266	6.10352e-05	Down
ppa020005m.g	scaffold_2	-34.5108	31.0104	6.10352e-05	Up	Protein kinase superfamily protein
ppa012592m.g	scaffold_2	-34.5574	30.9173	6.10352e-05	Up	PSF2
ppa023023m.g	scaffold_7	-34.5574	30.9173	6.10352e-05	Up	cycling DOF factor 2
ppa024026m.g	scaffold_1	-34.5574	30.9173	6.10352e-05	Up	pumilio 12
ppb019671m.g	scaffold_4	-34.5574	30.9173	6.10352e-05	Up	glutathione S-transferase TAU 23
ppa012817m.g	scaffold_1	-34.5605	-30.9111	0.000244141	Down	RING/U-box superfamily protein
ppa026886m.g	scaffold_2	-34.5605	-30.9111	0.000244141	Down	Leucine-rich receptor-like protein kinase family protein
ppa007038m.g	scaffold_1	-34.6072	30.8178	0.00012207	Up	GATA transcription factor 12
ppa014515m.g	scaffold_2	-34.6072	30.8178	0.00012207	Up
ppa025607m.g	scaffold_5	-34.6072	30.8178	0.00012207	Up	Wall-associated kinase family protein
ppa027025m.g	scaffold_1	-34.6072	30.8178	0.00012207	Up
ppa023202m.g	scaffold_3	-34.6233	-30.7855	0.000488281	Down	S-locus lectin protein kinase family protein
ppa008349m.g	scaffold_7	-34.6606	30.7109	0.000244141	Up	Peroxidase superfamily protein
ppa021897m.g	scaffold_1	-34.6606	30.7109	0.000244141	Up	phospholipase A 2A
ppa024969m.g	scaffold_2	-34.6606	30.7109	0.000244141	Up	HSP20-like chaperones superfamily protein
ppa026827m.g	scaffold_3	-34.6606	30.7109	0.000244141	Up	GDSL lipase 1
ppa017582m.g	scaffold_6	-34.692	-30.648	0.000976563	Down
ppa016502m.g	scaffold_7	-34.7183	30.5954	0.000488281	Up	Pectin lyase-like superfamily protein
ppa018464m.g	scaffold_5	-34.7183	30.5954	0.000488281	Up	Protein of unknown function (DUF1191)
ppa020943m.g	scaffold_8	-34.7183	30.5954	0.000488281	Up	Abscisic acid-responsive (TB2/DP1, HVA22) family protein
ppa024764m.g	scaffold_8	-34.7183	30.5954	0.000488281	Up	NB-ARC domain-containing disease resistance protein
ppa1027192m.g	scaffold_1	-34.7183	30.5954	0.000488281	Up	12-oxophytodienoate reductase 2
ppa006897m.g	scaffold_5	-34.768	-30.496	0.00195313	Down	GDSL-like Lipase/Acylhydrolase superfamily protein
ppa008897m.g	scaffold_3	-34.768	-30.496	0.00195313	Down	alpha/beta-Hydrolases superfamily protein
ppa020899m.g	scaffold_1	-34.768	-30.496	0.00195313	Down	NAC domain containing protein 80
ppa024261m.g	scaffold_1	-34.768	-30.496	0.00195313	Down	phospholipase A 2A
ppa015635m.g	scaffold_7	-34.7811	30.4699	0.000976563	Up	methyl esterase 3
ppa015769m.g	scaffold_3	-34.7811	30.4699	0.000976563	Up	Ankyrin repeat family protein
ppa016030m.g	scaffold_1	-34.7811	30.4699	0.000976563	Up	basic helix-loop-helix (bHLH) DNA-binding superfamily protein
ppa020333m.g	scaffold_5	-34.7811	30.4699	0.000976563	Up	Uncharacterised conserved protein UCP015417, vWA
ppa023987m.g	scaffold_7	-34.7811	30.4699	0.000976563	Up	methyl esterase 3
ppa014940m.g	scaffold_8	-34.8499	30.3324	0.00195313	Up	2-oxoglutarate (2OG) and Fe(II)-dependent oxygenase superfamily protein
ppa017460m.g	scaffold_3	-34.8499	30.3324	0.00195313	Up	GATA transcription factor 9
ppa018445m.g	scaffold_4	-34.8499	30.3324	0.00195313	Up
ppa018945m.g	scaffold_4	-34.8499	30.3324	0.00195313	Up	Protein of unknown function (DUF1218)
ppa020642m.g	scaffold_8	-34.8499	30.3324	0.00195313	Up	Integrase-type DNA-binding superfamily protein
ppa021667m.g	scaffold_1	-34.8499	30.3324	0.00195313	Up
ppa022728m.g	scaffold_8	-34.8499	30.3324	0.00195313	Up	Arabidopsis protein of unknown function (DUF241)
ppa004101m.g	scaffold_1	-34.853	-30.3261	0.00390625	Down	BURP domain-containing protein
ppa007958m.g	scaffold_3	-34.853	-30.3261	0.00390625	Down	GDSL-like Lipase/Acylhydrolase superfamily protein
ppa013605m.g	scaffold_3	-34.853	-30.3261	0.00390625	Down	glutamine dumper 1
ppa020105m.g	scaffold_1	-34.853	-30.3261	0.00390625	Down	SAUR-like auxin-responsive protein family
ppa021882m.g	scaffold_8	-34.853	-30.3261	0.00390625	Down	RmlC-like cupins superfamily protein
ppa005384m.g	scaffold_2	-34.9259	30.1804	0.00390625	Up	Regulator of chromosome condensation (RCC1) family protein
ppa011454m.g	scaffold_6	-34.9259	30.1804	0.00390625	Up	RING/FYVE/PHD zinc finger superfamily protein
ppa011843m.g	scaffold_8	-34.9259	30.1804	0.00390625	Up	AUX/IAA transcriptional regulator family protein
ppa016698m.g	scaffold_6	-34.9259	30.1804	0.00390625	Up
ppa023604m.g	scaffold_1	-34.9259	30.1804	0.00390625	Up	Peroxidase superfamily protein
ppa024325m.g	scaffold_3	-34.9259	30.1804	0.00390625	Up	Matrixin family protein
ppa024575m.g	scaffold_6	-34.9259	30.1804	0.00390625	Up	Thioesterase superfamily protein
ppa024785m.g	scaffold_1	-34.9259	30.1804	0.00390625	Up
ppa001509m.g	scaffold_6	-34.9493	-30.1335	0.0078125	Down	NAD+ ADP-ribosyltransferases;NAD+ ADP-ribosyltransferases
ppa002101m.g	scaffold_5	-34.9493	-30.1335	0.0078125	Down	respiratory burst oxidase protein F
ppa002940m.g	scaffold_1	-34.9493	-30.1335	0.0078125	Down	phosphoglucomutase, putative / glucose phosphomutase, putative
ppa019992m.g	scaffold_1	-34.9493	-30.1335	0.0078125	Down	BURP domain-containing protein
ppa021751m.g	scaffold_1	-34.9493	-30.1335	0.0078125	Down
ppa022465m.g	scaffold_4	-34.9493	-30.1335	0.0078125	Down	myb domain protein 101
ppa022751m.g	scaffold_4	-34.9493	-30.1335	0.0078125	Down	F-box family protein
ppa024197m.g	scaffold_1	-34.9493	-30.1335	0.0078125	Down	Plant self-incompatibility protein S1 family
ppa027221m.g	scaffold_3	-34.9493	-30.1335	0.0078125	Down	Domain of unknown function (DUF2431)
ppb024620m.g	scaffold_4	-34.9493	-30.1335	0.0078125	Down	homolog of DNA mismatch repair protein MSH3
ppa005837m.g	scaffold_6	-35.0108	30.0104	0.0078125	Up	Cupredoxin superfamily protein
ppa014409m.g	scaffold_7	-35.0108	30.0104	0.0078125	Up
ppa018211m.g	scaffold_2	-35.0108	30.0104	0.0078125	Up	Pathogenesis-related thaumatin superfamily protein
ppa019179m.g	scaffold_2	-35.0108	30.0104	0.0078125	Up	Protein kinase superfamily protein
ppa019213m.g	scaffold_6	-35.0108	30.0104	0.0078125	Up
ppa019726m.g	scaffold_7	-35.0108	30.0104	0.0078125	Up	RNA polymerase I specific transcription initiation factor RRN3 protein
ppa022543m.g	scaffold_5	-35.0108	30.0104	0.0078125	Up	ATP-binding cassette A2
ppa023623m.g	scaffold_5	-35.0108	30.0104	0.0078125	Up	Cytochrome P450 superfamily protein
ppa024457m.g	scaffold_1	-35.0108	30.0104	0.0078125	Up	Glycosyl hydrolase superfamily protein
ppa025818m.g	scaffold_5	-35.0108	30.0104	0.0078125	Up
ppa026759m.g	scaffold_5	-35.0108	30.0104	0.0078125	Up	exocyst subunit exo70 family protein E2
ppb012525m.g	scaffold_1	-35.0108	30.0104	0.0078125	Up	BTB/POZ domain-containing protein
ppa021645m.g	scaffold_15	-15.9639	9.4521	0	Up	indole-3-acetate beta-D-glucosyltransferase
ppa016650m.g	scaffold_6	-18.4993	8.3813	2.08356e-103	Up
ppa012650m.g	scaffold_1	-18.8736	-8.26404	8.43376e-81	Down	MLP-like protein 423
ppa015950m.g	scaffold_2	-18.6538	8.07235	3.95157e-83	Up	Galactosyltransferase family protein
ppa007756m.g	scaffold_3	-16.7256	7.92869	3.4722e-297	Up	reversibly glycosylated polypeptide 1
ppa025296m.g	scaffold_6	-17.7616	7.85676	7.8513e-143	Up	cytochrome P450, family 81, subfamily D, polypeptide 8
ppa014808m.g	scaffold_3	-18.7961	7.78762	2.05721e-68	Up	Oxidoreductase, zinc-binding dehydrogenase family protein
ppa009400m.g	scaffold_7	-16.8001	7.77973	4.20569e-268	Up	methyl esterase 3
ppa018866m.g	scaffold_7	-17.8215	7.7369	3.00486e-130	Up	methyl esterase 3
ppa025605m.g	scaffold_6	-19.0187	7.34254	3.49772e-50	Up	UDP-glucosyl transferase 85A7
ppa018262m.g	scaffold_1	-19.0367	7.30638	1.00632e-48	Up	lectin protein kinase family protein
ppa015133m.g	scaffold_8	-18.0441	7.29166	2.62837e-95	Up	UDP-glucosyl transferase 73B3
ppa004496m.g	scaffold_6	-19.1516	7.07665	7.20001e-41	Up	cytochrome P450, family 714, subfamily A, polypeptide 1
ppa013279m.g	scaffold_5	-19.1603	7.05937	2.7374e-40	Up	plantacyanin
ppa007811m.g	scaffold_4	-18.1734	7.03306	1.91225e-79	Up	2-oxoglutarate (2OG) and Fe(II)-dependent oxygenase superfamily protein
ppa026447m.g	scaffold_5	-17.614	6.98201	1.70741e-114	Up	Core-2/I-branching beta-1,6-N-acetylglucosaminyltransferase family protein
ppa005425m.g	scaffold_6	-18.2603	6.85925	7.33256e-71	Up
ppa023082m.g	scaffold_8	-16.6837	6.84252	7.10772e-206	Up	Leucine-rich repeat (LRR) family protein
ppa017635m.g	scaffold_6	-19.3534	6.67301	4.33486e-31	Up	pathogenesis-related 4
ppa004364m.g	scaffold_2	-19.3591	6.66161	8.45483e-31	Up	non-specific phospholipase C3
ppa025666m.g	scaffold_6	-18.3913	6.59722	8.69866e-58	Up	cytochrome P450, family 716, subfamily A, polypeptide 1
ppa1027135m.g	scaffold_9	-17.8297	6.55058	5.53833e-83	Up	O-acyltransferase (WSD1-like) family protein
ppa1027195m.g	scaffold_3	-19.5478	6.28424	5.24496e-23	Up	RNAse l inhibitor protein 2
ppa019653m.g	scaffold_1	-19.5553	6.26929	1.01517e-22	Up
ppa012179m.g	scaffold_4	-19.9188	-6.17365	2.1684e-19	Down	RING/U-box superfamily protein
ppa023839m.g	scaffold_8	-15.7534	6.05937	2.02897e-287	Up	ethylene response factor 1
ppa024281m.g	scaffold_8	-19.6778	6.02418	3.97576e-20	Up	glutathione S-transferase tau 7
ppa010952m.g	scaffold_1	-17.6891	6.00174	3.43128e-75	Up	homolog of carrot EP3-3 chitinase
ppa014506m.g	scaffold_4	-17.6925	-5.98243	3.29444e-83	Down	metallothionein 3
ppa024876m.g	scaffold_5	-19.7051	5.96973	1.50931e-19	Up	Protein of unknown function (DUF567)
ppa009685m.g	scaffold_4	-19.743	5.89378	2.16586e-18	Up	xyloglucan endotransglucosylase/hydrolase 16
ppa009526m.g	scaffold_2	-15.9758	5.81361	2.44151e-223	Up	NAD(P)-binding Rossmann-fold superfamily protein
ppa025045m.g	scaffold_8	-19.7831	5.81361	3.08862e-17	Up	allene oxide synthase
ppa005635m.g	scaffold_7	-18.2085	5.79285	1.09845e-47	Up	HXXXD-type acyl-transferase family protein
ppa019648m.g	scaffold_1	-19.8147	5.75042	2.25622e-16	Up
ppa011079m.g	scaffold_8	-17.8228	5.73418	1.4536e-60	Up	glutathione S-transferase TAU 8
ppa009789m.g	scaffold_1	-18.1473	-5.71655	1.50898e-53	Down	senescence-associated gene 29
ppa002333m.g	scaffold_4	-20.1516	-5.70799	2.84217e-14	Down	cyclic nucleotide-gated cation channel 4
ppa003423m.g	scaffold_4	-18.8534	5.67301	3.41782e-30	Up	terpene synthase 02
ppa021354m.g	scaffold_1	-19.1868	-5.6376	1.29247e-26	Down	basic region/leucine zipper motif 27
ppa020590m.g	scaffold_2	-18.8824	5.61507	9.24535e-29	Up	BON association protein 2
ppa002556m.g	scaffold_8	-17.5748	5.5864	1.43599e-68	Up	sulfate transporter 3;1
ppa000315m.g	scaffold_1	-18.3174	5.5751	4.25142e-41	Up	P-glycoprotein 11
ppa019228m.g	scaffold_1	-19.9065	5.56697	2.29539e-14	Up	histidine kinase 5
ppa013096m.g	scaffold_3	-17.9188	5.54231	3.96877e-53	Up
ppa001867m.g	scaffold_1	-17.9282	5.52353	2.84409e-52	Up	cellulose synthase like G2
ppa005539m.g	scaffold_4	-19.9838	5.41225	1.17861e-12	Up	UDP-Glycosyltransferase superfamily protein
ppa009084m.g	scaffold_6	-15.7438	5.3964	8.58388e-221	Up	NAD(P)-binding Rossmann-fold superfamily protein
ppa018086m.g	scaffold_6	-18.9976	5.38477	6.44969e-24	Up	myb domain protein 15
ppa022623m.g	scaffold_4	-20.0258	5.32819	8.36309e-12	Up	glutamate receptor 2.8
ppa024201m.g	scaffold_1	-20.0258	5.32819	8.36309e-12	Up	NIM1-interacting 2
ppa019709m.g	scaffold_5	-19.0404	5.29904	3.21907e-22	Up	calmodulin-like 38
ppa004311m.g	scaffold_3	-20.3707	-5.26987	1.16415e-10	Down	cytochrome P450, family 94, subfamily B, polypeptide 3
ppb012927m.g	scaffold_1	-18.0591	5.26176	2.38501e-42	Up	MLP-like protein 423
ppa002309m.g	scaffold_4	-20.0705	5.23892	3.07523e-11	Up	cysteine-rich RLK (RECEPTOR-like protein kinase) 29
ppa014788m.g	scaffold_5	-20.0705	5.23892	3.07523e-11	Up	Haloacid dehalogenase-like hydrolase (HAD) superfamily protein
ppa019724m.g	scaffold_8	-19.086	5.20789	8.26921e-21	Up	Concanavalin A-like lectin protein kinase family protein
ppa005187m.g	scaffold_8	-20.1018	5.17618	1.12664e-10	Up	UDP-Glycosyltransferase superfamily protein
ppa025047m.g	scaffold_4	-20.1018	5.17618	1.12664e-10	Up	mitogen-activated protein kinase kinase kinase 15
ppa019508m.g	scaffold_1	-20.4188	-5.17365	4.65661e-10	Down	xylem NAC domain 1
ppa022609m.g	scaffold_1	-20.1181	5.14376	2.15323e-10	Up
ppa013389m.g	scaffold_4	-18.4377	-5.13585	7.28901e-34	Down
ppa021907m.g	scaffold_8	-13.8564	5.1335	0	Up	carboxyesterase 13
ppb012900m.g	scaffold_1	-20.4441	-5.12303	9.31323e-10	Down	ADP glucose pyrophosphorylase large subunit 1
ppa008804m.g	scaffold_7	-18.5441	5.12173	5.9848e-30	Up	myo-inositol oxygenase 4
ppa004871m.g	scaffold_5	-17.1305	5.11896	2.14238e-76	Up	UDP-Glycosyltransferase superfamily protein
ppa016218m.g	scaffold_8	-19.1346	5.11059	3.99733e-19	Up	glutathione S-transferase tau 7
ppa023757m.g	scaffold_2	-19.1516	5.07665	1.44954e-18	Up	S-adenosyl-L-methionine-dependent methyltransferases superfamily protein
ppa1027173m.g	scaffold_3	-20.4703	-5.07056	1.86265e-09	Down
ppa023893m.g	scaffold_3	-18.5724	5.06515	1.56168e-28	Up	Disease resistance-responsive (dirigent-like protein) family protein
ppa012088m.g	scaffold_7	-16.3079	-5.05564	3.28329e-142	Down	Rhodanese/Cell cycle control phosphatase superfamily protein
ppb009345m.g	scaffold_4	-18.1646	5.05065	1.27834e-36	Up	glutathione S-transferase TAU 19
ppa006915m.g	scaffold_7	-17.5929	5.02418	9.07906e-53	Up	methionine adenosyltransferase 3
ppa014160m.g	scaffold_2	-19.1778	5.02418	5.24347e-18	Up
ppa012632m.g	scaffold_1	-20.1868	5.00626	2.84126e-09	Up	MLP-like protein 423
ppa010492m.g	scaffold_1	-17.029	4.98201	2.75133e-76	Up	Protein of unknown function (DUF579)
ppa013192m.g	scaffold_1	-20.2238	4.93226	1.02445e-08	Up
ppa018664m.g	scaffold_6	-18.2286	4.92273	5.71973e-33	Up	Peroxidase superfamily protein
ppa022822m.g	scaffold_3	-19.243	4.89378	2.63719e-17	Up	glycosyl hydrolase family 81 protein
ppa021446m.g	scaffold_2	-20.243	4.89378	1.94123e-08	Up	Plant invertase/pectin methylesterase inhibitor superfamily
ppa024723m.g	scaffold_2	-20.243	4.89378	1.94123e-08	Up	RING/U-box superfamily protein
ppa022697m.g	scaffold_6	-18.6646	4.88073	1.37648e-24	Up	GroES-like zinc-binding alcohol dehydrogenase family protein
ppa022563m.g	scaffold_5	-20.2628	4.85425	3.6729e-08	Up
ppa026708m.g	scaffold_1	-17.9489	4.83813	2.96257e-39	Up	GRAM domain-containing protein / ABA-responsive protein-related
ppa007757m.g	scaffold_1	-15.0309	4.82226	4.03371e-281	Up	Zinc-binding dehydrogenase family protein
ppa012615m.g	scaffold_1	-16.9176	-4.7751	8.94859e-82	Down	Polyketide cyclase/dehydrase and lipid transport superfamily protein
ppa017170m.g	scaffold_1	-18.2961	-4.7751	1.1388e-31	Down	hydroxyproline-rich glycoprotein family protein
ppa012642m.g	scaffold_1	-19.304	4.77179	1.30028e-15	Up	MLP-like protein 423
ppa000941m.g	scaffold_1	-15.0748	4.73446	8.88417e-262	Up	Protein kinase family protein with leucine-rich repeat domain
ppa024775m.g	scaffold_8	-17.0015	4.73309	1.94957e-69	Up	Protein of unknown function (DUF707)
ppa026298m.g	scaffold_8	-19.3256	4.72872	2.48423e-15	Up	Cysteine/Histidine-rich C1 domain family protein
ppa007498m.g	scaffold_1	-19.3478	4.68433	9.04832e-15	Up	12-oxophytodienoate reductase 2
ppa024359m.g	scaffold_1	-17.1804	4.67931	5.4963e-60	Up	ARM repeat superfamily protein
ppa013659m.g	scaffold_4	-19.669	-4.67322	1.33582e-12	Down	Dynein light chain type 1 family protein
ppa012595m.g	scaffold_6	-15.1854	-4.65671	1.14607e-254	Down	histidine-containing phosphotransmitter 1
ppa023527m.g	scaffold_1	-18.3649	4.65011	2.67983e-26	Up	Major facilitator superfamily protein
ppa021755m.g	scaffold_8	-20.6868	-4.6376	5.72205e-06	Down	serine carboxypeptidase-like 18
ppa010313m.g	scaffold_6	-13.8517	4.62939	0	Up	NAD(P)-binding Rossmann-fold superfamily protein
ppa009610m.g	scaffold_1	-12.7146	-4.62755	0	Down	xyloglucan endotransglycosylase 6
ppa021433m.g	scaffold_1	-18.3824	4.61507	1.10168e-26	Up	basic leucine-zipper 4
ppa018059m.g	scaffold_8	-16.9262	4.6086	2.60149e-69	Up	UDP-glucosyl transferase 73B3
ppa009328m.g	scaffold_2	-17.5835	4.59807	1.11481e-44	Up	chitinase A
ppa012155m.g	scaffold_1	-17.9004	-4.59578	1.49838e-38	Down	glutamine dumper 3
ppa004139m.g	scaffold_3	-16.3055	4.59405	7.76504e-106	Up	acyl activating enzyme 12
ppa027032m.g	scaffold_8	-18.3943	4.59122	3.97563e-26	Up	Disease resistance protein (TIR-NBS-LRR class) family
ppb010518m.g	scaffold_1	-19.3943	4.59122	1.18933e-13	Up	MLP-like protein 423
ppa008956m.g	scaffold_3	-20.3943	4.59122	8.67993e-07	Up	Coatomer, beta\' subunit
ppa015483m.g	scaffold_1	-17.0748	4.5864	2.34309e-62	Up
ppa015089m.g	scaffold_3	-19.4065	4.56697	2.25986e-13	Up	Core-2/I-branching beta-1,6-N-acetylglucosaminyltransferase family protein
ppa023067m.g	scaffold_2	-18.8256	4.5588	9.57874e-19	Up	BON association protein 2
ppa017934m.g	scaffold_6	-20.4188	4.54231	1.62423e-06	Up	Exostosin family protein
ppa018972m.g	scaffold_2	-20.4188	4.54231	1.62423e-06	Up	autoinhibited Ca(2+)-ATPase, isoform 4
ppa025969m.g	scaffold_1	-20.4188	4.54231	1.62423e-06	Up	alpha/beta-Hydrolases superfamily protein
ppa015751m.g	scaffold_6	-15.7222	4.53464	2.50234e-153	Up	UDP-Glycosyltransferase superfamily protein
ppa011448m.g	scaffold_4	-16.1801	4.52386	2.8017e-111	Up	Kunitz family trypsin and protease inhibitor protein
ppa005368m.g	scaffold_1	-17.4345	4.51088	1.12913e-46	Up	serine carboxypeptidase-like 34
ppa024441m.g	scaffold_1	-15.7348	4.50941	5.11024e-150	Up	HXXXD-type acyl-transferase family protein
ppa006455m.g	scaffold_6	-18.8506	4.50876	6.4039e-18	Up	plant U-box 24
ppa018181m.g	scaffold_3	-19.4441	4.49168	1.54188e-12	Up	Matrixin family protein
ppa006169m.g	scaffold_9	-20.4441	4.49168	3.03239e-06	Up	Tyrosine transaminase family protein
ppa005427m.g	scaffold_3	-14.8618	4.48631	1.59635e-269	Up	UDP-Glycosyltransferase superfamily protein
ppa011731m.g	scaffold_7	-19.1778	-4.4856	1.64105e-15	Down
ppa013492m.g	scaffold_5	-20.7628	-4.4856	2.09808e-05	Down	Lactoylglutathione lyase / glyoxalase I family protein
ppa005034m.g	scaffold_5	-14.0913	4.48223	0	Up	UDP-glucose 6-dehydrogenase family protein
ppa013829m.g	scaffold_1	-18.1273	4.48134	5.757e-29	Up
ppa001648m.g	scaffold_8	-15.2423	4.47628	4.41608e-207	Up	high affinity K+ transporter 5
ppa018914m.g	scaffold_5	-18.8678	4.47441	1.20464e-17	Up	phosphate transporter 3;2
ppa006758m.g	scaffold_1	-17.967	-4.46251	4.40218e-35	Down	3-ketoacyl-CoA synthase 6
ppa005343m.g	scaffold_5	-17.6516	4.46194	1.04715e-39	Up	Basic helix-loop-helix (bHLH) DNA-binding family protein
ppa025826m.g	scaffold_6	-17.4604	4.45912	9.43792e-45	Up	RING/U-box superfamily protein
ppa013653m.g	scaffold_2	-17.2916	4.45692	1.04924e-50	Up
ppa007702m.g	scaffold_2	-16.6573	4.45062	1.98301e-77	Up	nodulin MtN21 /EamA-like transporter family protein
ppa024234m.g	scaffold_1	-19.7831	-4.44495	7.45786e-11	Down	myb domain protein 305
ppa022070m.g	scaffold_1	-20.4703	4.43922	5.64754e-06	Up	Glucose-methanol-choline (GMC) oxidoreductase family protein
ppa012723m.g	scaffold_8	-17.1511	4.43386	1.20636e-54	Up	hemoglobin 1
ppa001861m.g	scaffold_1	-15.834	4.42418	2.82939e-134	Up	cellulose synthase like G2
ppa017117m.g	scaffold_8	-18.9034	4.40315	1.49665e-16	Up	HSP20-like chaperones superfamily protein
ppa011103m.g	scaffold_2	-19.2191	-4.40313	2.29539e-14	Down	heat shock protein 21
ppa016829m.g	scaffold_5	-20.804	-4.40313	7.62939e-05	Down	Integrase-type DNA-binding superfamily protein
ppa009007m.g	scaffold_8	-18.2262	-4.38892	1.28639e-27	Down	NAD(P)-linked oxidoreductase superfamily protein
ppa014623m.g	scaffold_8	-19.4976	4.38477	1.96749e-11	Up	dicarboxylate carrier 2
ppa010973m.g	scaffold_4	-18.9219	4.36615	5.24923e-16	Up	alpha carbonic anhydrase 7
ppa022386m.g	scaffold_6	-19.8256	-4.36007	5.52973e-10	Down	Peroxidase superfamily protein
ppa001528m.g	scaffold_7	-19.5116	4.35675	3.70832e-11	Up	phospholipase D alpha 2
ppa014927m.g	scaffold_8	-18.1925	4.35109	5.92849e-26	Up
ppa011460m.g	scaffold_7	-18.5169	-4.33359	1.01517e-22	Down	germin 3
ppa022172m.g	scaffold_1	-20.5258	4.32819	1.94311e-05	Up	Protein kinase superfamily protein
ppa003180m.g	scaffold_2	-16.6209	4.32433	7.06178e-75	Up	Major facilitator superfamily protein
ppa010656m.g	scaffold_6	-20.8478	-4.31567	0.000144958	Down	caleosin-related family protein
ppa023320m.g	scaffold_6	-20.8478	-4.31567	0.000144958	Down
ppa022021m.g	scaffold_6	-18.9506	4.30882	3.42491e-15	Up	Rhamnogalacturonate lyase family protein
ppa024411m.g	scaffold_1	-16.5304	-4.30663	1.01238e-85	Down	Eukaryotic aspartyl protease family protein
ppa023599m.g	scaffold_5	-13.0167	4.29936	0	Up	UDP-Glycosyltransferase superfamily protein
ppb022421m.g	scaffold_6	-16.5553	4.26929	1.92842e-76	Up	myb domain protein 15
ppa014424m.g	scaffold_7	-17.0959	4.26929	2.16665e-52	Up
ppa007044m.g	scaffold_4	-19.5553	4.26929	1.31259e-10	Up	IAA carboxylmethyltransferase 1
ppa010471m.g	scaffold_3	-15.3955	4.24911	4.8495e-166	Up	Pathogenesis-related thaumatin superfamily protein
ppa003134m.g	scaffold_8	-16.3955	4.24911	2.08491e-84	Up	Auxin-responsive GH3 family protein
ppa018203m.g	scaffold_7	-19.5705	4.23892	2.46473e-10	Up	Phosphorylase superfamily protein
ppa004709m.g	scaffold_1	-17.7653	4.23453	1.31618e-32	Up	glyoxal oxidase-related protein
ppa011948m.g	scaffold_5	-16.2447	-4.23406	9.77201e-100	Down	NDH dependent flow 6
ppa014683m.g	scaffold_4	-17.9906	4.22865	2.3617e-28	Up	FAD-binding Berberine family protein
ppa005373m.g	scaffold_5	-20.8943	-4.22256	0.000274658	Down	Flavin-binding monooxygenase family protein
ppa026646m.g	scaffold_6	-20.8943	-4.22256	0.000274658	Down	Plant Tudor-like protein
ppa026001m.g	scaffold_4	-17.4091	4.22176	3.79233e-41	Up	2-oxoglutarate (2OG) and Fe(II)-dependent oxygenase superfamily protein
ppa011332m.g	scaffold_6	-17.9004	-4.21049	3.18762e-32	Down	oxidoreductases, acting on NADH or NADPH, quinone or similar compound as acceptor
ppa000316m.g	scaffold_1	-20.586	4.20789	6.60419e-05	Up	ATP binding cassette subfamily B4
ppa008211m.g	scaffold_4	-20.586	4.20789	6.60419e-05	Up	gibberellin 2-oxidase
ppa025214m.g	scaffold_3	-20.586	4.20789	6.60419e-05	Up	F-box and associated interaction domains-containing protein
ppa026868m.g	scaffold_3	-20.586	4.20789	6.60419e-05	Up	zinc finger protein 6
ppa004774m.g	scaffold_2	-19.0116	4.18683	7.65106e-14	Up	ACC synthase 1
ppa003190m.g	scaffold_4	-17.1381	4.1849	1.34897e-48	Up
ppa008346m.g	scaffold_4	-19.6018	4.17618	8.65498e-10	Up	EXORDIUM like 1
ppa024889m.g	scaffold_8	-19.9188	-4.17365	7.91624e-09	Down	Thioredoxin superfamily protein
ppa010473m.g	scaffold_3	-16.7968	4.17159	2.10663e-61	Up	Pathogenesis-related thaumatin superfamily protein
ppa021807m.g	scaffold_6	-17.1497	4.16154	1.21248e-48	Up	SCARECROW-like 14
ppa026968m.g	scaffold_4	-17.614	4.15193	5.27427e-35	Up
ppa022507m.g	scaffold_2	-18.9313	-4.14856	2.48423e-15	Down	peroxin 11B
ppa023235m.g	scaffold_8	-19.6181	4.14376	1.61833e-09	Up	redox responsive transcription factor 1
ppa025561m.g	scaffold_5	-20.6181	4.14376	1.09673e-05	Up	RING/U-box superfamily protein
ppa005447m.g	scaffold_2	-14.813	4.13907	2.00477e-235	Up	UDP-Glycosyltransferase superfamily protein
ppa008986m.g	scaffold_1	-14.5997	4.13567	1.80063e-271	Up
ppa023100m.g	scaffold_1	-15.232	4.13122	6.13119e-176	Up	cytochrome P450, family 72, subfamily A, polypeptide 9
ppa004011m.g	scaffold_1	-18.3591	-4.12303	1.67946e-22	Down	3-ketoacyl-CoA synthase 10
ppa019242m.g	scaffold_6	-20.9441	-4.12303	0.000518799	Down	Concanavalin A-like lectin protein kinase family protein
ppa024713m.g	scaffold_5	-20.9441	-4.12303	0.000518799	Down	phytochrome kinase substrate-related
ppa010729m.g	scaffold_8	-17.6346	4.11059	6.34766e-34	Up	pathogenesis-related family protein
ppa020980m.g	scaffold_4	-19.0553	4.09937	7.36304e-14	Up	ankyrin repeat family protein
ppa025323m.g	scaffold_8	-19.0553	4.09937	7.36304e-14	Up	laccase 14
ppa007744m.g	scaffold_6	-14.812	-4.08776	2.23252e-248	Down	Aldolase superfamily protein
ppa007615m.g	scaffold_6	-14.4571	4.08603	5.14951e-292	Up	elicitor-activated gene 3-1
ppa011757m.g	scaffold_2	-19.6516	4.07665	5.63159e-09	Up	LOB domain-containing protein 15
ppa021342m.g	scaffold_2	-19.6516	4.07665	5.63159e-09	Up	Nucleotide-diphospho-sugar transferase family protein
ppa009648m.g	scaffold_3	-20.6516	4.07665	2.09808e-05	Up
ppa015534m.g	scaffold_7	-20.6516	4.07665	2.09808e-05	Up	Plasma-membrane choline transporter family protein
ppa017688m.g	scaffold_5	-16.3254	-4.07269	1.51689e-87	Down	cytochrome P450, family 71, subfamily A, polypeptide 14
ppa011906m.g	scaffold_8	-18.9703	-4.07056	1.72492e-14	Down	zinc finger protein 7
ppa005711m.g	scaffold_3	-16.0147	4.06284	8.47515e-99	Up	ARM repeat superfamily protein
ppa026605m.g	scaffold_7	-18.9838	-4.04359	6.25385e-14	Down	cytochrome p450 79a2
ppa002334m.g	scaffold_5	-18.0899	4.0301	9.22625e-24	Up	Glycosyl hydrolases family 32 protein
ppa026071m.g	scaffold_8	-16.1843	-4.02795	1.85296e-94	Down	FAD/NAD(P)-binding oxidoreductase family protein
ppa013113m.g	scaffold_6	-19.4126	-4.01611	5.88898e-11	Down	Nuclear transport factor 2 (NTF2) family protein
ppa008015m.g	scaffold_1	-20.9976	-4.01611	0.000976563	Down	Glycosyltransferase family 61 protein
ppa022502m.g	scaffold_1	-19.6868	4.00626	1.9465e-08	Up
ppa005172m.g	scaffold_7	-20.6868	4.00626	4.00543e-05	Up	alpha/beta-Hydrolases superfamily protein
ppb021417m.g	scaffold_7	-20.6868	4.00626	4.00543e-05	Up	cytokinin oxidase 3
ppa010137m.g	scaffold_7	-11.9096	4.00445	0	Up	S-adenosyl-L-methionine-dependent methyltransferases superfamily protein
ppa013323m.g	scaffold_2	-20.0258	-3.95953	1.11759e-07	Down
ppa008751m.g	scaffold_5	-18.0331	-3.94503	2.83196e-26	Down	NAD(P)-binding Rossmann-fold superfamily protein
[truncated: 3,073 more rows]

## Sheet: J60 vs C60 p<0.01
Gene	Chromosome	logConc	logFC	p-value	Regulation mode	Gene Description
[truncated: 3,612 more rows]

[truncated: 1 more sheets: co-up or down]
