# Supplementary material for: Gene Expression Changes during the Gummosis Development of Peach Shoots in Response to Lasiodiplodia theobromae Infection Using RNA-Seq
Source: Front Physiol. 2016 May 9;7:170. doi: 10.3389/fphys.2016.00170 (PMC4861008; doi:10.3389/fphys.2016.00170)
Supplement: Supplementary file 3 [file Table3.XLSX]

## Sheet: Sheet1
Top 10 upregulated and top 10 downregulated differentially expressed genes between J and C at each of the four selected HAI, and top 10 co-upregulated and ten co-downregulated genes among the four comparisons performed (J12 vs. C12, J24 vs. C24, J48 vs. C48 and J60 vs. C60). HAI, hours after inoculation; J, the inoculated peach shoots; C, the mock-inoculated peach shoots.
	Gene	logFC	p.value	Up or Down regulation （J/C）	Gene Description
J12 vs.C12	ppa019965m.g	37.5239	8.61e-283	Up	cytochrome P450, family 81, subfamily D, polypeptide 8
	ppa025045m.g	37.2276	2.06e-230	Up	allene oxide synthase
	ppa016294m.g	36.6821	3.64e-158	Up	FAD-binding Berberine family protein
	ppa026628m.g	36.3808	2.31e-128	Up	Cytochrome P450 superfamily protein
	ppa024029m.g	36.3601	1.48e-126	Up	cytochrome P450, family 715, subfamily A, polypeptide 1
	ppa025666m.g	35.9405	1.2e-94	Up	cytochrome P450, family 716, subfamily A,polypeptide 1
	ppa011705m.g	35.8544	3.14e-89	Up	Protein of unknown function (DUF567)
	ppa007379m.g	35.7993	6.43e-86	Up	12-oxophytodienoate reductase 2
	ppa019643m.g	35.6484	1.73e-77	Up
	ppa024281m.g	35.5904	1.77e-74	Up	glutathione S-transferase tau 7
	ppa011948m.g	-33.158	2.84e-14	Down	NDH dependent flow 6
	ppa026605m.g	-32.8824	7.28e-12	Down	cytochrome p450 79a2
	ppa001689m.g	-32.7219	1.16e-10	Down	subtilase family protein
	ppa007967m.g	-32.7219	1.16e-10	Down	GDSL-like Lipase/Acylhydrolase superfamily protein
	ppa026886m.g	-32.5414	1.86e-09	Down	Leucine-rich receptor-like protein kinase family protein
	ppa016172m.g	-32.3894	1.49e-08	Down	lysine histidine transporter 1
	ppa018603m.g	-32.3894	1.49e-08	Down	RNA-binding (RRM/RBD/RNP motifs) family protein
	ppa005441m.g	-32.158	2.38e-07	Down
	ppa017621m.g	-32.158	2.38e-07	Down	Leucine-rich repeat transmembrane protein kinase
	ppa025612m.g	-32.158	2.38e-07	Down	Glycosyltransferase family 61 protein
J24 vs.C24	ppa021111m.g	37.0943	2.49e-223	Up	NAD(P)-binding Rossmann-fold superfamily protein
	ppa1027135m.g	36.8703	2.68e-191	Up	O-acyltransferase (WSD1-like) family protein
	ppa019965m.g	36.263	9.61e-126	Up	cytochrome P450, family 81, subfamily D,polypeptide 8
	ppa018866m.g	36.2602	9.61e-126	Up	methyl esterase 3
	ppa026872m.g	35.8252	4.27e-93	Up	phospholipase A 2A
	ppa019643m.g	35.8176	1.65e-92	Up
	ppa007756m.g	35.0574	5.59e-56	Up	reversibly glycosylated polypeptide 1
	ppa015950m.g	35.0444	2.17e-55	Up	Galactosyltransferase family protein
	ppa018914m.g	35.0179	1.66e-54	Up	phosphate transporter 3;2
	ppa011705m.g	34.848	9.65e-48	Up	Protein of unknown function (DUF567)
	ppa012650m.g	-34.3804	6.02e-36	Down	MLP-like protein 423
	ppa011948m.g	-33.7264	5.29e-23	Down	NDH dependent flow 6
	ppa014506m.g	-33.7051	1.06e-22	Down	metallothionein 3
	ppa004101m.g	-32.5459	2.33e-10	Down	BURP domain-containing protein
	ppa026927m.g	-32.5459	2.33e-10	Down	chitinase A
	ppa026605m.g	-32.1625	2.98e-08	Down	cytochrome p450 79a2
	ppa023202m.g	-32.0984	5.96e-08	Down	S-locus lectin protein kinase family protein
	ppa009007m.g	-31.7264	3.81e-06	Down	NAD(P)-linked oxidoreductase superfamily protein
	ppa011589m.g	-31.7264	3.81e-06	Down	basic leucine-zipper 58
	ppa017543m.g	-31.5459	1.53e-05	Down
J48 vs.C48	ppa021968m.g	37.8931	0	Up	Stigma-specific Stig1 family protein
	ppa001021m.g	36.4304	1.06e-173	Up	glycosyltransferase family protein 2
	ppa007271m.g	36.0657	3.58e-135	Up	Pectin lyase-like superfamily protein
	ppa011478m.g	35.6758	5.29e-104	Up	Plant invertase/pectin methylesterase inhibitor superfamily protein
	ppa017432m.g	35.2819	5.8e-79	Up	Protein of unknown function (DUF604)
	ppa008317m.g	35.1449	2.67e-71	Up	UDP-xylose synthase 4
	ppa019965m.g	35.0104	2.61e-66	Up	cytochrome P450, family 81, subfamily D, polypeptide 8
	ppa022137m.g	34.5954	1.27e-48	Up	Galactosyltransferase family protein
	ppa017575m.g	34.4534	2.29e-45	Up	late embryogenesis abundant protein-related / LEA protein-related
	ppa017192m.g	34.4113	6.88e-44	Up	glutathione S-transferase tau 7
	ppa026927m.g	-32.081	1.86e-09	Down	chitinase A
	ppa006964m.g	-31.9111	2.98e-08	Down	DHBP synthase RibB-like alpha/beta domain;GTP cyclohydrolase II
	ppa020957m.g	-31.7855	1.19e-07	Down	Cytochrome P450 superfamily protein
	ppa024681m.g	-31.7184	2.38e-07	Down	Chalcone-flavanone isomerase family protein
	ppa015510m.g	-31.648	4.77e-07	Down	strictosidine synthase-like 2
	ppa011589m.g	-31.496	1.91e-06	Down	basic leucine-zipper 58
	ppa024043m.g	-31.4136	3.81e-06	Down	Embryo-specific protein 3, (ATS3)
	ppa026678m.g	-31.3261	7.63e-06	Down	Plant protein of unknown function (DUF828) with plant pleckstrin homology-like region
	ppa009815m.g	-31.233	1.53e-05	Down	GDSL-like Lipase/Acylhydrolase superfamily protein
	ppa017863m.g	-31.233	1.53e-05	Down	NAD(P)-binding Rossmann-fold superfamily protein
J60 vs.C60	ppa007271m.g	35.747	2.49e-96	Up	Pectin lyase-like superfamily protein
	ppa007702m.g	34.3307	1.64e-36	Up	nodulin MtN21 /EamA-like transporter family protein
	ppa1027135m.g	34.2684	9.56e-35	Up	O-acyltransferase (WSD1-like) family protein
	ppa015047m.g	34.1351	1.63e-31	Up	Nucleotide-diphospho-sugar transferase family protein
	ppa020879m.g	33.9491	4.06e-29	Up	MLP-like protein 423
	ppa026027m.g	33.9491	4.06e-29	Up	Major facilitator superfamily protein
	ppa016650m.g	33.5208	2.04e-21	Up
	ppa022014m.g	33.2895	3.58e-18	Up	Protein of unknown function (DUF604)
	ppa023990m.g	33.1351	4.09e-16	Up	UDP-glucosyltransferase 74F2
	ppa011079m.g	33.0878	1.58e-15	Up	glutathione S-transferase TAU 8
	ppa003171m.g	-36.0204	1.24e-119	Down
	ppa013428m.g	-35.4589	4.22e-81	Down	lipid transfer protein 1
	ppa027080m.g	-35.3565	1.11e-75	Down	protodermal factor 1
	ppa006665m.g	-34.6846	1.09e-47	Down	Pectate lyase family protein
	ppa1027166m.g	-34.5922	1.12e-44	Down	subtilase 1.3
	ppa003831m.g	-34.5381	3.59e-43	Down	beta glucosidase 15
	ppa006897m.g	-34.4472	1.84e-40	Down	GDSL-like Lipase/Acylhydrolase superfamily protein
	ppa002391m.g	-34.3249	1.88e-37	Down
	ppa012809m.g	-34.1341	1.23e-32	Down	MLP-like protein 423
	ppa023369m.g	-34.0897	9.86e-32	Down	homeobox protein 33
Co-up and down	ppa1027135m.g	36.8703	2.68e-191	Up	O-acyltransferase (WSD1-like) family protein
	ppa019965m.g	36.263	9.61e-126	Up	cytochrome P450, family 81, subfamily D, polypeptide 8
	ppa018866m.g	36.2602	9.61e-126	Up	methyl esterase 3
	ppa019643m.g	35.8176	1.65e-92	Up
	ppa015950m.g	35.0444	2.17e-55	Up	Galactosyltransferase family protein
	ppa018914m.g	35.0179	1.66e-54	Up	phosphate transporter 3;2
	ppa007498m.g	34.8252	3.73e-47	Up	12-oxophytodienoate reductase 2
	ppa004774m.g	34.7142	2.42e-43	Up	ACC synthase 1
	ppa026298m.g	34.4229	3.22e-36	Up	Cysteine/Histidine-rich C1 domain family protein
	ppa016458m.g	34.361	9.56e-35	Up	1-aminocyclopropane-1-carboxylic acid (acc) synthase 6
	ppa012650m.g	-34.3804	6.02e-36	Down	MLP-like protein 423
	ppa011948m.g	-33.7264	5.29e-23	Down	NDH dependent flow 6
	ppa026927m.g	-32.5459	2.33e-10	Down	chitinase A
	ppa026605m.g	-32.1625	2.98e-08	Down	cytochrome p450 79a2
	ppa024411m.g	-8.09022	1.16e-69	Down	Eukaryotic aspartyl protease family protein
	ppa007744m.g	-6.11294	2.09e-53	Down	Aldolase superfamily protein
	ppa023902m.g	-5.82444	8.97e-44	Down
	ppa001911m.g	-5.42037	2.12e-22	Down	Leucine-rich repeat protein kinase family protein
	ppa011332m.g	-5.28287	1.16e-10	Down	oxidoreductases, acting on NADH or NADPH, quinone or similar compound as acceptor
	ppa010784m.g	-5.23847	0	Down
“J12 vs. C12” means a comparison between the inoculated (J) and mock-inoculated (C) peach shoots at 12 hour after inoculation.
