# Supplementary material for: Gene Expression Changes during the Gummosis Development of Peach Shoots in Response to Lasiodiplodia theobromae Infection Using RNA-Seq
Source: Front Physiol. 2016 May 9;7:170. doi: 10.3389/fphys.2016.00170 (PMC4861008; doi:10.3389/fphys.2016.00170)
Supplement: Supplementary file 4 [file Table4.XLSX]

## Sheet: J12 vs C12
Specific differentially expressed genes between J and C at each of the four HAI. logConc gives the overall concentration for a gene across the two groups being compared. The significance level was set at p<0.01. HAI, hours after inoculation; J, the inoculated peach shoots; C, the mock-inoculated peach shoots.
Gene	Chromosome	logConc	logFC	p.value	Regulation mode	Gene Description
ppa007967m.g	scaffold_6	-33.6551	-32.7219	1.16e-10	Down	GDSL-like Lipase/Acylhydrolase superfamily protein
ppa016172m.g	scaffold_3	-33.8214	-32.3894	1.49e-08	Down	lysine histidine transporter 1
ppa005441m.g	scaffold_10	-33.937	-32.158	2.38e-07	Down
ppa017621m.g	scaffold_4	-33.937	-32.158	2.38e-07	Down	Leucine-rich repeat transmembrane protein kinase
ppa024525m.g	scaffold_1	-33.99	32.052	4.77e-07	Up	Disease resistance protein (TIR-NBS-LRR class) family
ppa000734m.g	scaffold_6	-34.0027	-32.0268	9.54e-07	Down	Leucine-rich receptor-like protein kinase family protein
ppa018131m.g	scaffold_8	-34.0379	-31.9564	1.91e-06	Down	disease resistance protein (TIR-NBS-LRR class), putative
ppa012052m.g	scaffold_6	-34.0749	-31.8824	3.81e-06	Down	RING/U-box superfamily protein
ppa004687m.g	scaffold_4	-34.1012	31.8296	3.81e-06	Up	Seven transmembrane MLO family protein
ppb014367m.g	scaffold_7	-34.1012	31.8296	3.81e-06	Up	ethylene-responsive element binding factor 13
ppa018715m.g	scaffold_3	-34.1139	-31.8044	7.63e-06	Down	Sulfite exporter TauE/SafE family protein
ppa014446m.g	scaffold_1	-34.2328	31.5666	3.05e-05	Up	Protein of unknown function (DUF 3339)
ppa022241m.g	scaffold_3	-34.2454	-31.5414	6.1e-05	Down
ppa023906m.g	scaffold_4	-34.2454	-31.5414	6.1e-05	Down	S-locus lectin protein kinase family protein
ppa026687m.g	scaffold_6	-34.2951	-31.4418	0.00012207	Down	Leucine-rich repeat protein kinase family protein
ppa012789m.g	scaffold_1	-34.336	31.3601	0.00012207	Up
ppa015553m.g	scaffold_2	-34.336	31.3601	0.00012207	Up	Bifunctional inhibitor/lipid-transfer protein/seed storage 2S albumin superfamily protein
ppa018437m.g	scaffold_1	-34.336	31.3601	0.00012207	Up	Mitochondrial ATP synthase subunit G protein
ppa021722m.g	scaffold_4	-34.336	31.3601	0.00012207	Up	cell wall-associated kinase
ppa005190m.g	scaffold_4	-34.3486	-31.3349	0.000244141	Down	cytochrome P450, family 71, subfamily A, polypeptide 25
ppa022963m.g	scaffold_5	-34.3486	-31.3349	0.000244141	Down	phytochrome-interacting factor7
ppa021292m.g	scaffold_6	-34.3937	31.2447	0.000244141	Up	Acyl-CoA N-acyltransferases (NAT) superfamily protein
ppa023831m.g	scaffold_1	-34.3937	31.2447	0.000244141	Up
ppa009566m.g	scaffold_4	-34.4063	-31.2194	0.000488281	Down	myb domain protein 46
ppa021874m.g	scaffold_6	-34.4063	-31.2194	0.000488281	Down	NB-ARC domain-containing disease resistance protein
ppa001513m.g	scaffold_1	-34.4565	31.1191	0.000488281	Up	EXS (ERD1/XPR1/SYG1) family protein
ppa015148m.g	scaffold_4	-34.4565	31.1191	0.000488281	Up	expansin 12
ppa002783m.g	scaffold_3	-34.4691	-31.0939	0.000976563	Down	N-acetyltransferases;N-acetyltransferases
ppa014062m.g	scaffold_5	-34.4691	-31.0939	0.000976563	Down	Zinc-binding ribosomal protein family protein
ppa021804m.g	scaffold_1	-34.4691	-31.0939	0.000976563	Down	Protein of unknown function (DUF616)
ppa008891m.g	scaffold_3	-34.5252	30.9816	0.000976563	Up	Aldolase-type TIM barrel family protein
ppa013138m.g	scaffold_4	-34.5252	30.9816	0.000976563	Up	Stigma-specific Stig1 family protein
ppa016249m.g	scaffold_7	-34.5252	30.9816	0.000976563	Up	Pentatricopeptide repeat (PPR) superfamily protein
ppa017919m.g	scaffold_1	-34.5252	30.9816	0.000976563	Up	WRKY DNA-binding protein 72
ppa026690m.g	scaffold_4	-34.5252	30.9816	0.000976563	Up	F-box/RNI-like superfamily protein
ppa026822m.g	scaffold_6	-34.5252	30.9816	0.000976563	Up	Protein of unknown function (DUF567)
ppb011482m.g	scaffold_8	-34.5252	30.9816	0.000976563	Up
ppb018359m.g	scaffold_3	-34.5252	30.9816	0.000976563	Up
ppa008472m.g	scaffold_2	-34.5379	-30.9564	0.00195312	Down	Protein of unknown function (DUF677)
ppa016692m.g	scaffold_6	-34.5379	-30.9564	0.00195312	Down	NB-ARC domain-containing disease resistance protein
ppa018644m.g	scaffold_4	-34.5379	-30.9564	0.00195312	Down	RNA polymerase II, Rpb4, core protein
ppa025468m.g	scaffold_1	-34.5379	-30.9564	0.00195312	Down	pumilio 7
ppa026627m.g	scaffold_4	-34.5379	-30.9564	0.00195312	Down	NB-ARC domain-containing disease resistance protein
ppa019393m.g	scaffold_8	-34.6012	30.8296	0.00195312	Up	SNARE-like superfamily protein
ppa020320m.g	scaffold_8	-34.6012	30.8296	0.00195312	Up	alcohol dehydrogenase 1
ppa022582m.g	scaffold_1	-34.6012	30.8296	0.00195312	Up	phytosulfokine 4 precursor
ppa022640m.g	scaffold_4	-34.6012	30.8296	0.00195312	Up	ankyrin repeat family protein
ppa023368m.g	scaffold_8	-34.6012	30.8296	0.00195312	Up	Integrase-type DNA-binding superfamily protein
ppb009943m.g	scaffold_2	-34.6012	30.8296	0.00195312	Up
ppb011375m.g	scaffold_8	-34.6012	30.8296	0.00195312	Up	2-oxoglutarate (2OG) and Fe(II)-dependent oxygenase superfamily protein
ppb014692m.g	scaffold_4	-34.6012	30.8296	0.00195312	Up	arginase
ppa003887m.g	scaffold_3	-34.6139	-30.8044	0.00390625	Down	Phototropic-responsive NPH3 family protein
ppa005454m.g	scaffold_2	-34.6139	-30.8044	0.00390625	Down	3-ketoacyl-CoA synthase 19
ppa017110m.g	scaffold_7	-34.6139	-30.8044	0.00390625	Down	autoinhibited Ca2+-ATPase 11
ppa017206m.g	scaffold_3	-34.6139	-30.8044	0.00390625	Down	cytochrome P450, family 71, subfamily A, polypeptide 25
ppa018044m.g	scaffold_1	-34.6139	-30.8044	0.00390625	Down	Pentatricopeptide repeat (PPR) superfamily protein
ppa019083m.g	scaffold_2	-34.6139	-30.8044	0.00390625	Down	alpha 1,4-glycosyltransferase family protein
ppa022031m.g	scaffold_9	-34.6139	-30.8044	0.00390625	Down	O-acyltransferase (WSD1-like) family protein
ppa014406m.g	scaffold_6	-34.6862	30.6597	0.00390625	Up
ppa015423m.g	scaffold_2	-34.6862	30.6597	0.00390625	Up	O-methyltransferase 1
ppa017547m.g	scaffold_4	-34.6862	30.6597	0.00390625	Up	glutamate receptor 2.7
ppa022321m.g	scaffold_6	-34.6862	30.6597	0.00390625	Up
ppa023470m.g	scaffold_8	-34.6862	30.6597	0.00390625	Up	AP2/B3-like transcriptional factor family protein
ppa025816m.g	scaffold_3	-34.6862	30.6597	0.00390625	Up	NB-ARC domain-containing disease resistance protein
ppa025846m.g	scaffold_7	-34.6862	30.6597	0.00390625	Up	F-box family protein with a domain of unknown function (DUF295)
ppa008557m.g	scaffold_1	-34.6988	-30.6345	0.0078125	Down	Protein of unknown function (DUF803)
ppa011497m.g	scaffold_4	-34.6988	-30.6345	0.0078125	Down	ATP-dependent RNA helicase, putative
ppa016661m.g	scaffold_6	-34.6988	-30.6345	0.0078125	Down	WIP domain protein 3
ppa017013m.g	scaffold_2	-34.6988	-30.6345	0.0078125	Down	Disease resistance protein (TIR-NBS-LRR class) family
ppa019010m.g	scaffold_7	-34.6988	-30.6345	0.0078125	Down	Acyl transferase/acyl hydrolase/lysophospholipase superfamily protein
ppa022960m.g	scaffold_7	-34.6988	-30.6345	0.0078125	Down	NB-ARC domain-containing disease resistance protein
ppa024028m.g	scaffold_7	-34.6988	-30.6345	0.0078125	Down	P-loop containing nucleoside triphosphate hydrolases superfamily protein
ppb019591m.g	scaffold_4	-34.6988	-30.6345	0.0078125	Down
ppa004613m.g	scaffold_8	-34.7825	30.4671	0.0078125	Up	ammonium transporter 1;1
ppa014739m.g	scaffold_1	-34.7825	30.4671	0.0078125	Up	Major facilitator superfamily protein
ppa019715m.g	scaffold_7	-34.7825	30.4671	0.0078125	Up	Glycosyltransferase family 61 protein
ppa020030m.g	scaffold_1	-34.7825	30.4671	0.0078125	Up	bidirectional amino acid transporter 1
ppa020509m.g	scaffold_5	-34.7825	30.4671	0.0078125	Up	RNA polymerase II, Rpb4, core protein
ppa021052m.g	scaffold_3	-34.7825	30.4671	0.0078125	Up	Mo25 family protein
ppa022164m.g	scaffold_3	-34.7825	30.4671	0.0078125	Up	cryptdin protein-related
ppa023212m.g	scaffold_4	-34.7825	30.4671	0.0078125	Up	sodium/calcium exchanger family protein / calcium-binding EF hand family protein
ppa025313m.g	scaffold_2	-34.7825	30.4671	0.0078125	Up	nodulin MtN21 /EamA-like transporter family protein
ppa026177m.g	scaffold_6	-34.7825	30.4671	0.0078125	Up	FASCICLIN-like arabinogalactan-protein 11
ppa006034m.g	scaffold_3	-19.9155	4.93211	1.54e-08	Up	Transmembrane amino acid transporter family protein
ppa023345m.g	scaffold_1	-19.8919	-4.92897	1.54e-08	Down	Serinc-domain containing serine and sphingolipid biosynthesis protein
ppa014968m.g	scaffold_4	-20.0765	-4.55974	1.55e-06	Down	wall associated kinase 3
ppa021541m.g	scaffold_2	-20.0765	-4.55974	1.55e-06	Down	NB-ARC domain-containing disease resistance protein
ppa016047m.g	scaffold_4	-20.1393	4.48465	2.98e-06	Up	Calcium-binding EF-hand family protein
ppa022154m.g	scaffold_8	-19.1728	4.41754	5.89e-11	Up
ppa025154m.g	scaffold_1	-19.1558	-4.40104	5.89e-11	Down
ppa017336m.g	scaffold_5	-20.1728	-4.36709	1.1e-05	Down	Protein kinase superfamily protein
ppa014390m.g	scaffold_6	-20.245	4.27315	2.1e-05	Up
ppa023379m.g	scaffold_6	-20.245	4.27315	2.1e-05	Up	FASCICLIN-like arabinogalactan-protein 12
ppb013800m.g	scaffold_6	-19.284	4.19515	2.84e-09	Up	crooked neck protein, putative / cell cycle protein, putative
ppa019132m.g	scaffold_7	-20.284	-4.1447	7.63e-05	Down	Leucine-rich repeat (LRR) family protein
ppa024301m.g	scaffold_3	-20.284	-4.1447	7.63e-05	Down	exocyst subunit exo70 family protein G1
ppa014559m.g	scaffold_3	-19.3252	-4.06224	1.94e-08	Down	Protein of unknown function (DUF1162)
ppa022989m.g	scaffold_1	-20.3252	-4.06224	0.000144958	Down	UDP-Glycosyltransferase superfamily protein
ppa011899m.g	scaffold_10	-20.369	4.02522	0.000144958	Up	Ribosomal protein L7Ae/L30e/S12e/Gadd45 family protein
ppa020614m.g	scaffold_4	-20.369	4.02522	0.000144958	Up	Dynein light chain type 1 family protein
ppa026986m.g	scaffold_8	-20.4155	3.93211	0.000274658	Up	DNA-directed RNA polymerase family protein
ppa016761m.g	scaffold_2	-19.3919	-3.92897	1.31e-07	Down
ppa014673m.g	scaffold_6	-20.4155	-3.88167	0.000518799	Down	tetratricopeptide repeat (TPR)-containing protein
ppa019874m.g	scaffold_1	-20.4155	-3.88167	0.000518799	Down	glutamate receptor 2.7
ppa009002m.g	scaffold_4	-20.4653	-3.78213	0.000976563	Down	myosin heavy chain-related
ppa025782m.g	scaffold_5	-20.4653	-3.78213	0.000976563	Down	ARF-GAP domain 1
ppa002700m.g	scaffold_2	-20.5187	3.72566	0.000976563	Up	purple acid phosphatase 27
ppa015265m.g	scaffold_5	-20.5187	3.72566	0.000976563	Up	Uncharacterised conserved protein UCP015417, vWA
ppa020851m.g	scaffold_2	-18.9338	-3.67522	5.63e-09	Down	Agenet domain-containing protein
ppa021735m.g	scaffold_8	-19.5187	-3.67522	3.03e-06	Down	ovate family protein 12
ppa026888m.g	scaffold_8	-18.9338	-3.67522	5.63e-09	Down	peptide transporter 3
ppa018651m.g	scaffold_3	-19.547	-3.61863	5.65e-06	Down
ppa017791m.g	scaffold_1	-20.5765	3.61019	0.00183106	Up	basic helix-loop-helix (bHLH) DNA-binding superfamily protein
ppa021233m.g	scaffold_8	-20.5765	3.61019	0.00183106	Up	Signal transduction histidine kinase
ppa024940m.g	scaffold_4	-20.5765	3.61019	0.00183106	Up
ppa026126m.g	scaffold_5	-20.5765	3.61019	0.00183106	Up	Protein of unknown function (DUF 3339)
ppa001691m.g	scaffold_1	-19.5765	-3.55974	1.05e-05	Down	phosphate 1
ppa005208m.g	scaffold_1	-20.5765	-3.55974	0.00341797	Down	Plant invertase/pectin methylesterase inhibitor superfamily
ppa023905m.g	scaffold_6	-20.5765	-3.55974	0.00341797	Down	Ubiquitin C-terminal hydrolases superfamily protein
ppa015890m.g	scaffold_2	-19.6072	-3.49834	1.94e-05	Down	D-arabinono-1,4-lactone oxidase family protein
ppa001787m.g	scaffold_5	-20.6393	3.48465	0.00341797	Up	Nucleoporin autopeptidase
ppa022043m.g	scaffold_3	-20.6393	-3.43421	0.00634766	Down	NAC domain containing protein 42
ppa020450m.g	scaffold_2	-19.6728	-3.36709	6.6e-05	Down	NB-ARC domain-containing disease resistance protein
ppa013132m.g	scaffold_7	-20.708	3.34715	0.00634766	Up	Transcriptional factor B3 family protein
ppa021905m.g	scaffold_8	-20.708	3.34715	0.00634766	Up	ubiquitin-associated (UBA)/TS-N domain-containing protein
ppa024959m.g	scaffold_1	-20.708	3.34715	0.00634766	Up	Protein of unknown function (DUF607)
ppa025401m.g	scaffold_2	-20.708	3.34715	0.00634766	Up	AIG2-like (avirulence induced gene) family protein
ppa009847m.g	scaffold_1	-19.708	-3.29671	0.000121117	Down	Putative membrane lipoprotein
ppa022586m.g	scaffold_8	-19.708	-3.29671	0.000121117	Down	nuclear factor Y, subunit B5
ppa024725m.g	scaffold_4	-19.708	-3.29671	0.000121117	Down	cellulose synthase family protein
ppa021414m.g	scaffold_6	-19.1728	3.24762	2.56e-06	Up	UDP-glucosyl transferase 85A2
ppa020831m.g	scaffold_3	-19.745	-3.2227	0.000221252	Down	terpene synthase 04
ppa000863m.g	scaffold_7	-19.784	3.19515	0.000221252	Up	S-adenosyl-L-methionine-dependent methyltransferases superfamily protein
ppa014550m.g	scaffold_6	-17.1023	3.15767	1.4e-21	Up	Oligosaccaryltransferase
ppa026946m.g	scaffold_6	-18.4783	-3.11228	7.6e-09	Down	plasmodesmata-located protein 2
ppa024820m.g	scaffold_5	-18.8043	-3.10406	3.35e-07	Down	Protein kinase superfamily protein
ppa003718m.g	scaffold_7	-19.2263	-3.09025	1.52e-05	Down	beta glucosidase 15
ppa004537m.g	scaffold_6	-19.8252	-3.06224	0.000728607	Down	bZIP transcription factor family protein
ppa026870m.g	scaffold_7	-19.8252	-3.06224	0.000728607	Down	damaged DNA binding;DNA-directed DNA polymerases
ppa027112m.g	scaffold_4	-19.8252	-3.06224	0.000728607	Down	elongation factor family protein
ppa026465m.g	scaffold_6	-19.2546	-3.03367	2.74e-05	Down	Tetratricopeptide repeat (TPR)-like superfamily protein
ppa026132m.g	scaffold_2	-17.2765	-2.98973	1.1e-17	Down	structural maintenance of chromosomes 6A
ppa000338m.g	scaffold_4	-18.0616	-2.97478	1.36e-10	Down	P-glycoprotein 9
ppa026025m.g	scaffold_2	-19.284	-2.97478	4.92e-05	Down
ppa002035m.g	scaffold_6	-15.2305	-2.96392	5.44e-67	Down	ABC-2 type transporter family protein
ppa011257m.g	scaffold_1	-19.3147	2.96382	4.92e-05	Up	Protein kinase family protein with leucine-rich repeat domain
ppa025812m.g	scaffold_1	-19.9155	2.93211	0.00131226	Up
ppb024455m.g	scaffold_6	-19.9155	2.93211	0.00131226	Up
ppa006474m.g	scaffold_1	-18.8919	-2.92897	3.47e-06	Down
ppa006149m.g	scaffold_8	-16.8366	2.91504	5.35e-22	Up	AGC (cAMP-dependent, cGMP-dependent and protein kinase C) kinase family protein
ppa013817m.g	scaffold_6	-19.3147	-2.91338	8.8e-05	Down
ppa008418m.g	scaffold_5	-17.7618	2.89969	4.33e-12	Up	purple acid phosphatase 17
ppa018748m.g	scaffold_7	-18.3468	2.89969	1.83e-08	Up
ppa017076m.g	scaffold_3	-19.9155	-2.88167	0.00234985	Down	uclacyanin 1
ppa017461m.g	scaffold_6	-18.9155	-2.88167	6.16e-06	Down
ppa021699m.g	scaffold_2	-19.9155	-2.88167	0.00234985	Down	Ankyrin repeat family protein
ppa026006m.g	scaffold_1	-19.9155	-2.88167	0.00234985	Down	myb domain protein 93
ppa006117m.g	scaffold_1	-18.6033	-2.8623	4.43e-07	Down	HXXXD-type acyl-transferase family protein
ppa023764m.g	scaffold_8	-18.94	-2.83276	1.09e-05	Down	ADP glucose pyrophosphorylase large subunit 1
ppa002716m.g	scaffold_1	-19.9653	2.83258	0.00234985	Up	Uncharacterised conserved protein UCP015417, vWA
ppa012711m.g	scaffold_8	-18.6434	2.83258	7.84e-07	Up	HR-like lesion-inducing protein-related
ppa000306m.g	scaffold_6	-15.0533	-2.7924	3.24e-67	Down	glucan synthase-like 12
ppa001294m.g	scaffold_4	-14.988	-2.78213	8.49e-70	Down	hercules receptor kinase 2
ppa002770m.g	scaffold_2	-19.3803	-2.78213	0.000277162	Down	Fatty acid hydroxylase superfamily
ppa004389m.g	scaffold_8	-18.9915	2.78011	1.93e-05	Up	flavin-dependent monooxygenase 1
ppa013961m.g	scaffold_2	-17.5345	2.77524	7.37e-13	Up
ppa014156m.g	scaffold_1	-19.4155	2.76219	0.000277162	Up
ppa001601m.g	scaffold_1	-18.4338	2.72566	3.1e-07	Up	EXS (ERD1/XPR1/SYG1) family protein
ppa009221m.g	scaffold_1	-20.0187	2.72566	0.00418091	Up	zinc knuckle (CCHC-type) family protein
ppa012605m.g	scaffold_4	-20.0187	2.72566	0.00418091	Up	Dof-type zinc finger DNA-binding family protein
ppa014523m.g	scaffold_3	-20.0187	2.72566	0.00418091	Up
ppa002507m.g	scaffold_4	-17.4155	-2.71174	1.72e-13	Down	Pentatricopeptide repeat (PPR) superfamily protein
ppa020656m.g	scaffold_7	-19.4155	-2.71174	0.000488281	Down	Leucine-rich repeat protein kinase family protein
ppa014437m.g	scaffold_5	-15.7108	2.69765	1.59e-40	Up
ppa001472m.g	scaffold_3	-17.4246	-2.6936	2.99e-13	Down	S-locus lectin protein kinase family protein
ppa005557m.g	scaffold_1	-20.0187	-2.67522	0.00738525	Down	Cyclin A1;1
ppa007495m.g	scaffold_8	-19.0187	-2.67522	5.95e-05	Down	S-adenosyl-L-methionine-dependent methyltransferases superfamily protein
ppa009186m.g	scaffold_7	-20.0187	-2.67522	0.00738525	Down	AP2/B3-like transcriptional factor family protein
ppa021062m.g	scaffold_2	-20.0187	-2.67522	0.00738525	Down	disease resistance protein (TIR-NBS-LRR class), putative
ppa024442m.g	scaffold_7	-20.0187	-2.67522	0.00738525	Down	cytokinin oxidase/dehydrogenase 1
ppb019271m.g	scaffold_1	-20.0187	-2.67522	0.00738525	Down	GTP1/OBG family protein
ppa013628m.g	scaffold_1	-19.047	2.66908	5.95e-05	Up	Acyl-CoA N-acyltransferases (NAT) superfamily protein
ppa020366m.g	scaffold_2	-18.2194	-2.65928	6.97e-08	Down	peptidyl-prolyl cis-trans isomerases
ppa022087m.g	scaffold_7	-18.7309	2.65749	7.43e-06	Up	Calcium-dependent phosphotriesterase superfamily protein
ppa005994m.g	scaffold_3	-14.5239	-2.64938	3.45e-86	Down	brassinosteroid-6-oxidase 1
ppa018660m.g	scaffold_1	-20.0765	2.61019	0.00738525	Up	myb domain protein 82
ppa023881m.g	scaffold_8	-19.0765	2.61019	0.000103716	Up	phytosulfokine 4 precursor
ppa017560m.g	scaffold_8	-18.5118	2.56954	2.83e-06	Up
ppa013161m.g	scaffold_1	-12.3797	2.56151	0	Up	thioredoxin H-type 1
ppa000189m.g	scaffold_1	-19.4915	-2.55974	0.00148964	Down	myosin XI B
ppa001205m.g	scaffold_5	-19.0765	-2.55974	0.000179991	Down	dual specificity protein phosphatase family protein
ppa009606m.g	scaffold_5	-19.0765	-2.55974	0.000179991	Down	Plant protein of unknown function (DUF828) with plant pleckstrin homology-like region
ppa010925m.g	scaffold_7	-17.1696	-2.55974	3.28e-14	Down
ppa015482m.g	scaffold_8	-17.9066	-2.55974	6.11e-09	Down	AGAMOUS-like 16
ppa025449m.g	scaffold_4	-18.2691	-2.55974	3.62e-07	Down	receptor like protein 3
ppb013713m.g	scaffold_5	-19.4915	-2.55974	0.00148964	Down
ppa021215m.g	scaffold_4	-19.1072	2.54878	0.000179991	Up	Basic-leucine zipper (bZIP) transcription factor family protein
ppa004565m.g	scaffold_7	-16.3306	-2.54182	3.42e-24	Down	Cytochrome P450 superfamily protein
ppa017399m.g	scaffold_2	-16.92	-2.53277	2.31e-16	Down	NB-ARC domain-containing disease resistance protein
ppa012186m.g	scaffold_6	-18.5328	2.52772	4.87e-06	Up	Protein of unknown function (DUF607)
ppa019666m.g	scaffold_5	-18.779	-2.51083	3.86e-05	Down	cytochrome P450, family 87, subfamily A, polypeptide 2
ppa018865m.g	scaffold_6	-19.1072	-2.49834	0.000310749	Down	Toll-Interleukin-Resistance (TIR) domain family protein
ppa026693m.g	scaffold_4	-18.5543	2.48465	8.36e-06	Up	Late embryogenesis abundant (LEA) hydroxyproline-rich glycoprotein family
ppa002297m.g	scaffold_6	-18.8043	-2.4602	6.62e-05	Down	Pentatricopeptide repeat (PPR) superfamily protein
ppa017585m.g	scaffold_1	-16.2745	-2.44771	2.23e-23	Down	phragmoplast orienting kinesin 1
ppa000577m.g	scaffold_8	-15.2032	-2.44492	1.24e-46	Down	Disease resistance protein (TIR-NBS-LRR class) family
ppb012002m.g	scaffold_8	-19.5765	2.44026	0.00257683	Up
ppa016794m.g	scaffold_7	-17.3319	-2.43421	1.05e-11	Down	Protein of unknown function (DUF1162)
ppa017780m.g	scaffold_8	-18.5543	-2.43421	1.43e-05	Down	alpha/beta-Hydrolases superfamily protein
ppa024506m.g	scaffold_1	-19.1393	-2.43421	0.000533521	Down	Protein of unknown function (DUF579)
ppb012294m.g	scaffold_1	-18.5543	-2.43421	1.43e-05	Down
ppa000087m.g	scaffold_1	-13.3729	-2.43059	1.07e-159	Down
ppa023021m.g	scaffold_4	-17.0793	2.42961	2.08e-13	Up	RNApolymerase 14 kDa subunit
ppa025582m.g	scaffold_6	-16.9231	2.42115	1.08e-14	Up	cytochrome c biogenesis protein family
ppa015910m.g	scaffold_5	-16.0914	2.40537	1.81e-25	Up	Protein kinase superfamily protein
ppa013205m.g	scaffold_8	-18.8578	2.40373	0.000113074	Up
ppa006765m.g	scaffold_7	-16.7627	-2.40264	1.96e-16	Down	F-box family protein
ppa027199m.g	scaffold_6	-18.1558	-2.40104	6.87e-07	Down
ppa017599m.g	scaffold_1	-19.5765	-2.38981	0.00442505	Down	Leucine-rich repeat receptor-like protein kinase family protein
ppa023392m.g	scaffold_1	-18.5765	-2.38981	2.43e-05	Down	Exostosin family protein
ppa012822m.g	scaffold_6	-17.3803	2.38779	8.58e-11	Up
ppa004817m.g	scaffold_6	-14.6433	-2.37899	3.21e-64	Down	Jojoba acyl CoA reductase-related male sterility protein
ppa014382m.g	scaffold_2	-18.0222	2.37886	2.57e-07	Up	Cox19 family protein (CHCH motif)
ppa002319m.g	scaffold_6	-17.7103	-2.37333	7.56e-09	Down	RHO guanyl-nucleotide exchange factor 7
ppb007262m.g	scaffold_6	-16.9525	2.36226	8.63e-14	Up	Mitochondrial substrate carrier family protein
ppa004308m.g	scaffold_1	-18.8578	-2.35329	0.000192195	Down	Glucose-methanol-choline (GMC) oxidoreductase family protein
ppa013135m.g	scaffold_7	-19.623	2.34715	0.00442505	Up
ppa024224m.g	scaffold_4	-19.623	2.34715	0.00442505	Up	3-phosphoinositide-dependent protein kinase-1, putative
ppa019780m.g	scaffold_2	-18.5994	-2.34401	4.13e-05	Down	NAC 014
ppa017045m.g	scaffold_1	-17.1902	-2.33233	7.38e-12	Down	Protein of unknown function, DUF617
ppa004243m.g	scaffold_1	-13.8174	-2.31046	2.19e-106	Down	3-ketoacyl-CoA synthase 2
ppa011220m.g	scaffold_5	-18.4216	2.30533	1.51e-05	Up	Octicosapeptide/Phox/Bem1p family protein
ppb010866m.g	scaffold_6	-17.4216	2.30533	6.8e-10	Up	Protein of unknown function (DUF607)
ppa010373m.g	scaffold_1	-14.6008	2.30276	8.92e-63	Up	response regulator 9
ppa026242m.g	scaffold_1	-17.0625	2.29824	2.97e-12	Up	translocase of outer membrane 22-V
ppa011491m.g	scaffold_5	-19.623	-2.29671	0.00753784	Down	RmlC-like cupins superfamily protein
ppa015982m.g	scaffold_4	-18.4006	-2.29671	1.51e-05	Down	Leucine-rich repeat transmembrane protein kinase
ppa005052m.g	scaffold_3	-19.245	2.27315	0.00154388	Up	UDP-glucosyl transferase 71B6
ppa014309m.g	scaffold_3	-19.245	2.27315	0.00154388	Up
ppa000860m.g	scaffold_1	-18.2263	-2.26018	5.54e-06	Down	Leucine-rich repeat protein kinase family protein
ppa000225m.g	scaffold_5	-18.6475	-2.2478	0.000116842	Down	multidrug resistance-associated protein 14
ppa002804m.g	scaffold_4	-18.6728	2.24762	0.000116842	Up	nine-cis-epoxycarotenoid dioxygenase 3
ppa003507m.g	scaffold_2	-19.6728	2.24762	0.00753784	Up	Major facilitator superfamily protein
ppa011245m.g	scaffold_1	-18.6728	2.24762	0.000116842	Up	Putative lysine decarboxylase family protein
ppa011597m.g	scaffold_7	-19.6728	2.24762	0.00753784	Up	Ribosomal protein L23/L15e family protein
ppa016392m.g	scaffold_4	-19.6728	2.24762	0.00753784	Up	Pseudouridine synthase family protein
ppa024050m.g	scaffold_3	-18.6728	2.24762	0.000116842	Up	Calcium-binding EF-hand family protein
ppa026721m.g	scaffold_8	-19.6728	2.24762	0.00753784	Up	late embryogenesis abundant protein-related / LEA protein-related
ppb025397m.g	scaffold_7	-19.6728	2.24762	0.00753784	Up	Protein of unknown function (DUF579)
ppa000107m.g	scaffold_1	-10.3782	-2.22791	0	Down	Kinase interacting (KIP1-like) family protein
ppa000290m.g	scaffold_9	-19.245	-2.2227	0.00259948	Down	Protein kinase family protein with ARM repeat domain
ppa008436m.g	scaffold_1	-17.3406	-2.21763	7.08e-10	Down	purple acid phosphatase 3
ppa008728m.g	scaffold_6	-16.4709	2.20655	1.77e-16	Up	Peroxidase superfamily protein
ppa000243m.g	scaffold_8	-15.3019	-2.20049	1.69e-35	Down	purine biosynthesis 4
ppa010812m.g	scaffold_5	-14.7604	2.19515	7.2e-51	Up
ppa025404m.g	scaffold_2	-19.284	2.19515	0.00259948	Up	syntaxin of plants 71
ppa004990m.g	scaffold_1	-18.9462	-2.17641	0.000912234	Down	Protein of unknown function (DUF1336)
ppa018630m.g	scaffold_1	-18.9462	-2.17641	0.000912234	Down	Major facilitator superfamily protein
ppa022098m.g	scaffold_5	-18.9462	-2.17641	0.000912234	Down
ppa023221m.g	scaffold_1	-18.9462	-2.17641	0.000912234	Down
ppa006749m.g	scaffold_8	-17.2941	2.17497	1.19e-09	Up	PIF / Ping-Pong family of plant transposases
ppa012588m.g	scaffold_6	-13.4557	2.17328	3.8e-121	Up	A20/AN1-like zinc finger family protein
ppa010705m.g	scaffold_1	-18.9783	2.16273	0.000912234	Up	seed gene 1
ppa024896m.g	scaffold_2	-16.1052	-2.1624	4.58e-20	Down	Agenet domain-containing protein
ppa004772m.g	scaffold_6	-16.1479	-2.15838	1.98e-19	Down	Jojoba acyl CoA reductase-related male sterility protein
ppa018837m.g	scaffold_8	-16.6924	-2.158	3.89e-14	Down	Ataxia telangiectasia-mutated and RAD3-related
ppa013198m.g	scaffold_4	-15.7817	2.15271	3.78e-25	Up	Ribosomal L27e protein family
ppa012911m.g	scaffold_4	-14.6785	2.14741	1.94e-51	Up	Ribosomal protein L18e/L15 superfamily protein
ppa021124m.g	scaffold_6	-19.284	-2.1447	0.00434351	Down
ppa017023m.g	scaffold_1	-18.7263	2.1407	0.000324063	Up	MATE efflux family protein
ppb015811m.g	scaffold_4	-18.7263	2.1407	0.000324063	Up
ppa013124m.g	scaffold_2	-17.9949	2.12956	3.39e-06	Up
ppa013328m.g	scaffold_8	-15.9646	2.11888	9.3e-22	Up	arabinogalactan protein 1
ppa010042m.g	scaffold_3	-19.3252	2.11269	0.00434351	Up	TRAM, LAG1 and CLN8 (TLC) lipid-sensing domain containing protein
ppb021596m.g	scaffold_8	-19.3252	2.11269	0.00434351	Up	Uncharacterised protein family UPF0090
ppa011203m.g	scaffold_7	-16.0173	-2.10723	2.83e-20	Down	TPX2 (targeting protein for Xklp2) protein family
ppa008326m.g	scaffold_2	-13.6493	2.10563	4.65e-100	Up	UDP-Glycosyltransferase superfamily protein
ppa023545m.g	scaffold_3	-17.0575	-2.10189	1.02e-10	Down	TBP-associated factor 5
ppa014271m.g	scaffold_7	-17.084	2.09922	2.7e-10	Up
ppa025458m.g	scaffold_3	-17.084	2.09922	2.7e-10	Up	Embryo-specific protein 3, (ATS3)
ppa002380m.g	scaffold_7	-16.6629	-2.09911	1.05e-13	Down	Protein kinase protein with adenine nucleotide alpha hydrolases-like domain
ppa022876m.g	scaffold_4	-17.6151	-2.08169	1.68e-07	Down	NB-ARC domain-containing disease resistance protein
ppa003253m.g	scaffold_3	-15.6183	-2.07524	9.09e-26	Down	glucose-6-phosphate dehydrogenase 1
ppa017983m.g	scaffold_1	-18.5118	-2.07431	0.000191076	Down	disease resistance protein (TIR-NBS-LRR class), putative
ppa016832m.g	scaffold_1	-17.4384	2.07253	3.75e-08	Up	amino acid permease 8
ppa010826m.g	scaffold_2	-17.1506	-2.07164	7.25e-10	Down	RAB GTPase homolog A3
ppa021923m.g	scaffold_2	-16.4629	-2.07099	3.42e-15	Down
ppa006018m.g	scaffold_5	-14.2124	-2.07082	1.09e-65	Down	HXXXD-type acyl-transferase family protein
ppa025478m.g	scaffold_9	-18.3468	2.06962	6.88e-05	Up	S-locus lectin protein kinase family protein
ppa001712m.g	scaffold_5	-17.0751	-2.0667	2.7e-10	Down	NB-ARC domain-containing disease resistance protein
ppa011428m.g	scaffold_4	-14.1146	-2.06453	6.96e-70	Down	Receptor-like protein kinase-related family protein
ppa001081m.g	scaffold_6	-19.3252	-2.06224	0.00719738	Down	RECQ helicase L4B
ppa019200m.g	scaffold_4	-18.3252	-2.06224	6.88e-05	Down	LRR and NB-ARC domains-containing disease resistance protein
ppa020663m.g	scaffold_6	-17.7691	2.05497	1.21e-06	Up
ppa025229m.g	scaffold_8	-17.524	-2.05007	1.01e-07	Down	disease resistance protein (TIR-NBS-LRR class), putative
ppa001615m.g	scaffold_4	-15.777	-2.04954	1.29e-22	Down	S-locus lectin protein kinase family protein
ppa020651m.g	scaffold_4	-19.0118	-2.04517	0.00249392	Down	Tetratricopeptide repeat (TPR)-like superfamily protein
ppa006453m.g	scaffold_7	-17.1116	2.04408	1.15e-09	Up	monogalactosyldiacylglycerol synthase 2
ppa007567m.g	scaffold_3	-16.8775	-2.03891	2.28e-11	Down	nodulin MtN21 /EamA-like transporter family protein
ppb009791m.g	scaffold_1	-17.8775	-2.03891	3.31e-06	Down	S-adenosyl-L-methionine-dependent methyltransferases superfamily protein
ppa009217m.g	scaffold_6	-17.9095	2.02522	5.38e-06	Up	Phosphoglycerate mutase family protein
ppa010942m.g	scaffold_1	-16.2815	2.02522	7.41e-16	Up
ppa011814m.g	scaffold_3	-19.369	2.02522	0.00719738	Up	DNAJ homologue 2
ppa012015m.g	scaffold_6	-19.047	2.02522	0.00249392	Up	Late embryogenesis abundant (LEA) hydroxyproline-rich glycoprotein family
ppa012384m.g	scaffold_6	-19.047	2.02522	0.00249392	Up	HIT-type Zinc finger family protein
ppa014244m.g	scaffold_5	-14.9939	2.02522	2.28e-37	Up	translocase inner membrane subunit 8
ppa019632m.g	scaffold_1	-18.369	2.02522	0.000112221	Up	Tetratricopeptide repeat (TPR)-like superfamily protein
ppa020296m.g	scaffold_2	-18.784	2.02522	0.00087791	Up	Uncharacterised conserved protein UCP022280
ppb019012m.g	scaffold_7	-18.784	2.02522	0.00087791	Up	DTW domain-containing protein
ppa001056m.g	scaffold_6	-15.918	-2.02425	4.26e-20	Down	Leucine-rich repeat protein kinase family protein
ppa1027216m.g	scaffold_6	-16.4865	-2.02369	2.36e-14	Down	ATP-dependent helicase family protein
ppa014434m.g	scaffold_6	-14.3605	2.01962	6.52e-57	Up	Ribosomal L38e protein family
ppa020696m.g	scaffold_4	-18.1793	-2.01431	4.06e-05	Down	Ribosomal protein S5/Elongation factor G/III/V family protein
ppa001207m.g	scaffold_1	-13.2308	-2.01318	2.45e-121	Down	PLAT/LH2 domain-containing lipoxygenase family protein
ppa015739m.g	scaffold_8	-18.0292	-2.0104	1.47e-05	Down	Protein kinase superfamily protein
ppa025097m.g	scaffold_1	-15.6791	-2.00971	2.82e-23	Down	isoamylase 1
ppa013091m.g	scaffold_6	-15.1916	2.00031	6.38e-32	Up	Ribosomal protein L14p/L23e family protein
ppa010829m.g	scaffold_1	-15.3606	1.99721	1.51e-28	Up	chaperone protein dnaJ-related
ppa005560m.g	scaffold_1	-17.0653	1.9887	1.79e-09	Up	Transmembrane amino acid transporter family protein
ppa004515m.g	scaffold_6	-15.5298	-1.98738	3.38e-25	Down	dehydroquinate dehydratase, putative / shikimate dehydrogenase, putative
ppa001878m.g	scaffold_2	-16.409	-1.98637	1.4e-14	Down	ABC-2 type transporter family protein
ppa000633m.g	scaffold_3	-13.8193	1.9848	1.92e-79	Up	Phosphoglycerate mutase-like family protein
ppa010253m.g	scaffold_3	-18.2194	1.98458	6.57e-05	Up	Ras-related small GTP-binding family protein
ppa020498m.g	scaffold_1	-18.3919	1.97942	0.000182166	Up	Excinuclease ABC, C subunit, N-terminal
ppa020876m.g	scaffold_5	-18.3919	1.97942	0.000182166	Up	Pentatricopeptide repeat (PPR) superfamily protein
ppa011876m.g	scaffold_3	-16.8693	1.97739	1.49e-10	Up	zinc finger (AN1-like) family protein
ppa001314m.g	scaffold_15	-19.047	-1.97478	0.00407731	Down	Transducin/WD40 repeat-like superfamily protein
ppa001559m.g	scaffold_7	-18.784	-1.97478	0.00143091	Down	DNA/RNA helicase protein
ppa011533m.g	scaffold_1	-18.199	-1.97478	6.57e-05	Down	germin-like protein 7
ppa020963m.g	scaffold_1	-16.784	-1.97478	2.16e-11	Down	helicases;ATP-dependent helicases;nucleic acid binding;ATP binding;DNA-directed DNA polymerases;DNA binding
ppa024631m.g	scaffold_5	-19.047	-1.97478	0.00407731	Down	FAR1-related sequence 3
ppa007443m.g	scaffold_3	-16.2659	1.97276	2.93e-15	Up	Mitochondrial substrate carrier family protein
ppa013777m.g	scaffold_8	-15.0563	1.97078	4.56e-34	Up	Glutaredoxin family protein
ppa011265m.g	scaffold_3	-18.8147	1.96382	0.00143091	Up	abscisic acid (aba)-deficient 4
ppa026519m.g	scaffold_6	-18.8147	1.96382	0.00143091	Up	Ribonuclease H-like superfamily protein
ppa007989m.g	scaffold_1	-16.9431	1.95811	6.38e-10	Up
ppa015125m.g	scaffold_2	-15.1306	-1.95567	8.63e-32	Down	NB-ARC domain-containing disease resistance protein
ppa014394m.g	scaffold_6	-19.084	1.95122	0.00407731	Up
ppb014879m.g	scaffold_6	-14.1247	-1.94861	5.88e-62	Down	Pectinacetylesterase family protein
ppa014299m.g	scaffold_9	-13.6795	1.94835	5.21e-84	Up
ppa000513m.g	scaffold_5	-15.631	-1.94099	1.63e-22	Down	RNA-dependent RNA polymerase 2
ppa001311m.g	scaffold_6	-15.6583	-1.94034	4.32e-22	Down	lipoxygenase 1
ppa024088m.g	scaffold_3	-17.7114	1.93949	3.02e-06	Up	PQ-loop repeat family protein / transmembrane family protein
ppa021560m.g	scaffold_4	-14.9117	-1.93784	2.95e-36	Down	NB-ARC domain-containing disease resistance protein
ppa012639m.g	scaffold_6	-17.3252	1.93776	8.95e-08	Up
ppa014288m.g	scaffold_5	-16.1651	1.93717	2.6e-16	Up
ppb015019m.g	scaffold_1	-16.8306	1.93211	2.26e-10	Up	small acidic protein 1
ppa012574m.g	scaffold_6	-13.7047	-1.93033	8.48e-81	Down	Protein of unknown function, DUF538
ppa019489m.g	scaffold_1	-16.2245	-1.92379	6.69e-15	Down	UDP-glucose:glycoprotein glucosyltransferases;transferases, transferring hexosyl groups;transferases, transferring glycosyl groups
ppa001053m.g	scaffold_3	-16.2659	-1.92231	4.68e-15	Down
ppa013280m.g	scaffold_8	-16.7775	1.92053	1.34e-10	Up	GATA transcription factor 16
ppa013910m.g	scaffold_9	-16.7775	1.92053	1.34e-10	Up	nuclear fusion defective 6
ppa001508m.g	scaffold_6	-14.1489	-1.91914	2.47e-59	Down	U-box domain-containing protein kinase family protein
ppa011107m.g	scaffold_5	-18.6151	1.91831	0.000821395	Up	Plant VAMP (vesicle-associated membrane protein) family protein
ppa018036m.g	scaffold_4	-15.9099	-1.90919	4.11e-18	Down	Protein of unknown function (DUF594)
ppa000074m.g	scaffold_2	-10.6347	-1.90195	0	Down	callose synthase 1
ppa015906m.g	scaffold_1	-19.084	-1.90078	0.00661075	Down	Leucine-rich repeat protein kinase family protein
ppa027044m.g	scaffold_3	-19.084	-1.90078	0.00661075	Down	ABC-2 and Plant PDR ABC-type transporter family protein
ppa000344m.g	scaffold_8	-14.9643	-1.89816	1.28e-33	Down	MUTS homolog 6
ppa011037m.g	scaffold_1	-14.9738	1.89671	2.14e-33	Up	RING/U-box superfamily protein
ppa013465m.g	scaffold_7	-17.3481	1.89196	2.27e-07	Up
ppa019290m.g	scaffold_3	-14.4009	-1.88836	2.66e-48	Down	Protein of unknown function (DUF594)
ppa013641m.g	scaffold_2	-14.1193	1.88071	4.9e-58	Up	Ribosomal protein L36e family protein
ppa026168m.g	scaffold_5	-14.4405	-1.87708	1.88e-46	Down	glucan synthase-like 8
ppa012082m.g	scaffold_6	-16.123	1.87322	9.51e-16	Up	Thioesterase superfamily protein
ppa014538m.g	scaffold_2	-15.9531	1.87322	1.82e-17	Up
ppa012609m.g	scaffold_7	-16.2366	1.87105	1.12e-14	Up
ppa1027201m.g	scaffold_6	-17.0301	-1.86786	6.88e-09	Down	LATERAL ORGAN JUNCTION
ppa004917m.g	scaffold_1	-12.9667	1.86221	4.9e-125	Up
ppa005015m.g	scaffold_4	-16.3214	1.86172	2.91e-13	Up	Pectin lyase-like superfamily protein
ppa010944m.g	scaffold_7	-17.284	1.8553	2.11e-07	Up	Late embryogenesis abundant (LEA) hydroxyproline-rich glycoprotein family
ppa024196m.g	scaffold_7	-17.9966	1.85119	5.7e-05	Up	4\'-phosphopantetheinyl transferase superfamily
ppa015461m.g	scaffold_2	-15.0734	-1.85084	6.09e-30	Down	NB-ARC domain-containing disease resistance protein
ppa018968m.g	scaffold_5	-16.576	-1.84472	1.66e-11	Down	Protein of unknown function, DUF547
ppa003114m.g	scaffold_3	-14.7484	-1.84287	8.62e-37	Down	Potassium transporter family protein
ppa013221m.g	scaffold_1	-15.6543	1.83992	2.49e-20	Up	cytochrome B5 isoform B
ppa000566m.g	scaffold_6	-14.9783	-1.83727	2.75e-31	Down	Leucine-rich receptor-like protein kinase family protein
ppa011136m.g	scaffold_2	-18.8803	1.83258	0.00371917	Up
ppa013667m.g	scaffold_5	-17.0059	1.83258	1.59e-08	Up
ppa024961m.g	scaffold_4	-18.8803	1.83258	0.00371917	Up	F-box family protein
ppa024521m.g	scaffold_6	-16.5829	-1.83104	2.62e-11	Down	nuclear RNA polymerase C1
ppa024887m.g	scaffold_6	-14.476	-1.82917	4.13e-43	Down	glucan synthase-like 10
ppa001703m.g	scaffold_4	-17.7415	-1.82893	1.21e-05	Down	Transducin/WD40 repeat-like superfamily protein
ppa005517m.g	scaffold_8	-16.1565	-1.82893	3.32e-14	Down	UDP-glycosyltransferase 73B4
ppa007888m.g	scaffold_6	-17.7415	-1.82893	1.21e-05	Down	DNA-binding bromodomain-containing protein
ppa001420m.g	scaffold_1	-15.1761	-1.82693	2.93e-27	Down	urease
ppa013901m.g	scaffold_8	-16.5144	1.82591	2.25e-11	Up	Small nuclear ribonucleoprotein family protein
ppa000313m.g	scaffold_10	-12.9125	-1.82494	4.24e-124	Down	P-glycoprotein 11
ppa000821m.g	scaffold_8	-15.924	-1.81754	2.22e-16	Down	P-loop nucleoside triphosphate hydrolases superfamily protein with CH (Calponin Homology) domain
ppa1027189m.g	scaffold_7	-18.0153	1.81372	9.02e-05	Up	FAD-dependent oxidoreductase family protein
ppa011337m.g	scaffold_3	-12.0614	1.81311	3.53e-220	Up	glutathione S-transferase PHI 9
ppa005204m.g	scaffold_7	-13.8117	1.80904	1.27e-66	Up
ppa010976m.g	scaffold_5	-15.7511	1.8051	1.76e-18	Up	translocase inner membrane subunit 17-1
ppa006679m.g	scaffold_5	-16.2699	1.80445	6.1e-13	Up	metal tolerance protein A2
ppb011556m.g	scaffold_1	-18.6728	1.80283	0.0021024	Up
ppa017041m.g	scaffold_1	-17.1331	-1.8026	7.25e-08	Down	Disease resistance protein (TIR-NBS-LRR class) family
ppa022421m.g	scaffold_1	-17.1331	-1.8026	7.25e-08	Down	Pentatricopeptide repeat (PPR) superfamily protein
ppa004627m.g	scaffold_5	-16.757	-1.7979	7.75e-10	Down	Exostosin family protein
ppa002800m.g	scaffold_4	-17.5516	-1.79581	4.12e-06	Down	Phototropic-responsive NPH3 family protein
ppa022572m.g	scaffold_4	-15.8443	-1.7947	7.17e-17	Down	wall-associated kinase 2
ppa013562m.g	scaffold_3	-16.7297	1.7939	1.11e-09	Up
ppa021082m.g	scaffold_6	-16.3331	-1.78801	1.12e-12	Down	UDP-glucosyl transferase 84B2
ppa1027183m.g	scaffold_3	-16.1052	-1.78715	4.36e-14	Down
ppa000403m.g	scaffold_1	-16.7649	-1.78213	1.21e-09	Down	ARM repeat superfamily protein
ppa008969m.g	scaffold_4	-18.1434	-1.78213	0.000247088	Down	bifunctional nuclease i
ppa015330m.g	scaffold_6	-18.8803	-1.78213	0.00592461	Down	beta glucosidase 11
ppa022928m.g	scaffold_1	-18.8803	-1.78213	0.00592461	Down	HD domain-containing metal-dependent phosphohydrolase family protein
ppa023602m.g	scaffold_6	-18.4653	-1.78213	0.00119324	Down
ppa024008m.g	scaffold_7	-18.4653	-1.78213	0.00119324	Down	Survival protein SurE-like phosphatase/nucleotidase
ppa013719m.g	scaffold_1	-13.7695	1.78188	1.69e-66	Up
ppa013217m.g	scaffold_7	-15.4258	1.77931	4.85e-22	Up
ppa009350m.g	scaffold_3	-12.0662	-1.77847	1.25e-210	Down	xyloglucan endotransglucosylase/hydrolase 9
ppa010103m.g	scaffold_6	-17.245	1.7773	4.75e-07	Up	RNase L inhibitor protein-related
ppa005756m.g	scaffold_1	-16.1825	-1.77684	3.01e-13	Down	DNAJ heat shock N-terminal domain-containing protein
ppa013985m.g	scaffold_5	-17.0345	1.77524	6.07e-08	Up	LYR family of Fe/S cluster biogenesis protein
ppa021741m.g	scaffold_6	-14.9632	-1.77076	1.83e-29	Down	LRR and NB-ARC domains-containing disease resistance protein
ppa025399m.g	scaffold_4	-13.3904	-1.76761	7.16e-84	Down
ppa010054m.g	scaffold_1	-14.3401	1.7632	2.39e-44	Up
ppa011962m.g	scaffold_4	-17.9155	1.76219	8.17e-05	Up	Uncharacterised protein family (UPF0497)
ppa026667m.g	scaffold_8	-14.7476	1.75818	1.97e-33	Up
ppa005914m.g	scaffold_4	-12.4805	-1.75732	1.07e-154	Down	microtubule-associated proteins 65-1
ppa025447m.g	scaffold_6	-14.5482	-1.75485	7.47e-38	Down	potassium transporter 1
ppa005646m.g	scaffold_4	-18.6728	-1.75238	0.00332689	Down
ppa017682m.g	scaffold_7	-17.6728	-1.75238	1.74e-05	Down	homogentisate prenyltransferase
ppa022767m.g	scaffold_6	-16.6728	-1.75238	6.54e-10	Down	phytosulfokine 2 precursor
ppa022994m.g	scaffold_3	-16.159	-1.75088	4.24e-13	Down	ATP-dependent peptidases;nucleotide binding;serine-type endopeptidases;DNA helicases;ATP binding;damaged DNA binding;nucleoside-triphosphatases
ppa005735m.g	scaffold_1	-16.3366	1.75012	9.3e-12	Up
ppa000256m.g	scaffold_1	-14.4163	-1.74789	3.87e-41	Down	pleiotropic drug resistance 12
ppa002450m.g	scaffold_4	-18.1858	1.74769	0.000388131	Up	Leucine-rich repeat protein kinase family protein
ppa001199m.g	scaffold_8	-15.7551	-1.7467	5.03e-17	Down	debranching enzyme 1
ppb019557m.g	scaffold_8	-12.3137	1.74635	3.54e-172	Up	Ribosomal protein S14p/S29e family protein
ppa011389m.g	scaffold_2	-15.7537	1.74607	2.3e-17	Up	prenylated RAB acceptor 1.B1
ppa000335m.g	scaffold_2	-17.0248	-1.74416	6.07e-08	Down	LRR and NB-ARC domains-containing disease resistance protein
ppa024760m.g	scaffold_3	-15.9307	-1.74212	4.38e-15	Down	terpene synthase 04
ppa019578m.g	scaffold_2	-15.7835	1.74025	6.03e-17	Up
ppa013930m.g	scaffold_3	-12.8914	1.73633	1.69e-114	Up	Zinc-binding ribosomal protein family protein
ppa001233m.g	scaffold_3	-14.5113	-1.73559	5.2e-38	Down	aminopeptidase M1
ppa001734m.g	scaffold_3	-13.775	-1.73424	2.45e-62	Down	starch synthase 2
ppa003642m.g	scaffold_1	-15.1867	-1.73169	1.81e-24	Down	NSP-interacting kinase 3
ppa012992m.g	scaffold_4	-16.5628	1.72924	4.91e-10	Up
ppa001354m.g	scaffold_6	-13.7641	-1.72866	2.04e-62	Down	alpha-glucan phosphorylase 2
ppa014453m.g	scaffold_6	-15.3911	1.72249	3.31e-21	Up	cytochrome-c oxidases;electron carriers
ppa000041m.g	scaffold_6	-14.2197	-1.72102	1.02e-45	Down	ILITYHIA
ppa010437m.g	scaffold_1	-16.2737	1.71981	7.63e-12	Up
ppa013464m.g	scaffold_2	-15.7973	-1.71728	4.79e-16	Down	Bifunctional inhibitor/lipid-transfer protein/seed storage 2S albumin superfamily protein
ppa000593m.g	scaffold_2	-13.0062	-1.71654	4.24e-103	Down	Cellulose synthase family protein
ppa012426m.g	scaffold_5	-13.8439	1.71643	6.55e-59	Up	Calcium-binding EF-hand family protein
ppa000651m.g	scaffold_6	-14.1678	-1.71532	4.43e-47	Down	P-loop containing nucleoside triphosphate hydrolases superfamily protein
ppa009906m.g	scaffold_8	-14.2391	1.71424	7.53e-45	Up	NAD(P)-binding Rossmann-fold superfamily protein
ppa023019m.g	scaffold_5	-18.355	1.71328	0.00106502	Up	Zinc finger, C3HC4 type (RING finger) family protein
ppa013413m.g	scaffold_8	-13.5312	1.71211	6.38e-72	Up	Ribosomal L22e protein family
ppa011864m.g	scaffold_8	-17.9155	-1.71174	0.000127539	Down	Mitochondrial import inner membrane translocase subunit Tim17/Tim22/Tim23 family protein
ppa021440m.g	scaffold_2	-17.5936	-1.71174	1.57e-05	Down	Pentatricopeptide repeat (PPR) superfamily protein
ppa000639m.g	scaffold_7	-12.785	-1.70728	1.91e-118	Down	sucrose phosphate synthase 1F
ppa000186m.g	scaffold_1	-13.5915	-1.70394	1.94e-68	Down	tRNA arginine adenosine deaminase
ppa015096m.g	scaffold_6	-18.208	1.70329	0.000606107	Up	zinc finger (C3HC4-type RING finger) family protein
ppa016545m.g	scaffold_7	-17.623	1.70329	2.44e-05	Up	mitochondrial ribosomal protein L11
ppa020779m.g	scaffold_5	-18.208	1.70329	0.000606107	Up	Concanavalin A-like lectin protein kinase family protein
ppa025228m.g	scaffold_2	-15.8917	-1.69992	8.46e-15	Down	receptor like protein 47
ppa014110m.g	scaffold_6	-15.1934	1.6966	2.39e-23	Up	Tim10/DDP family zinc finger protein
ppa013446m.g	scaffold_1	-18.0746	1.69507	0.000346001	Up
ppa014503m.g	scaffold_1	-13.3451	1.69338	4.35e-80	Up	arabinogalactan protein 15
ppa011819m.g	scaffold_5	-13.3963	1.69142	2.9e-77	Up	Ribosomal protein L6 family
ppa003467m.g	scaffold_5	-18.7035	-1.69098	0.00522288	Down	ubiquitin-specific protease 21
ppa013827m.g	scaffold_5	-16.179	1.69004	1.11e-12	Up
ppa015987m.g	scaffold_6	-16.8683	-1.68847	2.91e-08	Down	Lecithin:cholesterol acyltransferase family protein
ppa012246m.g	scaffold_2	-12.9752	1.68819	2.52e-102	Up	Ribosomal protein S12/S23 family protein
ppa014594m.g	scaffold_1	-18.9525	1.68819	0.00935531	Up
ppa001074m.g	scaffold_4	-14.053	-1.68777	2.22e-49	Down	starch synthase 3
ppa002522m.g	scaffold_6	-13.7126	-1.68563	1.39e-61	Down	telomeric DNA binding protein 1
ppa020301m.g	scaffold_6	-15.7315	1.68547	1.66e-16	Up	RING/U-box superfamily protein
ppa021306m.g	scaffold_3	-18.0543	-1.68527	0.000346001	Down	Protein of unknown function (DUF789)
ppa014415m.g	scaffold_4	-15.2916	1.68419	1.2e-21	Up	ATPase, V0 complex, subunit E
ppb013122m.g	scaffold_4	-17.2916	1.68419	2.73e-06	Up	thioredoxin family protein
ppa014089m.g	scaffold_3	-16.5399	1.68343	1.04e-09	Up
ppa001469m.g	scaffold_4	-13.6324	-1.68272	6.59e-65	Down	subtilisin-like serine protease 3
ppa011052m.g	scaffold_7	-15.84	1.68234	2.12e-15	Up	RING/U-box superfamily protein
ppa014541m.g	scaffold_7	-11.9015	1.6796	5.85e-211	Up	ribosomal protein S28
ppa020461m.g	scaffold_7	-18.5187	-1.67522	0.00293506	Down	heat shock protein 70
ppa014537m.g	scaffold_1	-12.3089	1.67338	1.43e-158	Up	Ribosomal L29e protein family
ppa014057m.g	scaffold_8	-17.6382	1.67292	3.76e-05	Up	heat shock factor binding protein
ppa019061m.g	scaffold_3	-17.6382	1.67292	3.76e-05	Up
ppa011056m.g	scaffold_5	-15.2429	1.66981	5.74e-22	Up	RING/U-box superfamily protein
ppa024578m.g	scaffold_1	-18.547	1.66908	0.00293506	Up	LYR family of Fe/S cluster biogenesis protein
ppa002141m.g	scaffold_1	-16.6156	-1.6678	1.98e-09	Down
ppa013887m.g	scaffold_6	-15.3006	1.66604	4.27e-21	Up
ppa000007m.g	scaffold_8	-14.5349	-1.66557	1.51e-34	Down	target of rapamycin
ppa015204m.g	scaffold_1	-12.2383	-1.66522	3.12e-164	Down	P-loop containing nucleoside triphosphate hydrolases superfamily protein
ppa020592m.g	scaffold_1	-17.0644	-1.66509	3.48e-07	Down
ppa005434m.g	scaffold_1	-12.0461	-1.66506	2.13e-187	Down	UDP-D-glucuronate 4-epimerase 6
ppa001960m.g	scaffold_3	-15.6427	-1.66199	9.81e-17	Down	Protein of unknown function (DUF3754)
ppa014368m.g	scaffold_2	-15.7694	1.66172	1.01e-15	Up
ppa016169m.g	scaffold_2	-16.5257	-1.66128	6.8e-10	Down	glutamate receptor 1.4
ppa013346m.g	scaffold_5	-14.0208	1.65875	1.67e-48	Up	Ribosomal protein L7Ae/L30e/S12e/Gadd45 family protein
ppa022355m.g	scaffold_1	-16.2796	-1.65759	1.8e-11	Down	zinc ion binding;nucleic acid binding
ppa013610m.g	scaffold_7	-13.0215	1.65749	9.56e-96	Up
ppa000127m.g	scaffold_4	-13.9663	-1.65571	1.65e-50	Down	Outer arm dynein light chain 1 protein
ppa014339m.g	scaffold_1	-14.3446	1.65497	3.71e-39	Up	Mitochondrial outer membrane translocase complex, subunit Tom7
ppa016720m.g	scaffold_4	-18.208	-1.65285	0.000940674	Down	origin recognition complex 1
ppa024963m.g	scaffold_1	-17.208	-1.65285	1.58e-06	Down	Disease resistance protein (TIR-NBS-LRR class) family
ppa000587m.g	scaffold_4	-16.0074	-1.65089	5.25e-13	Down	alpha-glucan phosphorylase 2
ppa012221m.g	scaffold_7	-17.9718	1.64971	0.000305864	Up	Nucleic acid-binding, OB-fold-like protein
ppa011771m.g	scaffold_7	-17.5328	-1.6472	2.17e-05	Down
ppa006346m.g	scaffold_2	-16.8578	1.64671	9.37e-08	Up	N-terminal nucleophile aminohydrolases (Ntn hydrolases) superfamily protein
ppa001150m.g	scaffold_1	-16.7274	-1.64316	1.37e-08	Down	Protein of unknown function (DUF630 and DUF632)
ppa012406m.g	scaffold_5	-17.5616	1.63993	3.33e-05	Up	Thioesterase superfamily protein
ppa014539m.g	scaffold_3	-13.1835	1.63737	1.44e-83	Up	Ribosomal protein S30 family protein
ppa021441m.g	scaffold_7	-16.8952	-1.6347	1.05e-07	Down	disease resistance protein (TIR-NBS-LRR class), putative
ppa003236m.g	scaffold_5	-15.2789	1.63464	1.21e-20	Up	Domain of unknown function (DUF23)
ppa010551m.g	scaffold_1	-17.1728	1.63291	2.15e-06	Up	DNA-binding storekeeper protein-related
ppa010642m.g	scaffold_6	-15.5212	1.63188	1.05e-17	Up	20S proteasome beta subunit G1
ppa000410m.g	scaffold_1	-14.0494	-1.63013	2.76e-46	Down	nuclear RNA polymerase D2A
ppa000636m.g	scaffold_1	-18.7356	-1.62685	0.00813006	Down	sucrose phosphate synthase 1F
ppa006480m.g	scaffold_8	-17.7356	-1.62685	0.000100497	Down	pfkB-like carbohydrate kinase family protein
ppa025959m.g	scaffold_6	-18.7356	-1.62685	0.00813006	Down	alpha 1,4-glycosyltransferase family protein
ppa013035m.g	scaffold_7	-15.6857	1.6264	6.56e-16	Up
ppa000227m.g	scaffold_8	-16.6382	-1.62248	7.12e-09	Down	pleiotropic drug resistance 12
ppa025310m.g	scaffold_2	-15.2429	-1.61936	8.62e-21	Down	Disease resistance protein (TIR-NBS-LRR class) family
ppa014077m.g	scaffold_1	-15.6656	1.61818	5.86e-16	Up	Small nuclear ribonucleoprotein family protein
ppa005894m.g	scaffold_7	-18.5765	1.61019	0.00455138	Up	DNA polymerase delta small subunit
ppa010828m.g	scaffold_3	-15.876	1.61019	6.24e-14	Up	cytochrome B561-1
ppa011032m.g	scaffold_1	-18.5765	1.61019	0.00455138	Up	Putative lysine decarboxylase family protein
ppa011046m.g	scaffold_7	-18.5765	1.61019	0.00455138	Up	membrin 11
ppa012370m.g	scaffold_1	-16.1502	1.61019	7.55e-12	Up	P-loop containing nucleoside triphosphate hydrolases superfamily protein
ppa013040m.g	scaffold_7	-16.876	1.61019	2.17e-07	Up	SNARE-like superfamily protein
ppa013637m.g	scaffold_1	-14.1171	1.61019	5.04e-43	Up	Ribosomal protein L7Ae/L30e/S12e/Gadd45 family protein
ppa013685m.g	scaffold_4	-17.5765	1.61019	5.08e-05	Up
ppa013830m.g	scaffold_6	-17.1171	1.61019	1.9e-06	Up
ppa013939m.g	scaffold_4	-16.2911	1.61019	1.98e-10	Up	DNA directed RNA polymerase, 7 kDa subunit
ppa016716m.g	scaffold_1	-18.1171	1.61019	0.000824082	Up
ppa019882m.g	scaffold_5	-15.9618	1.61019	3.08e-13	Up	mitochondrial import receptor subunit TOM5 homolog
ppa021562m.g	scaffold_2	-18.4066	1.61019	0.00256321	Up	alpha/beta-Hydrolases superfamily protein
ppa013310m.g	scaffold_6	-13.7897	1.60801	1.33e-53	Up	Ribosomal protein S26e family protein
ppa000247m.g	scaffold_2	-14.6578	-1.60744	1.17e-29	Down	LRR and NB-ARC domains-containing disease resistance protein
ppa007429m.g	scaffold_6	-18.2309	-1.60705	0.00145049	Down	Prenyltransferase family protein
ppa019345m.g	scaffold_8	-18.2309	-1.60705	0.00145049	Down	Transmembrane amino acid transporter family protein
ppa023635m.g	scaffold_2	-18.2309	-1.60705	0.00145049	Down	Leucine-rich repeat protein kinase family protein
ppa024740m.g	scaffold_7	-14.6342	-1.60666	4.08e-30	Down	Actin-binding FH2 (Formin Homology) protein
ppa011290m.g	scaffold_1	-13.8238	1.60573	2.77e-52	Up	RAB GTPase 11C
ppa027145m.g	scaffold_4	-16.5994	-1.60554	6.33e-09	Down	STRUBBELIG-receptor family 3
ppa010132m.g	scaffold_2	-15.074	1.59958	1.5e-22	Up	Dof-type zinc finger DNA-binding family protein
ppa015459m.g	scaffold_1	-17.8578	-1.59627	0.00026854	Down	DNA binding;ATP binding
ppa000165m.g	scaffold_1	-14.6518	-1.59536	2.35e-29	Down	dicer-like 3
ppa013767m.g	scaffold_1	-17.0016	1.59001	9.7e-07	Up
ppa003245m.g	scaffold_8	-15.8084	-1.58621	8.81e-14	Down	Tetratricopeptide repeat (TPR)-like superfamily protein
ppa008563m.g	scaffold_1	-13.0004	1.58498	6.18e-89	Up	ethylene-responsive element binding protein
ppa013975m.g	scaffold_6	-14.8084	1.58371	3.36e-26	Up	Tim10/DDP family zinc finger protein
ppa003315m.g	scaffold_8	-17.42	1.58322	2.57e-05	Up	nitrite reductase 1
ppa013537m.g	scaffold_3	-14.1062	1.58307	6.21e-42	Up	Protein of unknown function (DUF3511)
ppa017496m.g	scaffold_3	-14.8509	-1.58246	7.25e-26	Down	Leucine-rich repeat protein kinase family protein
ppa011661m.g	scaffold_7	-12.6161	1.58219	7.11e-115	Up
ppa017596m.g	scaffold_5	-16.5033	1.58162	6.6e-09	Up
ppa000546m.g	scaffold_5	-15.4997	-1.58111	8.81e-17	Down	Myosin heavy chain-related protein
ppa010384m.g	scaffold_6	-14.7585	1.58035	6.11e-27	Up	pyridoxine biosynthesis 2
ppa017438m.g	scaffold_1	-17.5917	1.57981	7.73e-05	Up	Protein of unknown function (DUF630 and DUF632)
ppa012895m.g	scaffold_7	-12.7591	1.57927	5.37e-104	Up	Ribosomal protein S11 family protein
ppa013185m.g	scaffold_1	-15.3067	1.57902	4.97e-19	Up	Histone superfamily protein
ppa011607m.g	scaffold_2	-9.88411	1.57764	0	Up	Plant invertase/pectin methylesterase inhibitor superfamily protein
ppa013505m.g	scaffold_4	-16.7353	1.57663	9.76e-08	Up	Ubiquitin-like superfamily protein
ppa001362m.g	scaffold_1	-14.1419	-1.57642	1.02e-40	Down
ppa013780m.g	scaffold_1	-17.7865	1.57542	0.000234446	Up	CLAVATA3/ESR-RELATED 26
ppa025416m.g	scaffold_2	-12.5318	1.57285	1.59e-120	Up	FK506 BINDING PROTEIN 53
ppa025240m.g	scaffold_2	-12.4443	1.56991	3.28e-127	Up	PYR1-like 4
ppa019871m.g	scaffold_8	-18.0118	1.56954	0.00071727	Up
ppa011815m.g	scaffold_1	-15.4681	1.56837	5.19e-17	Up	RING/U-box superfamily protein
ppa009879m.g	scaffold_4	-18.1393	1.56579	0.00126003	Up	malonyl-CoA decarboxylase family protein
ppa013743m.g	scaffold_8	-17.1393	1.56579	4.35e-06	Up	dolichol-phosphate mannosyltransferase-related
ppa014457m.g	scaffold_5	-18.1393	1.56579	0.00126003	Up	Small nuclear ribonucleoprotein family protein
ppb022850m.g	scaffold_6	-11.9368	-1.56577	1.04e-178	Down	pseudo-response regulator 7
ppa012085m.g	scaffold_2	-13.6273	1.56543	9.83e-57	Up	RNA binding Plectin/S10 domain-containing protein
ppa020513m.g	scaffold_1	-14.4699	1.56482	1.73e-32	Up	Tetratricopeptide repeat (TPR)-like superfamily protein
ppa019287m.g	scaffold_7	-17.2074	1.56364	7.51e-06	Up	Mitochondrial transcription termination factor family protein
ppa000679m.g	scaffold_1	-13.1749	-1.56116	2.05e-76	Down	histidine kinase 3
ppa005075m.g	scaffold_2	-14.0544	1.56048	3.52e-42	Up	UDP-glucosyl transferase 88A1
ppa003864m.g	scaffold_6	-16.6696	-1.55974	3.77e-08	Down
ppa004724m.g	scaffold_2	-16.6696	-1.55974	3.77e-08	Down	ROP guanine nucleotide exchange factor 5
ppa006295m.g	scaffold_6	-15.5992	-1.55974	2.48e-15	Down	basic helix-loop-helix (bHLH) DNA-binding superfamily protein
ppa023391m.g	scaffold_8	-17.489	-1.55974	4.45e-05	Down	Aminotransferase-like, plant mobile domain family protein
ppa023967m.g	scaffold_1	-17.6696	-1.55974	0.000134514	Down	disease resistance protein (TIR-NBS-LRR class), putative
ppa026529m.g	scaffold_8	-17.876	-1.55974	0.000409541	Down	disease resistance protein (TIR-NBS-LRR class), putative
ppb011258m.g	scaffold_2	-14.9471	-1.55974	1.31e-23	Down
ppa013003m.g	scaffold_6	-16.017	1.5592	4.16e-12	Up	pleckstrin homologue 1
ppa013229m.g	scaffold_1	-13.7449	1.55741	7.12e-52	Up	Ribosomal protein L14
ppa000094m.g	scaffold_3	-14.3019	-1.55663	1.31e-35	Down	B-block binding subunit of TFIIIC
ppa025859m.g	scaffold_7	-13.1003	1.55482	3.11e-80	Up	Ribosomal protein S30 family protein
ppa012139m.g	scaffold_3	-15.4752	1.55415	1.17e-16	Up	Alpha-L RNA-binding motif/Ribosomal protein S4 family protein
ppa009520m.g	scaffold_4	-15.1311	1.54949	1.67e-20	Up	S-adenosyl-L-methionine-dependent methyltransferases superfamily protein
ppa011942m.g	scaffold_5	-18.6072	1.54878	0.00700037	Up	Mediator complex, subunit Med10
ppa026318m.g	scaffold_6	-16.1225	-1.54877	9.18e-11	Down	NB-ARC domain-containing disease resistance protein
ppa012833m.g	scaffold_7	-15.6304	1.54779	4.8e-15	Up
ppa012511m.g	scaffold_6	-12.1229	1.54572	8.32e-154	Up	Ribosomal protein L11 family protein
ppa024354m.g	scaffold_10	-16.584	-1.54463	1.94e-08	Down	auxin response factor 8
ppa001030m.g	scaffold_2	-12.9478	-1.54395	3.52e-87	Down	Protein of unknown function (DUF3741)
ppa020838m.g	scaffold_1	-15.0322	-1.53913	9.22e-22	Down	DNA repair-recombination protein (RAD50)
ppa008609m.g	scaffold_1	-13.6581	1.53863	8.77e-54	Up	GRAM domain family protein
ppa013585m.g	scaffold_2	-13.9907	1.5376	1.01e-42	Up	alpha/beta-Hydrolases superfamily protein
ppa003500m.g	scaffold_7	-16.1957	-1.53666	3.98e-10	Down	Sodium/calcium exchanger family protein
ppa009418m.g	scaffold_6	-13.434	1.53531	1.95e-62	Up	adenosine kinase
ppa019997m.g	scaffold_2	-15.4404	-1.53239	1.78e-16	Down	Agenet domain-containing protein
ppa014532m.g	scaffold_1	-12.9827	1.53178	3.71e-84	Up	Uncharacterised protein family SERF
ppa013301m.g	scaffold_2	-16.7108	1.52772	1.92e-07	Up	SAUR-like auxin-responsive protein family
ppa022910m.g	scaffold_8	-18.0328	1.52772	0.00108854	Up
ppa000319m.g	scaffold_6	-13.4134	-1.52619	5.11e-62	Down	kinesin like protein for actin based chloroplast movement 1
ppa025584m.g	scaffold_2	-16.7353	-1.52619	1.47e-07	Down	ubiquitin-specific protease 12
ppb021269m.g	scaffold_6	-17.096	1.52403	5.69e-06	Up
ppa017576m.g	scaffold_4	-17.8948	-1.52226	0.000621043	Down	bZIP protein
ppa012805m.g	scaffold_1	-15.6663	1.52224	2.73e-14	Up
ppa014262m.g	scaffold_2	-18.1622	1.51999	0.00191396	Up	Yos1-like protein
ppa017455m.g	scaffold_6	-16.1622	1.51999	1.19e-10	Up	RNA polymerase Rpb8
ppa010713m.g	scaffold_6	-18.0118	-1.5191	0.00108854	Down
ppa012171m.g	scaffold_2	-16.0074	1.51904	1.24e-11	Up	eukaryotic translation initiation factor 3G1
ppa013184m.g	scaffold_3	-16.8676	1.51826	9.7e-07	Up	serine protease inhibitor, Kazal-type family protein
ppa005297m.g	scaffold_1	-14.3199	1.51586	1.2e-33	Up	alpha/beta-Hydrolases superfamily protein
ppa1027212m.g	scaffold_2	-18.1393	-1.51535	0.00191396	Down	alpha/beta-Hydrolases superfamily protein
ppa006785m.g	scaffold_1	-15.8995	-1.51274	6.33e-12	Down	Pentatricopeptide repeat (PPR) superfamily protein
ppa007245m.g	scaffold_2	-15.6947	1.51234	6.93e-14	Up	purine permease 11
ppa012772m.g	scaffold_8	-15.9824	1.51065	1.09e-11	Up	mitochondrial ribosomal protein L11
ppa026478m.g	scaffold_7	-15.2346	1.50942	2.58e-18	Up	Acyl-CoA N-acyltransferases (NAT) superfamily protein
ppa024397m.g	scaffold_4	-18.4338	-1.50529	0.00598812	Down	ribosomal protein L11 methyltransferase-related
ppa018734m.g	scaffold_7	-14.5378	-1.50488	2.14e-28	Down	LRR and NB-ARC domains-containing disease resistance protein
ppa000332m.g	scaffold_2	-13.0617	-1.50321	2.38e-76	Down	chromatin remodeling 42
ppa010941m.g	scaffold_1	-12.0117	1.50289	3.12e-157	Up	RmlC-like cupins superfamily protein
ppa014536m.g	scaffold_6	-15.1072	1.50166	1.23e-19	Up
ppa026705m.g	scaffold_1	-17.1072	1.50166	8.5e-06	Up	Tetratricopeptide repeat (TPR)-like superfamily protein
ppa008556m.g	scaffold_7	-15.0377	-1.49768	1.3e-20	Down	TARGET OF MONOPTEROS 6
ppa001639m.g	scaffold_1	-13.4683	-1.497	6.38e-58	Down	isoamylase 3
ppa010917m.g	scaffold_1	-15.9052	1.49697	4.88e-12	Up	Tetratricopeptide repeat (TPR)-like superfamily protein
ppa020598m.g	scaffold_2	-13.3202	1.49697	5.23e-64	Up	beta-hydroxyisobutyryl-CoA hydrolase 1
ppa016937m.g	scaffold_2	-15.1011	-1.49489	1.07e-19	Down	NB-ARC domain-containing disease resistance protein
ppa019171m.g	scaffold_6	-17.7024	-1.49415	0.000306947	Down	Protein of unknown function (DUF1645)
ppa001084m.g	scaffold_1	-16.1506	-1.49263	6.64e-10	Down	Preprotein translocase SecA family protein
ppa012056m.g	scaffold_8	-15.226	1.49235	4.95e-18	Up
ppa014411m.g	scaffold_1	-16.5479	1.49235	7.34e-08	Up
ppa017841m.g	scaffold_4	-17.5479	1.49235	0.000152107	Up	F-box family protein
ppa000343m.g	scaffold_2	-17.2194	-1.48935	1.69e-05	Down	NB-ARC domain-containing disease resistance protein
ppa024831m.g	scaffold_8	-17.8043	-1.48935	0.000535436	Down	Disease resistance protein (TIR-NBS-LRR class) family
ppa020128m.g	scaffold_2	-16.779	1.48917	7.29e-07	Up	syntaxin of plants 21
ppa000680m.g	scaffold_1	-13.9045	-1.48901	1.69e-42	Down	P-loop containing nucleoside triphosphate hydrolases superfamily protein
ppa013188m.g	scaffold_3	-11.1096	1.48891	2.33e-286	Up	Ribosomal L27e protein family
ppa010255m.g	scaffold_6	-16.428	1.48819	2.18e-08	Up	3\'-5\'-exoribonuclease family protein
ppa001497m.g	scaffold_7	-16.255	-1.48759	3.29e-09	Down	Disease resistance protein (CC-NBS-LRR class) family
ppa020758m.g	scaffold_4	-14.1134	-1.48616	4.44e-37	Down	myosin 2
ppa014549m.g	scaffold_8	-14.5949	1.48465	3.39e-27	Up	nucleolar RNA-binding Nop10p family protein
ppa003027m.g	scaffold_6	-16.914	-1.48379	1.67e-06	Down	Plant protein of unknown function (DUF828)
ppa010230m.g	scaffold_3	-15.2833	1.48145	3.57e-17	Up	Ribosome recycling factor
ppa010110m.g	scaffold_6	-15.3555	1.48129	2e-16	Up	Uncharacterised conserved protein UCP022280
ppa013298m.g	scaffold_4	-16.8868	1.47979	2.15e-06	Up	prefoldin 6
ppa000758m.g	scaffold_4	-14.4273	-1.47844	1.3e-29	Down	starch synthase 4
ppa011407m.g	scaffold_7	-17.3948	1.47774	7.56e-05	Up	Mitochondrial glycoprotein family protein
ppa006709m.g	scaffold_6	-17.4478	-1.47728	8.77e-05	Down	Chaperone DnaJ-domain superfamily protein
ppa007402m.g	scaffold_4	-16.5557	1.47692	1.09e-07	Up	plant U-box 8
ppa022453m.g	scaffold_3	-17.7367	1.47588	0.000460005	Up	ARM repeat superfamily protein
ppa026337m.g	scaffold_7	-16.7367	1.47588	6.31e-07	Up	CCCH-type zinc finger family protein
ppa000905m.g	scaffold_2	-16.4896	-1.47485	2.89e-08	Down	limit dextrinase
ppa005037m.g	scaffold_10	-17.1858	1.47268	2.18e-05	Up	Tetratricopeptide repeat (TPR)-like superfamily protein
ppa014828m.g	scaffold_7	-18.1858	1.47268	0.00288725	Up
ppb018588m.g	scaffold_8	-12.066	1.47243	4.32e-145	Up
ppa013399m.g	scaffold_3	-15.2532	1.47211	2.71e-17	Up
ppa013450m.g	scaffold_2	-13.6514	1.47174	2.09e-49	Up	Ribosomal protein L31e family protein
ppa000963m.g	scaffold_4	-15.8402	-1.46954	9.1e-12	Down
ppa021764m.g	scaffold_7	-17.1622	-1.46954	1.47e-05	Down	AP2/B3-like transcriptional factor family protein
ppa011251m.g	scaffold_6	-16.0074	-1.46859	1.49e-10	Down
ppa001064m.g	scaffold_1	-13.8024	-1.46748	2.39e-44	Down	PLAT/LH2 domain-containing lipoxygenase family protein
ppa009647m.g	scaffold_4	-17.2564	1.4658	3.76e-05	Up	WRKY DNA-binding protein 65
ppa012413m.g	scaffold_5	-17.2564	1.4658	3.76e-05	Up	Thioesterase superfamily protein
ppa000377m.g	scaffold_6	-17.2315	-1.4651	2.53e-05	Down	Spc97 / Spc98 family of spindle pole body (SBP) component
ppa003050m.g	scaffold_8	-15.5365	-1.46474	2.99e-14	Down	fatty acid amide hydrolase
ppa1027167m.g	scaffold_8	-16.0695	-1.46458	4.32e-10	Down	disease resistance protein (TIR-NBS-LRR class), putative
ppa014039m.g	scaffold_1	-15.7667	1.46451	1.45e-12	Up	small nuclear ribonucleoprotein F
ppa013349m.g	scaffold_7	-12.8047	1.46282	7.28e-87	Up	Ubiquitin supergroup;Ribosomal protein L40e
ppa020815m.g	scaffold_4	-15.818	-1.46204	7.89e-12	Down	P-glycoprotein 11
ppa012568m.g	scaffold_7	-17.5635	1.46132	0.000226882	Up	MITOCHONDRIAL FERREDOXIN 2
ppa012525m.g	scaffold_6	-15.1918	1.46061	1.05e-17	Up	Mitochondrial import inner membrane translocase subunit Tim17/Tim22/Tim23 family protein
ppa018598m.g	scaffold_5	-16.497	-1.4602	4.29e-08	Down	tRNA/rRNA methyltransferase (SpoU) family protein
ppa019285m.g	scaffold_5	-17.7194	-1.4602	0.000460005	Down	SUPPRESSOR OF AUXIN RESISTANCE1
ppa021099m.g	scaffold_5	-16.7194	-1.4602	4.25e-07	Down	BCL-2-associated athanogene 1
ppa023813m.g	scaffold_1	-16.9824	-1.4602	4.27e-06	Down	NAD(P)-binding Rossmann-fold superfamily protein
ppa021674m.g	scaffold_5	-16.8966	1.46016	3.18e-06	Up	Ribosomal protein S21 family protein
ppa011903m.g	scaffold_4	-13.7636	1.45841	3.78e-45	Up	molybdopterin biosynthesis MoaE family protein
ppa012098m.g	scaffold_4	-18.3306	1.45818	0.00509764	Up	D-Tyr-tRNA(Tyr) deacylase family protein
ppa013906m.g	scaffold_2	-16.7456	1.45818	9.32e-07	Up
ppa023923m.g	scaffold_6	-17.0434	-1.4559	7.35e-06	Down	non-intrinsic ABC protein 12
ppa013051m.g	scaffold_6	-13.1069	1.45561	4.22e-70	Up	Ribosomal protein S12/S23 family protein
ppa010240m.g	scaffold_3	-17.9541	1.45407	0.00140269	Up	alpha/beta-Hydrolases superfamily protein
ppa019823m.g	scaffold_6	-17.9541	1.45407	0.00140269	Up	carbamoyl phosphate synthetase A
ppa004685m.g	scaffold_1	-15	-1.45394	5.27e-20	Down	2-oxoacid dehydrogenases acyltransferase family protein
ppa013401m.g	scaffold_2	-15.5674	1.45346	5.84e-14	Up	mitochondrial acyl carrier protein 1
ppa001337m.g	scaffold_5	-15.5007	-1.45282	2.25e-14	Down	plastid transcriptionally active 2
ppa003555m.g	scaffold_7	-16.6311	-1.45051	2.15e-07	Down	FAD/NAD(P)-binding oxidoreductase family protein
ppa011825m.g	scaffold_2	-11.3324	1.45007	6.79e-233	Up	Ribosomal protein L6 family
ppa006373m.g	scaffold_2	-17.4088	1.44972	0.000112269	Up	manganese tracking factor for mitochondrial SOD2
ppa000869m.g	scaffold_4	-15.3648	-1.44946	1.21e-15	Down	tRNA synthetase class I (I, L, M and V) family protein
ppa002413m.g	scaffold_4	-15.3648	-1.44946	1.21e-15	Down	Zinc finger (CCCH-type) family protein / RNA recognition motif (RRM)-containing protein
ppa012904m.g	scaffold_6	-14.1651	1.44925	4.27e-34	Up
ppa016837m.g	scaffold_5	-16.8771	-1.44871	2.15e-06	Down	Protein kinase superfamily protein
ppa024626m.g	scaffold_2	-15.3845	-1.44795	2.05e-15	Down	Disease resistance protein (TIR-NBS-LRR class) family
ppa023819m.g	scaffold_1	-15.9052	-1.44653	5.67e-11	Down	Disease resistance protein (TIR-NBS-LRR class) family
ppa026310m.g	scaffold_2	-16.5044	-1.44541	6.36e-08	Down	NB-ARC domain-containing disease resistance protein
ppa019141m.g	scaffold_1	-17.9338	-1.44426	0.00140269	Down	F-box/RNI-like superfamily protein
ppb019316m.g	scaffold_4	-17.9338	-1.44426	0.00140269	Down	Plant L-ascorbate oxidase
ppa006783m.g	scaffold_4	-16.0449	1.44394	1.99e-10	Up	Copine (Calcium-dependent phospholipid-binding protein) family
ppa003398m.g	scaffold_7	-16.0805	-1.44256	9.3e-10	Down	Major facilitator superfamily protein
ppa000081m.g	scaffold_7	-12.7931	-1.4419	1.54e-84	Down	ATP-binding cassette A1
ppa017272m.g	scaffold_2	-15.3141	-1.44075	5.36e-16	Down	Protein kinase superfamily protein
ppa006804m.g	scaffold_7	-16.4915	1.44026	1.19e-07	Up	Plant Tudor-like RNA-binding protein
ppa013154m.g	scaffold_1	-15.8286	1.44026	9.1e-12	Up	Ribosomal L32p protein family
ppa010431m.g	scaffold_6	-11.056	1.43841	1.57e-277	Up	ascorbate peroxidase 1
ppa014005m.g	scaffold_1	-14.513	1.43772	5.93e-27	Up
ppa001120m.g	scaffold_4	-14.1783	-1.43719	2.88e-33	Down	SPA1-related 3
ppa008288m.g	scaffold_2	-14.9804	-1.43551	8.55e-20	Down	arginase
ppa015527m.g	scaffold_4	-16.6643	1.43461	6.9e-07	Up
ppa026454m.g	scaffold_4	-16.6643	1.43461	6.9e-07	Up	GT-2-like 1
ppa001123m.g	scaffold_8	-17.3173	-1.43421	6.49e-05	Down	Leucine-rich repeat protein kinase family protein
ppa008135m.g	scaffold_1	-18.0543	-1.43421	0.0024589	Down	NAD(P)-linked oxidoreductase superfamily protein
ppa025774m.g	scaffold_8	-17.3173	-1.43421	6.49e-05	Down	ribonucleotide reductase 1
ppa000875m.g	scaffold_6	-14.4503	-1.43241	1.9e-27	Down	glycoside hydrolase family 2 protein
ppa014547m.g	scaffold_5	-17.1418	1.4324	2.77e-05	Up	DNA directed RNA polymerase, 7 kDa subunit
ppa000677m.g	scaffold_7	-13.9681	-1.43163	3.93e-38	Down	P-loop containing nucleoside triphosphate hydrolases superfamily protein
ppa000829m.g	scaffold_4	-16.0861	-1.43142	1.36e-09	Down	chromatin remodeling 24
ppa012076m.g	scaffold_1	-17.344	1.43122	9.61e-05	Up
ppa009615m.g	scaffold_5	-15.6447	1.42912	6.17e-13	Up	Small nuclear ribonucleoprotein family protein
ppa004922m.g	scaffold_2	-17.1185	-1.42849	1.88e-05	Down	P-loop containing nucleoside triphosphate hydrolases superfamily protein
ppa025837m.g	scaffold_8	-17.1185	-1.42849	1.88e-05	Down	chloride channel E
ppa011284m.g	scaffold_6	-12.4411	1.42817	7.94e-106	Up	Ribosomal protein L1p/L10e family
ppa000430m.g	scaffold_3	-13.5874	-1.42729	1.3e-48	Down	ATPase E1-E2 type family protein / haloacid dehalogenase-like hydrolase family protein
ppa025033m.g	scaffold_2	-13.9354	-1.42729	2.43e-38	Down	Disease resistance protein (CC-NBS-LRR class) family
ppa001739m.g	scaffold_3	-11.8371	-1.42701	2.7e-159	Down	Subtilase family protein
ppa019799m.g	scaffold_6	-17.7367	-1.42544	0.000685564	Down	Tetratricopeptide repeat (TPR)-like superfamily protein
ppa000510m.g	scaffold_1	-14.5894	-1.42332	1.16e-24	Down	phytochrome B
ppa025065m.g	scaffold_6	-16.0598	-1.42324	1.17e-09	Down	RNA binding (RRM/RBD/RNP motifs) family protein
ppa007839m.g	scaffold_5	-18.1858	-1.42224	0.004324	Down	NAC domain containing protein 58
ppa014429m.g	scaffold_7	-13.2154	1.42164	5.57e-62	Up	Ribosomal L38e protein family
ppa013427m.g	scaffold_2	-11.6737	1.42143	3.53e-177	Up	Ribosomal L29 family protein
ppa013613m.g	scaffold_6	-15.9167	1.42008	6.57e-11	Up	Ribosomal L18p/L5e family protein
ppa016662m.g	scaffold_4	-16.5425	1.4195	2.98e-07	Up	K+ uptake permease 11
ppa001793m.g	scaffold_2	-15.2207	-1.41888	1.54e-16	Down	Protein of unknown function (DUF288)
ppa003877m.g	scaffold_3	-15.0033	-1.41838	4.52e-19	Down	SKU5 similar 5
ppa009817m.g	scaffold_1	-14.2974	1.41837	4.31e-30	Up	voltage dependent anion channel 4
ppa012097m.g	scaffold_7	-11.28	1.41647	1.34e-230	Up	A20/AN1-like zinc finger family protein
ppa012883m.g	scaffold_3	-13.2684	1.41612	1.96e-59	Up	dehydration-induced protein (ERD15)
ppa020221m.g	scaffold_8	-16.1817	1.41601	2.46e-09	Up	Protein of unknown function (DUF668)
ppa010994m.g	scaffold_1	-12.2307	1.41596	4.07e-120	Up
ppa001956m.g	scaffold_8	-15.5194	-1.41535	1.51e-13	Down	Subtilase family protein
ppa009536m.g	scaffold_8	-15.2821	1.41427	8.59e-16	Up	LAG1 homologue 2
ppa019024m.g	scaffold_2	-17.975	1.41225	0.00208811	Up	acyl-CoA sterol acyl transferase 1
ppa017694m.g	scaffold_1	-16.293	-1.41164	1.22e-08	Down	Protein of unknown function (DUF1195)
ppa013455m.g	scaffold_1	-16.2165	1.41128	4.19e-09	Up
ppa018717m.g	scaffold_8	-14.5635	-1.41088	1.09e-24	Down	LRR and NB-ARC domains-containing disease resistance protein
ppa013316m.g	scaffold_2	-13.2006	1.41058	1.22e-61	Up	Ribosomal protein S26e family protein
ppa009808m.g	scaffold_8	-16.1537	1.40855	2.13e-09	Up	C2H2 and C2HC zinc fingers superfamily protein
ppa011154m.g	scaffold_6	-17.1537	1.40855	4.08e-05	Up	Protein of unknown function, DUF584
ppa013324m.g	scaffold_6	-17.1537	1.40855	4.08e-05	Up	Yippee family putative zinc-binding protein
ppa004398m.g	scaffold_1	-15.2092	-1.40835	1.94e-16	Down	P-loop containing nucleoside triphosphate hydrolases superfamily protein
ppa000312m.g	scaffold_1	-18.3306	-1.40774	0.00763208	Down	ATP binding cassette subfamily B4
ppa019071m.g	scaffold_2	-18.3306	-1.40774	0.00763208	Down	NB-ARC domain-containing disease resistance protein
ppa013775m.g	scaffold_8	-15.6336	1.40709	1.14e-12	Up	Signal recognition particle, SRP9/SRP14 subunit
ppa000062m.g	scaffold_8	-14.2702	-1.40485	6.44e-30	Down	Phosphatidylinositol 3- and 4-kinase family protein
ppa013976m.g	scaffold_8	-18.3578	1.40373	0.00763208	Up
ppa021502m.g	scaffold_5	-16.5504	1.40373	4.36e-07	Up	inhibitor-3
ppa015315m.g	scaffold_15	-17.9541	-1.40362	0.00208811	Down	F-box and associated interaction domains-containing protein
ppa016367m.g	scaffold_3	-16.3691	-1.40362	3.53e-08	Down
ppa012257m.g	scaffold_2	-16.2887	1.40109	3.27e-08	Up	maternal effect embryo arrest 60
ppa003144m.g	scaffold_7	-16.6558	-1.40104	6.9e-07	Down	protein kinase family protein
ppa017078m.g	scaffold_2	-17.6558	-1.40104	0.000584365	Down	LRR and NB-ARC domains-containing disease resistance protein
ppa014441m.g	scaffold_1	-16.4718	1.40073	2.19e-07	Up	Ribosomal L38e protein family
ppa005184m.g	scaffold_6	-15.0232	1.40043	3.45e-18	Up	rubisco activase
ppa006378m.g	scaffold_5	-12.8615	1.3998	2.16e-76	Up	malate dehydrogenase
ppa000077m.g	scaffold_3	-16.4088	-1.39927	6.02e-08	Down	glucan synthase-like 7
ppa000721m.g	scaffold_8	-17.1979	-1.39799	4.77e-05	Down	zinc finger (CCCH type) helicase family protein
ppa001323m.g	scaffold_2	-15.1194	-1.39562	3.76e-17	Down	armadillo repeat kinesin 2
ppa013635m.g	scaffold_2	-12.7651	1.39523	2.88e-81	Up	Ribosomal protein L35Ae family protein
ppa013661m.g	scaffold_2	-12.4244	1.39484	3.84e-102	Up	60S acidic ribosomal protein family
ppa012738m.g	scaffold_4	-14.5144	1.39446	1.96e-25	Up	Ribosomal protein L18ae family
ppa016245m.g	scaffold_1	-18.0994	1.39446	0.00365777	Up	Heavy metal transport/detoxification superfamily protein
ppa000032m.g	scaffold_3	-11.736	-1.39408	7.88e-163	Down	Pre-mRNA-processing-splicing factor
ppa006051m.g	scaffold_8	-14.9981	1.394	2.56e-18	Up	Protein of unknown function, DUF647
ppa011684m.g	scaffold_1	-15.0897	-1.39361	1.92e-17	Down	Uncharacterised protein family (UPF0497)
ppa014373m.g	scaffold_6	-14.0057	1.39287	5.26e-35	Up	Cytochrome b-c1 complex, subunit 8 protein
ppa020662m.g	scaffold_1	-14.9327	-1.39151	2.73e-19	Down	Ankyrin repeat family protein
ppa000744m.g	scaffold_1	-15.1696	-1.38981	1.81e-16	Down	zinc knuckle (CCHC-type) family protein
ppa025361m.g	scaffold_6	-17.4915	-1.38981	0.000287118	Down	Pentatricopeptide repeat (PPR) superfamily protein
ppa014403m.g	scaffold_3	-15.3648	1.3898	1.49e-14	Up	ATP synthase epsilon chain, mitochondrial
ppa012506m.g	scaffold_7	-15.2438	1.38963	1.17e-15	Up
ppa012862m.g	scaffold_4	-12.7274	1.38828	1.77e-82	Up	ribosomal protein S13A
ppa000375m.g	scaffold_4	-13.0516	-1.38751	6.89e-66	Down	COP1-interacting protein 7
ppa014591m.g	scaffold_2	-15.9352	-1.38641	5.47e-10	Down	global transcription factor group A2
ppa000113m.g	scaffold_2	-13.6924	-1.38478	8.61e-43	Down	Transcription factor jumonji (jmjC) domain-containing protein
ppa001341m.g	scaffold_2	-13.5095	-1.38411	2.36e-48	Down	AAA-type ATPase family protein
ppa013894m.g	scaffold_7	-17.6902	1.38277	0.000861782	Up
ppa012420m.g	scaffold_2	-15.8576	1.38216	9.02e-11	Up	ubiquitin carrier protein 7
ppa016425m.g	scaffold_4	-17.047	1.38137	2.97e-05	Up	postsynaptic protein-related
ppa002022m.g	scaffold_2	-17.344	-1.38077	0.000141637	Down	Pleckstrin homology (PH) and lipid-binding START domains-containing protein
ppa014826m.g	scaffold_2	-15.6038	1.3807	1.81e-12	Up	WRKY DNA-binding protein 55
ppa014159m.g	scaffold_2	-13.0195	1.37932	8.08e-67	Up	Preprotein translocase Sec, Sec61-beta subunit protein
ppa007345m.g	scaffold_1	-13.4778	1.37886	2.57e-49	Up	NHL domain-containing protein
ppa014202m.g	scaffold_1	-12.4783	1.37791	2.88e-96	Up	Ribosomal protein S21e
ppa011750m.g	scaffold_2	-15.627	1.37699	3.05e-12	Up	PIN domain-like family protein
ppa021160m.g	scaffold_6	-17.8606	-1.37688	0.0017692	Down	Tetratricopeptide repeat (TPR)-like superfamily protein
ppa022883m.g	scaffold_4	-17.8606	-1.37688	0.0017692	Down	S-locus lectin protein kinase family protein
ppa004377m.g	scaffold_5	-14.3718	1.37572	4.14e-27	Up	cytochrome P450, family 71, subfamily B, polypeptide 10
ppa023530m.g	scaffold_6	-17.3718	1.37572	0.000207716	Up	2-oxoglutarate (2OG) and Fe(II)-dependent oxygenase superfamily protein
ppa014377m.g	scaffold_1	-14.5242	1.37493	1.83e-24	Up
ppa023076m.g	scaffold_4	-16.1146	-1.37438	8.88e-09	Down	Peptidase S41 family protein
ppa026970m.g	scaffold_3	-11.8382	1.37398	4.01e-148	Up	Translation machinery associated TMA7
ppa011781m.g	scaffold_7	-14.4658	1.37383	1.7e-25	Up
ppa000141m.g	scaffold_6	-13.3387	-1.37348	3.29e-53	Down	SCAR homolog 2
ppa013183m.g	scaffold_1	-13.0332	1.37327	1.15e-65	Up	Histone superfamily protein
ppa010094m.g	scaffold_4	-12.5632	1.37315	2.65e-90	Up	Ribosomal protein S4 (RPS4A) family protein
ppa013973m.g	scaffold_5	-15.0657	1.37315	4.34e-17	Up
ppa011884m.g	scaffold_7	-16.5665	1.37167	9.24e-07	Up	anaphase promoting complex 10
ppa018581m.g	scaffold_6	-15.2279	-1.37104	1.82e-15	Down	U-box domain-containing protein kinase family protein
ppa004035m.g	scaffold_4	-15.7194	1.36987	1.72e-11	Up	Magnesium transporter CorA-like family protein
ppa019382m.g	scaffold_1	-13.0718	1.36818	1.4e-63	Up	Ribosomal L38e protein family
ppa014467m.g	scaffold_4	-15.34	1.36811	2.32e-14	Up
ppa000407m.g	scaffold_2	-16.0878	-1.36709	7.59e-09	Down	NB-ARC domain-containing disease resistance protein
ppa000432m.g	scaffold_1	-15.9455	-1.3658	1.15e-09	Down	BRCT domain-containing DNA repair protein
ppa001307m.g	scaffold_4	-14.1817	-1.36557	4.09e-30	Down	MEI2-like protein 5
ppa004074m.g	scaffold_8	-15.3161	-1.36542	1.71e-14	Down	Nucleic acid-binding proteins superfamily
ppa002559m.g	scaffold_2	-16.4643	-1.36524	2.19e-07	Down	Glycosyl hydrolase family protein
ppa000005m.g	scaffold_1	-12.5973	-1.36455	4.46e-87	Down	calcium-dependent lipid-binding family protein
ppa011065m.g	scaffold_5	-13.2692	-1.36405	4.11e-55	Down
ppa003485m.g	scaffold_1	-16.2821	-1.36382	8.54e-08	Down	Plant protein of unknown function (DUF869)
ppa002356m.g	scaffold_5	-14.9336	-1.36259	1.51e-18	Down	Leucine-rich repeat protein kinase family protein
ppa005869m.g	scaffold_6	-15.1677	-1.3618	6.84e-16	Down	Protein of unknown function (DUF3411)
ppa006827m.g	scaffold_6	-16.3901	-1.3618	1.1e-07	Down	Excinuclease ABC, C subunit, N-terminal
ppa014511m.g	scaffold_7	-15.7702	1.36127	4.91e-11	Up
ppa001979m.g	scaffold_2	-15.0177	-1.36096	1.64e-17	Down	Pentatricopeptide repeat (PPR-like) superfamily protein
ppa005347m.g	scaffold_3	-14.1238	1.36068	4.73e-31	Up	RING domain ligase2
ppa001339m.g	scaffold_1	-13.2846	-1.35889	4.01e-54	Down	C2 calcium/lipid-binding plant phosphoribosyltransferase family protein
ppa005487m.g	scaffold_2	-17.0584	1.35865	4.32e-05	Up	Transducin/WD40 repeat-like superfamily protein
ppa018338m.g	scaffold_8	-15.2342	-1.35838	3.81e-15	Down	disease resistance protein (TIR-NBS-LRR class), putative
ppa012302m.g	scaffold_1	-13.5331	1.35714	1.32e-45	Up	DREB and EAR motif protein 3
ppa013263m.g	scaffold_6	-15.7963	1.35674	8.31e-11	Up	Rab5-interacting family protein
ppa000478m.g	scaffold_3	-12.2862	-1.3556	5.84e-106	Down	Transducin family protein / WD-40 repeat family protein
ppa002889m.g	scaffold_2	-14.2358	-1.3552	1.32e-28	Down	Autophagy-related protein 13
ppa026277m.g	scaffold_2	-15.7016	-1.35505	3.83e-11	Down	FAR1-related sequence 5
ppa004449m.g	scaffold_8	-16.4947	1.35493	6.72e-07	Up	cytochrome P450, family 94, subfamily B, polypeptide 1
ppa007099m.g	scaffold_8	-13.8716	-1.35477	3e-36	Down	alcohol dehydrogenase 1
ppa022914m.g	scaffold_8	-16.5504	-1.35329	6.36e-07	Down	disease resistance protein (TIR-NBS-LRR class), putative
ppa025003m.g	scaffold_5	-17.7728	-1.35329	0.00149626	Down	Mitochondrial substrate carrier family protein
ppa001070m.g	scaffold_5	-14.6357	-1.35245	7.3e-22	Down	armadillo repeat kinesin 3
ppa012819m.g	scaffold_1	-15.8726	1.3522	2.77e-10	Up	Eukaryotic protein of unknown function (DUF842)
ppa013927m.g	scaffold_1	-13.9713	1.35121	9.06e-34	Up	Zinc-binding ribosomal protein family protein
ppa014425m.g	scaffold_5	-14.0342	1.34998	2.2e-32	Up	secE/sec61-gamma protein transport protein
ppa000454m.g	scaffold_4	-15.5323	-1.34859	2.54e-12	Down	AAA-type ATPase family protein
ppa003098m.g	scaffold_1	-16.5381	1.34715	1.14e-06	Up	Protein of unknown function, DUF647
ppa015867m.g	scaffold_2	-17.3861	1.34715	0.000303163	Up	Excinuclease ABC, C subunit, N-terminal
ppa017404m.g	scaffold_6	-16.9006	1.34715	1.83e-05	Up	mitochondrially targeted single-stranded DNA binding protein
ppa018816m.g	scaffold_1	-17.5381	1.34715	0.000617378	Up	nudix hydrolase 1
ppa012119m.g	scaffold_3	-12.0203	1.3461	1.08e-125	Up	Ribosomal L5P family protein
ppa018727m.g	scaffold_4	-14.2997	-1.34596	4.89e-27	Down	pentatricopeptide (PPR) repeat-containing protein
ppa018905m.g	scaffold_8	-16.3262	-1.34515	8.09e-08	Down	disease resistance protein (TIR-NBS-LRR class), putative
ppa000020m.g	scaffold_1	-14.1293	-1.345	2.52e-30	Down
ppa000539m.g	scaffold_1	-18.0994	-1.34401	0.00540157	Down	conserved telomere maintenance component 1
ppa002598m.g	scaffold_3	-18.0994	-1.34401	0.00540157	Down	heat shock protein 70
ppa010978m.g	scaffold_1	-14.462	1.34335	1.65e-24	Up	RING/U-box superfamily protein
ppa001348m.g	scaffold_2	-15.5768	-1.34199	7.22e-12	Down	Transcription factor jumonji (jmjC) domain-containing protein
ppa009209m.g	scaffold_1	-13.2549	-1.34199	6.27e-54	Down
ppa007115m.g	scaffold_6	-17.4377	-1.34156	0.000357955	Down	essential meiotic endonuclease 1B
ppb017543m.g	scaffold_2	-16.4377	-1.34156	2.73e-07	Down	NB-ARC domain-containing disease resistance protein
ppa000657m.g	scaffold_7	-14.2349	-1.34055	4.83e-28	Down	lysine-ketoglutarate reductase/saccharopine dehydrogenase bifunctional enzyme
ppa005618m.g	scaffold_1	-16.354	1.3401	2.45e-07	Up	cytochrome BC1 synthesis
ppa001134m.g	scaffold_1	-14.1172	-1.33861	2.66e-30	Down	CRM family member 3A
ppa007445m.g	scaffold_7	-14.0507	-1.33815	1.09e-31	Down	NAC domain containing protein 47
ppa012896m.g	scaffold_4	-12.3252	1.33678	1.1e-100	Up	Ribosomal protein S11 family protein
ppa002760m.g	scaffold_5	-12.8816	-1.33484	1.14e-68	Down	S-adenosyl-L-methionine-dependent methyltransferases superfamily protein
ppa012996m.g	scaffold_1	-12.1202	1.33403	2.87e-115	Up	Ribosomal protein S5 domain 2-like superfamily protein
ppa014000m.g	scaffold_1	-17.3226	1.33335	0.000256489	Up
ppa009469m.g	scaffold_1	-14.5757	1.33275	2.35e-22	Up	glycine-rich protein
ppa012654m.g	scaffold_1	-11.881	1.33222	2.33e-135	Up	eukaryotic elongation factor 5A-1
ppa1027156m.g	scaffold_2	-17.4677	1.33188	0.000521613	Up	MAP kinase substrate 1
ppa003794m.g	scaffold_6	-16.3331	-1.33147	1.17e-07	Down	violaxanthin de-epoxidase-related
ppa002357m.g	scaffold_7	-15.6463	-1.33126	3.44e-11	Down	Leucine-rich repeat protein kinase family protein
ppa012451m.g	scaffold_5	-16.5461	1.33103	1.64e-06	Up	Ribosomal protein L35
ppa013285m.g	scaffold_7	-13.2206	1.33027	2.64e-54	Up	profilin 3
ppa000971m.g	scaffold_4	-14.9911	-1.32962	4.44e-17	Down	ARM repeat superfamily protein
ppa001809m.g	scaffold_6	-13.5123	-1.3282	1.45e-44	Down	formin homolog 6
ppa019189m.g	scaffold_6	-14.7868	1.32811	4.2e-19	Up
ppa007391m.g	scaffold_1	-16.8108	1.32779	1.32e-05	Up	Protein of unknown function (DUF155)
ppa013649m.g	scaffold_4	-17.8108	1.32779	0.00219019	Up	Yippee family putative zinc-binding protein
ppa004734m.g	scaffold_1	-16.3718	-1.32527	1.99e-07	Down	RING/U-box superfamily protein
ppa007299m.g	scaffold_2	-15.3718	-1.32527	3e-13	Down	dual specificity protein phosphatase (DsPTP1) family protein
ppa009005m.g	scaffold_5	-18.0187	1.32478	0.00453386	Up	Integrase-type DNA-binding superfamily protein
ppa008032m.g	scaffold_5	-13.7486	1.32281	8.33e-38	Up	UDP-D-glucose/UDP-D-galactose 4-epimerase 5
ppa005450m.g	scaffold_4	-17.2356	-1.3227	0.000149482	Down	beta-amylase 4
ppa002578m.g	scaffold_3	-16.2618	1.32068	5.91e-08	Up
ppb023065m.g	scaffold_10	-18.2618	1.32068	0.0094753	Up
ppa000778m.g	scaffold_6	-13.6517	-1.32055	3.58e-40	Down	aminophospholipid ATPase 1
ppa013666m.g	scaffold_1	-16.7679	1.31895	1.12e-05	Up
ppa013094m.g	scaffold_7	-13.7228	1.31754	3.84e-38	Up	Ribosomal S17 family protein
ppa012969m.g	scaffold_3	-13.1493	1.31731	8.43e-56	Up	Ribosomal protein L18e/L15 superfamily protein
ppa000017m.g	scaffold_7	-13.2893	-1.31526	1.23e-50	Down	DNAJ heat shock N-terminal domain-containing protein
ppa001720m.g	scaffold_5	-14.3952	-1.31485	3.04e-24	Down
ppa002645m.g	scaffold_2	-15.3952	-1.31485	7.23e-13	Down	basic helix-loop-helix (bHLH) DNA-binding superfamily protein
ppa010204m.g	scaffold_6	-15.2652	1.31398	5.67e-14	Up
ppa000600m.g	scaffold_1	-15.3243	-1.31398	1.87e-13	Down	LRR and NB-ARC domains-containing disease resistance protein
ppa012453m.g	scaffold_2	-15.794	1.31365	3.09e-10	Up	Nucleic acid-binding, OB-fold-like protein
ppa001377m.g	scaffold_6	-14.5301	-1.31265	3.33e-22	Down	AMP deaminase, putative / myoadenylate deaminase, putative
ppa011057m.g	scaffold_3	-17.0817	1.3121	9.06e-05	Up	RING/U-box superfamily protein
ppa016599m.g	scaffold_1	-16.4525	-1.31181	5.72e-07	Down	Pentatricopeptide repeat (PPR) superfamily protein
ppa017126m.g	scaffold_2	-17.4525	-1.31181	0.000521613	Down	LRR and NB-ARC domains-containing disease resistance protein
ppa007985m.g	scaffold_6	-15.1112	1.31138	2.78e-15	Up	NAD(P)-linked oxidoreductase superfamily protein
ppa013594m.g	scaffold_1	-16.7263	1.31063	9.45e-06	Up	RNA polymerases M/15 Kd subunit
ppa019619m.g	scaffold_4	-14.7493	1.31004	4.59e-19	Up
ppa013289m.g	scaffold_5	-14.4413	1.30968	1.59e-23	Up
ppa014047m.g	scaffold_1	-14.7727	1.30943	8.98e-19	Up
ppa010248m.g	scaffold_6	-14.6399	1.30845	9.14e-21	Up	transmembrane protein G1P-related 1
ppa006869m.g	scaffold_5	-17.0584	-1.3082	6.27e-05	Down
ppa001107m.g	scaffold_2	-15.3988	-1.30762	1.03e-12	Down	Myosin heavy chain-related protein
ppa002248m.g	scaffold_7	-14.5231	-1.30662	4.06e-22	Down	zeaxanthin epoxidase (ZEP) (ABA1)
ppa013004m.g	scaffold_7	-15.1893	1.30624	1.8e-14	Up	G10 family protein
ppa013303m.g	scaffold_5	-16.9216	1.30533	3.8e-05	Up	vacuolar ATPase subunit F family protein
ppa011097m.g	scaffold_1	-13.5303	1.30331	2.92e-42	Up	related to AP2 6l
ppa011280m.g	scaffold_7	-11.3126	1.30216	6.62e-191	Up	Ribosomal protein L1p/L10e family
ppa013291m.g	scaffold_5	-17.4832	1.30086	0.000756107	Up	tobamovirus multiplication 2B
ppa018233m.g	scaffold_4	-17.4832	1.30086	0.000756107	Up
ppa012624m.g	scaffold_1	-15.4284	1.29887	2.04e-12	Up	Protein of unknown function (DUF59)
ppa026559m.g	scaffold_8	-18.1475	1.29824	0.0079159	Up	Leucine-rich repeat receptor-like protein kinase family protein
ppa007351m.g	scaffold_7	-15.6039	1.29682	3.59e-11	Up	DWD (DDB1-binding WD40 protein) hypersensitive to ABA 1
ppa002191m.g	scaffold_1	-15.7538	-1.29671	5.62e-10	Down	Pentatricopeptide repeat (PPR-like) superfamily protein
ppa003741m.g	scaffold_1	-17.123	-1.29671	0.000107148	Down	hydroxyproline-rich glycoprotein family protein
ppa007555m.g	scaffold_1	-12.6473	-1.29671	4.47e-76	Down	sequence-specific DNA binding transcription factors;transcription regulators
ppa020001m.g	scaffold_4	-15.9531	-1.29671	8.56e-09	Down
ppa026165m.g	scaffold_8	-18.123	-1.29671	0.0079159	Down	SNF2 domain-containing protein / helicase domain-containing protein
ppa003290m.g	scaffold_4	-14.7564	1.29587	1.33e-18	Up	NPR1-like protein 3
ppa013483m.g	scaffold_5	-17.6465	1.29531	0.00154717	Up	Thioredoxin superfamily protein
ppa011021m.g	scaffold_5	-14.7799	1.29503	2.6e-18	Up	Protein of unknown function (DUF3223)
ppa013883m.g	scaffold_1	-16.1203	1.29316	2.66e-08	Up
ppa014535m.g	scaffold_1	-14.0987	1.29248	1.27e-28	Up	Ribosomal protein S14p/S29e family protein
ppa015979m.g	scaffold_6	-15.6272	1.29174	6.03e-11	Up	Small nuclear ribonucleoprotein family protein
ppa013270m.g	scaffold_2	-15.1816	1.29081	3.12e-14	Up
ppa008761m.g	scaffold_5	-16.2194	-1.29028	2.22e-07	Down	N-terminal nucleophile aminohydrolases (Ntn hydrolases) superfamily protein
ppa000181m.g	scaffold_8	-15.3897	-1.28947	1.8e-12	Down
ppa013496m.g	scaffold_4	-12.5032	1.28946	4.93e-83	Up	60S acidic ribosomal protein family
ppa013663m.g	scaffold_1	-13.2695	1.28894	1.66e-49	Up
ppa023701m.g	scaffold_7	-17.4155	1.28826	0.000636173	Up
ppa001187m.g	scaffold_7	-13.8859	-1.28778	1.42e-32	Down
ppa004805m.g	scaffold_5	-14.003	1.28769	3.38e-30	Up	MATE efflux family protein
ppa001702m.g	scaffold_8	-15.2372	-1.28695	1.03e-13	Down	ARM repeat superfamily protein
ppa013307m.g	scaffold_6	-13.0051	1.28345	1.23e-58	Up	Ribosomal protein S8 family protein
ppa012007m.g	scaffold_3	-13.7741	1.28344	4.08e-35	Up	RNA binding
ppa013252m.g	scaffold_4	-15.5304	1.28338	1.89e-11	Up	histone H2A 10
ppa000457m.g	scaffold_3	-15.2885	-1.28322	3.37e-13	Down	NB-ARC domain-containing disease resistance protein
ppa002832m.g	scaffold_6	-13.6435	-1.28269	3.3e-38	Down	ROP interactive partner 5
ppa013634m.g	scaffold_2	-16.3828	1.28238	1.03e-06	Up
ppa013876m.g	scaffold_6	-16.3828	1.28238	1.03e-06	Up
ppa001662m.g	scaffold_3	-15.8327	-1.28196	2.65e-09	Down	EXS (ERD1/XPR1/SYG1) family protein
ppa013422m.g	scaffold_1	-12.4531	1.28151	9.26e-85	Up	nuclear transport factor 2B
ppa018551m.g	scaffold_1	-12.3341	-1.28148	1.05e-91	Down	auxin-like 1 protein
ppa021747m.g	scaffold_5	-17.4677	-1.28144	0.000756107	Down	Uncharacterised conserved protein UCP015417, vWA
ppa000069m.g	scaffold_6	-13.2441	-1.28118	1.15e-49	Down	proteolysis 6
ppa011010m.g	scaffold_6	-16.7871	1.28048	2.3e-05	Up	Transport protein particle (TRAPP) component
ppa012878m.g	scaffold_2	-14.0275	1.27964	2.21e-29	Up	ribosomal protein S13A
ppa010157m.g	scaffold_5	-17.6291	-1.27963	0.00154717	Down	novel plant snare 11
ppa014074m.g	scaffold_4	-18.0417	1.27898	0.00660882	Up
ppa009102m.g	scaffold_6	-14.6872	1.27828	2.52e-19	Up	plant uncoupling mitochondrial protein 1
ppa004233m.g	scaffold_1	-17.8108	-1.27734	0.00318525	Down	tRNAHis guanylyltransferase
ppa027193m.g	scaffold_8	-17.8108	-1.27734	0.00318525	Down	Pentatricopeptide repeat (PPR-like) superfamily protein
ppa012749m.g	scaffold_8	-17.3509	1.27676	0.000534964	Up
ppa000050m.g	scaffold_4	-13.6957	-1.27659	1.59e-36	Down	U5 small nuclear ribonucleoprotein helicase
ppa000185m.g	scaffold_12	-15.1186	-1.27573	1.4e-14	Down	pleiotropic drug resistance 11
ppa009304m.g	scaffold_1	-13.047	1.27516	2.31e-56	Up	DNAJ heat shock family protein
ppa002046m.g	scaffold_6	-15.6528	-1.27501	2.49e-10	Down	ABC-2 type transporter family protein
ppa016243m.g	scaffold_7	-15.397	-1.2749	3.64e-12	Down	receptor like protein 46
ppb018112m.g	scaffold_2	-13.2287	1.27439	1.01e-49	Up	60S acidic ribosomal protein family
ppa008746m.g	scaffold_1	-14.6217	-1.27335	9.93e-20	Down	beta-ketoacyl reductase 1
ppa001190m.g	scaffold_3	-12.2809	-1.27323	5.12e-94	Down	Malectin/receptor-like protein kinase family protein
ppa003782m.g	scaffold_4	-13.9901	1.27315	8.5e-30	Up	RING/U-box superfamily protein
ppa011214m.g	scaffold_10	-16.16	1.27315	6.45e-08	Up	NFU domain protein 1
ppa013736m.g	scaffold_1	-17.16	1.27315	0.000221964	Up
ppa013644m.g	scaffold_5	-15.5167	1.27214	2.29e-11	Up
ppa001217m.g	scaffold_5	-15.863	1.27186	2.58e-09	Up	Protein kinase superfamily protein
ppa010901m.g	scaffold_5	-16.0733	1.27166	2.77e-08	Up	Nucleic acid-binding, OB-fold-like protein
ppa013636m.g	scaffold_6	-15.1463	1.2708	3.9e-14	Up	Chaperone DnaJ-domain superfamily protein
ppa011615m.g	scaffold_6	-16.2231	1.26985	1.28e-07	Up	Pre-rRNA-processing protein TSR2, conserved region
ppa012840m.g	scaffold_6	-12.333	1.26981	1.41e-90	Up	Ribosomal protein S19 family protein
ppa002140m.g	scaffold_1	-12.761	1.2694	8.85e-68	Up	Auxin efflux carrier family protein
ppa011351m.g	scaffold_6	-17.4991	1.26915	0.00109008	Up	prenylated RAB acceptor 1.E
ppa012820m.g	scaffold_8	-13.3943	1.26827	3.73e-44	Up	phloem protein 2-A1
ppa016003m.g	scaffold_10	-16.0499	-1.26814	5.75e-08	Down	Transducin family protein / WD-40 repeat family protein
ppa001266m.g	scaffold_6	-16.4006	-1.26756	8.54e-07	Down
ppa000607m.g	scaffold_5	-14.247	-1.26723	5.18e-25	Down	SPA1-related 2
ppa013084m.g	scaffold_6	-16.7041	1.26623	1.64e-05	Up	RNA-binding (RRM/RBD/RNP motifs) family protein
ppa013886m.g	scaffold_8	-17.289	1.26623	0.000449648	Up	LYR family of Fe/S cluster biogenesis protein
ppa013334m.g	scaffold_1	-16.4754	-1.26601	1.7e-06	Down	Dynein light chain type 1 family protein
ppa004272m.g	scaffold_1	-16.1689	-1.26568	2.26e-07	Down
ppb018847m.g	scaffold_2	-15.5143	-1.26517	3.93e-11	Down	TGACG motif-binding factor 6
ppa013891m.g	scaffold_1	-16.1945	1.26505	1.09e-07	Up	Small nuclear ribonucleoprotein family protein
ppa013621m.g	scaffold_1	-12.0626	1.26502	1.09e-107	Up	Ribosomal protein L7Ae/L30e/S12e/Gadd45 family protein
ppa003135m.g	scaffold_6	-17.5543	-1.26428	0.001299	Down	NIMA-related kinase 2
ppa001253m.g	scaffold_1	-15.4208	-1.26345	8.63e-12	Down	BTB/POZ domain-containing protein
ppa013707m.g	scaffold_8	-14.8795	1.26338	1.88e-16	Up	Small nuclear ribonucleoprotein family protein
ppa000592m.g	scaffold_5	-15.0817	-1.26166	1.22e-14	Down
ppa009870m.g	scaffold_3	-16.797	1.26085	3.28e-05	Up
ppa011564m.g	scaffold_7	-15.797	1.26085	1.58e-09	Up	Ankyrin repeat family protein
ppa018064m.g	scaffold_4	-14.4043	-1.26018	3.02e-22	Down	S-locus lectin protein kinase family protein
ppa011813m.g	scaffold_4	-15.9972	1.25902	1.69e-08	Up
ppa002408m.g	scaffold_1	-13.1086	-1.25877	2.27e-52	Down	response regulator 1
ppa000101m.g	scaffold_2	-16.8206	-1.25771	2.72e-05	Down	E3 ubiquitin ligase, putative
ppa023974m.g	scaffold_6	-16.8206	-1.25771	2.72e-05	Down	Pentatricopeptide repeat (PPR) superfamily protein
ppa011375m.g	scaffold_5	-15.025	1.2573	6.38e-15	Up	calcineurin B-like protein 1
ppa000006m.g	scaffold_7	-12.7706	-1.25727	1.15e-65	Down	Phosphatidylinositol 3- and 4-kinase family protein with FAT domain
ppa013202m.g	scaffold_4	-14.168	1.25724	5.17e-26	Up	histone H2A 2
ppa012906m.g	scaffold_8	-15.0534	1.25552	1.25e-14	Up	RING/U-box superfamily protein
ppa013917m.g	scaffold_1	-14.7315	1.25552	8.04e-18	Up	Domain of unknown function (DUF543)
ppa005615m.g	scaffold_1	-15.4141	1.25523	8.63e-12	Up	xylem bark cysteine peptidase 3
ppa008311m.g	scaffold_5	-12.9502	1.25451	3.96e-58	Up	basic region/leucine zipper motif 60
ppa007843m.g	scaffold_5	-15.3719	-1.25385	5.28e-12	Down	Protein kinase superfamily protein
ppa008075m.g	scaffold_7	-15.1253	1.25385	5.65e-14	Up	homeobox from Arabidopsis thaliana
ppa013531m.g	scaffold_7	-15.3977	1.25263	7.33e-12	Up	zinc finger (C2H2 type) family protein
ppa000021m.g	scaffold_2	-14.581	-1.25129	1.25e-19	Down	transducin family protein / WD-40 repeat family protein
ppa011678m.g	scaffold_7	-11.7862	1.25049	3.74e-127	Up	Nascent polypeptide-associated complex (NAC), alpha subunit family protein
ppa021344m.g	scaffold_1	-17.4832	-1.25041	0.00109008	Down	Tetratricopeptide repeat (TPR)-like superfamily protein
ppa000016m.g	scaffold_1	-13.6491	-1.25018	3.08e-36	Down	Golgi-body localisation protein domain ;RNA pol II promoter Fmp27 protein domain
ppa010135m.g	scaffold_1	-15.0153	1.24954	7.66e-15	Up	Protein Transporter, Pam16
ppa025278m.g	scaffold_4	-14.8013	-1.24861	3.01e-17	Down	cysteine-rich RLK (RECEPTOR-like protein kinase) 26
ppa010415m.g	scaffold_4	-16.4724	1.24762	4.15e-06	Up	EAP30/Vps36 family protein
ppa017812m.g	scaffold_2	-17.3655	1.24762	0.000766765	Up	Ubiquitin carboxyl-terminal hydrolase family protein
ppa002717m.g	scaffold_3	-15.8753	-1.24608	1.26e-08	Down	Tetratricopeptide repeat (TPR)-like superfamily protein
ppa015022m.g	scaffold_4	-16.8753	-1.24608	4.61e-05	Down	Pentatricopeptide repeat (PPR-like) superfamily protein
ppa009932m.g	scaffold_7	-12.2087	1.24431	8.89e-95	Up	Ribosomal protein S3 family protein
ppa002092m.g	scaffold_3	-14.4959	-1.24417	1.45e-20	Down	STRUBBELIG-receptor family 6
ppa000391m.g	scaffold_2	-16.449	-1.24396	2.06e-06	Down	NB-ARC domain-containing disease resistance protein
ppa007225m.g	scaffold_1	-12.7951	-1.24343	3.64e-63	Down	alpha/beta-Hydrolases superfamily protein
ppa000672m.g	scaffold_7	-14.9803	-1.24226	3.32e-15	Down	autoinhibited Ca2+-ATPase 11
ppa005597m.g	scaffold_7	-16.9803	-1.24226	9.26e-05	Down
ppa000139m.g	scaffold_1	-13.7705	-1.24021	7.92e-33	Down	CW-type Zinc Finger
ppa013222m.g	scaffold_1	-12.1625	1.23829	9.61e-97	Up	Ribosomal protein L14
ppa001059m.g	scaffold_3	-17.8306	-1.23781	0.00460131	Down
ppa002767m.g	scaffold_7	-16.8306	-1.23781	3.89e-05	Down	alpha-L-arabinofuranosidase 1
ppa013056m.g	scaffold_1	-13.5197	1.23738	1.64e-38	Up	SNARE-like superfamily protein
ppa013226m.g	scaffold_1	-14.8927	1.23701	1.05e-15	Up
ppa012689m.g	scaffold_7	-14.3202	1.23692	5.96e-23	Up	HIS triad family protein 3
ppa008319m.g	scaffold_2	-17.5153	1.23673	0.00156279	Up	syntaxin of plants 31
ppa026238m.g	scaffold_7	-17.5153	1.23673	0.00156279	Up	G10 family protein
ppa001560m.g	scaffold_1	-15.5894	-1.23442	3.65e-10	Down	NB-ARC domain-containing disease resistance protein
ppa001618m.g	scaffold_2	-15.9322	-1.23351	3.52e-08	Down	DNA mismatch repair protein MutS, type 2
ppa009653m.g	scaffold_4	-14.3909	-1.23338	1.45e-21	Down	homolog of carrot EP3-3 chitinase
ppa002836m.g	scaffold_1	-11.8989	-1.23335	2.19e-114	Down	Fatty acid hydroxylase superfamily
ppa017312m.g	scaffold_7	-18.0653	1.23167	0.00955988	Up
ppb011933m.g	scaffold_5	-17.0653	1.23167	0.000223689	Up
ppa014792m.g	scaffold_5	-17.5709	-1.23112	0.0018681	Down	homeobox-7
ppa000012m.g	scaffold_2	-13.7925	-1.23098	7.08e-32	Down	WD-40 repeat family protein / beige-related
ppa021262m.g	scaffold_2	-16.1515	1.23069	1.59e-07	Up
ppa016586m.g	scaffold_1	-16.5965	1.23034	1.39e-05	Up
ppa000108m.g	scaffold_6	-14.2022	-1.23003	2.21e-24	Down	ATP-dependent helicase family protein
ppa013818m.g	scaffold_10	-17.2432	1.22958	0.00053878	Up
ppa003312m.g	scaffold_2	-15.9597	1.2291	2.46e-08	Up	Diacylglycerol kinase family protein
ppa008133m.g	scaffold_4	-15.9597	1.2291	2.46e-08	Up	Protein of unknown function (DUF803)
ppa015157m.g	scaffold_7	-15.7228	1.22876	1.65e-09	Up	ubiquitin-conjugating enzyme 32
ppa000117m.g	scaffold_7	-12.4849	-1.22815	2.56e-76	Down	alpha/beta-Hydrolases superfamily protein
ppa000140m.g	scaffold_5	-13.0149	-1.227	3.24e-53	Down	Ubiquitin carboxyl-terminal hydrolase-related protein
ppa002693m.g	scaffold_6	-15.2671	-1.22696	2.35e-12	Down	receptor serine/threonine kinase, putative
ppa000156m.g	scaffold_4	-14.4586	-1.22465	1.78e-20	Down	multidrug resistance-associated protein 2
ppa008615m.g	scaffold_6	-13.7863	1.22462	7.08e-32	Up	RING/U-box superfamily protein
ppa006294m.g	scaffold_1	-15.8136	-1.22395	1.08e-08	Down	NAD(P)-binding Rossmann-fold superfamily protein
ppa012856m.g	scaffold_8	-14.5505	1.22391	2.14e-19	Up
ppa009175m.g	scaffold_3	-17.745	-1.2227	0.00383827	Down	DHBP synthase RibB-like alpha/beta domain
ppa016704m.g	scaffold_1	-15.0446	-1.2227	3.56e-14	Down	RNA-binding (RRM/RBD/RNP motifs) family protein
ppa021629m.g	scaffold_1	-15.4231	-1.2227	4.11e-11	Down	P-loop containing nucleoside triphosphate hydrolases superfamily protein
ppa000284m.g	scaffold_7	-14.3704	-1.22179	1.75e-21	Down	calmodulin binding
ppa002071m.g	scaffold_2	-15.863	-1.22142	2.12e-08	Down	cyclic nucleotide gated channel 1
ppa001512m.g	scaffold_1	-13.9643	-1.22132	6.68e-28	Down	Protein kinase superfamily protein
ppa012397m.g	scaffold_10	-15.9896	1.22114	4.12e-08	Up
ppa015465m.g	scaffold_7	-15.3196	-1.22094	7.65e-12	Down	DNA-binding bromodomain-containing protein
ppa011551m.g	scaffold_1	-11.2332	1.22047	2.46e-177	Up	Ribosomal protein L13 family protein
ppa010778m.g	scaffold_4	-14.3965	1.22004	3.37e-21	Up	20S proteasome alpha subunit E2
ppa012247m.g	scaffold_5	-14.6219	1.21977	1.87e-18	Up
ppa014546m.g	scaffold_8	-14.3625	1.21946	1.24e-21	Up	Cytochrome c oxidase subunit Vc family protein
ppa002610m.g	scaffold_8	-15.0192	-1.2184	2.56e-14	Down	Protein of unknown function (DUF668)
ppa004657m.g	scaffold_7	-13.9991	-1.21811	1.79e-27	Down	cytochrome BC1 synthesis
ppa003154m.g	scaffold_6	-14.4436	-1.21789	1.8e-20	Down	Esterase/lipase/thioesterase family protein
ppa008014m.g	scaffold_1	-16.9653	1.21787	0.000157571	Up	pigment defective 320
ppa012552m.g	scaffold_1	-17.9653	1.21787	0.00794273	Up	Acid phosphatase/vanadium-dependent haloperoxidase-related protein
ppa012619m.g	scaffold_3	-16.1579	1.21787	2.26e-07	Up	prefoldin 6
ppa014827m.g	scaffold_1	-17.3803	1.21787	0.00109325	Up
ppa000899m.g	scaffold_8	-12.8741	-1.21768	7.26e-58	Down	Prolyl oligopeptidase family protein
ppa013208m.g	scaffold_1	-12.9086	1.21767	2.33e-56	Up	glycine-rich RNA-binding protein 4
ppa004913m.g	scaffold_6	-12.5273	1.21742	4.52e-73	Up	with no lysine (K) kinase 4
ppa001417m.g	scaffold_1	-15.5386	-1.21653	3.11e-10	Down	ARM repeat superfamily protein
ppa001004m.g	scaffold_1	-15.7041	-1.21579	3.3e-09	Down	Pyridoxal phosphate (PLP)-dependent transferases superfamily protein
ppa026613m.g	scaffold_1	-17.289	-1.21579	0.000642807	Down
ppa014207m.g	scaffold_3	-16.4884	1.21555	8.29e-06	Up
ppa000497m.g	scaffold_7	-13.1274	-1.21381	3.64e-48	Down	Insulinase (Peptidase family M16) family protein
ppa001507m.g	scaffold_8	-15.4645	-1.21294	1.13e-10	Down	K+ efflux antiporter 3
ppa009579m.g	scaffold_2	-13.1246	1.2118	1.32e-48	Up	eukaryotic translation initiation factor 2
ppa002340m.g	scaffold_6	-12.2232	1.21149	9.6577e-89	Up	ARM repeat superfamily protein
ppa013364m.g	scaffold_4	-14.7872	1.21146	3.98e-16	Up	Yippee family putative zinc-binding protein
ppa010820m.g	scaffold_4	-15.4475	-1.21016	9.58e-11	Down	early nodulin-like protein 18
ppa008595m.g	scaffold_1	-17.0774	1.20743	0.000316999	Up	BTB/POZ domain-containing protein
ppa011774m.g	scaffold_1	-17.0774	1.20743	0.000316999	Up	COP9 signalosome, subunit CSN8
ppa000145m.g	scaffold_4	-10.3407	-1.20727	1.15028363664759e-319	Down	multidrug resistance-associated protein 2
ppa011092m.g	scaffold_6	-16.4206	1.20683	5.87e-06	Up	Protein of unknown function (DUF567)
ppa000095m.g	scaffold_1	-14.5248	-1.20539	5.07e-19	Down	Tetratricopeptide repeat (TPR)-like superfamily protein
ppa012012m.g	scaffold_6	-12.2016	1.20518	1.9e-89	Up	Ribosomal protein L18e/L15 superfamily protein
ppa005541m.g	scaffold_4	-17.0534	-1.20507	0.000223689	Down	DTW domain-containing protein
ppa017766m.g	scaffold_3	-14.7887	-1.20375	2.84e-16	Down	Protein kinase superfamily protein
ppa013337m.g	scaffold_1	-15.9469	1.20356	4.16e-08	Up
ppa013581m.g	scaffold_4	-17.5319	1.20356	0.00222753	Up	Small nuclear ribonucleoprotein family protein
ppa012882m.g	scaffold_2	-15.7579	1.20253	5.47e-09	Up	TBP-associated factor 13
ppa009511m.g	scaffold_4	-12.5565	1.2021	5.86e-70	Up	secretory carrier 3
ppa014157m.g	scaffold_6	-12.6543	1.20116	3.17e-65	Up	S1FA-like DNA-binding protein
ppa002533m.g	scaffold_1	-13.653	-1.20016	1.96e-33	Down	Leucine-rich repeat protein kinase family protein
ppa011505m.g	scaffold_8	-15.1816	1.2001	1.7e-12	Up	Reticulon family protein
ppa018912m.g	scaffold_3	-13.5967	1.2001	1.39e-34	Up	Ribosomal protein L7Ae/L30e/S12e/Gadd45 family protein
ppa000981m.g	scaffold_5	-15.9249	-1.19717	8.21e-08	Down	MUTS homolog 2
ppa001427m.g	scaffold_1	-16.8509	-1.19717	7.85e-05	Down	protein kinase family protein
ppa006629m.g	scaffold_5	-17.3655	-1.19717	0.00109325	Down	myosin heavy chain-related
ppa014747m.g	scaffold_2	-16.5878	-1.19717	1.39e-05	Down	Tetratricopeptide repeat (TPR)-like superfamily protein
ppa020488m.g	scaffold_4	-17.1728	-1.19717	0.000451517	Down	topoisomerase 3alpha
ppa000246m.g	scaffold_1	-13.215	-1.19662	2.01e-44	Down	purine biosynthesis 4
ppa001963m.g	scaffold_1	-14.4706	1.19616	1.58e-19	Up	with no lysine (K) kinase 1
ppa000515m.g	scaffold_3	-14.5786	-1.19575	4.43e-18	Down	CRM family member 2
ppa010518m.g	scaffold_3	-17.199	1.19515	0.000639398	Up	zinc ion binding;nucleic acid binding;zinc ion binding
ppa014181m.g	scaffold_8	-15.8771	1.19515	2.51e-08	Up	CSL zinc finger domain-containing protein
ppa010452m.g	scaffold_1	-10.4887	1.19426	5.27e-283	Up	Ribosomal protein S6e
ppa002216m.g	scaffold_4	-14.9016	-1.19361	6.82e-15	Down	Plasma-membrane choline transporter family protein
ppa018071m.g	scaffold_1	-12.575	-1.19291	1.19e-67	Down
ppa1027193m.g	scaffold_1	-14.4116	-1.1921	4.19e-20	Down	TPX2 (targeting protein for Xklp2) protein family
ppa014162m.g	scaffold_5	-16.5767	1.19081	2.32e-05	Up	hypoxia-responsive family protein / zinc finger (C3HC4-type RING finger) family protein
ppa012532m.g	scaffold_2	-11.6531	1.19072	7.48e-127	Up	A20/AN1-like zinc finger family protein
ppa005686m.g	scaffold_2	-16.0321	1.1892	1.37e-07	Up
ppa010495m.g	scaffold_7	-17.1434	1.18872	0.000534721	Up	ubiquitin-conjugating enzyme 32
ppa010582m.g	scaffold_7	-14.1726	1.18859	2.37e-23	Up
ppa021707m.g	scaffold_3	-16.2639	1.18816	1.06e-06	Up	Mitochondrial glycoprotein family protein
ppa001263m.g	scaffold_10	-12.4114	-1.18799	2.57e-75	Down	genomes uncoupled 1
ppa000557m.g	scaffold_5	-13.5979	-1.18708	5.25e-34	Down	cellulose synthase 6
ppa012877m.g	scaffold_8	-14.9553	1.18669	5.06e-14	Up	Protein of unknown function (DUF1279)
ppa013088m.g	scaffold_1	-11.1348	1.18606	3.98e-179	Up	Ribosomal protein L14p/L23e family protein
ppa019826m.g	scaffold_2	-13.887	-1.18572	8.05e-28	Down	Dynamin related protein 4C
ppa000529m.g	scaffold_1	-16.6344	-1.18534	2.33e-05	Down	gamete expressed 2
ppa012829m.g	scaffold_6	-16.8825	1.18442	0.000156158	Up	ubiquitin carrier protein 1
ppa008934m.g	scaffold_3	-16.1793	-1.18423	1.47e-06	Down	D-isomer specific 2-hydroxyacid dehydrogenase family protein
ppa014137m.g	scaffold_1	-16.3634	1.18392	5.82e-06	Up
ppa020909m.g	scaffold_4	-16.2728	-1.18336	3.45e-06	Down	ARM repeat superfamily protein
ppa013240m.g	scaffold_4	-11.4602	1.18327	1.17e-142	Up	Ribosomal protein L32e
ppa011409m.g	scaffold_2	-14.7678	1.18276	1.28e-15	Up
ppa006400m.g	scaffold_4	-14.2415	-1.18253	4.7e-22	Down	metacaspase 4
ppa010485m.g	scaffold_6	-13.3108	1.18207	1.09e-40	Up	Ribosomal protein S6e
ppa000004m.g	scaffold_5	-12.5009	-1.18201	5.1e-70	Down	pleckstrin homology (PH) domain-containing protein
ppa001149m.g	scaffold_1	-13.7999	-1.18142	2.47e-29	Down	beta galactosidase 9
ppa014340m.g	scaffold_3	-14.229	1.18066	2.86e-22	Up	DSS1 homolog on chromosome V
ppa011088m.g	scaffold_3	-14.5245	1.1805	1.92e-18	Up	YGGT family protein
ppa011094m.g	scaffold_5	-13.9522	1.18037	8.23e-27	Up	RAB GTPase homolog A6A
ppa010708m.g	scaffold_2	-16.8376	1.17955	0.000130822	Up	AGAMOUS-like 26
ppa017140m.g	scaffold_1	-14.7667	-1.17935	6.58e-16	Down	Major facilitator superfamily protein
ppa003977m.g	scaffold_2	-17.2432	-1.17914	0.000764582	Down	3-ketoacyl-CoA synthase 1
ppa023032m.g	scaffold_2	-16.2432	-1.17914	2.9e-06	Down	Ubiquitin carboxyl-terminal hydrolase family protein
ppa010632m.g	scaffold_2	-16.4701	1.17903	1.37e-05	Up
ppa010893m.g	scaffold_4	-15.5446	1.17817	8.54e-10	Up	ethylene response factor 7
ppa000850m.g	scaffold_3	-15.1825	-1.17772	3.93e-12	Down	RNAse E/G-like
ppa007638m.g	scaffold_8	-16.0381	1.17723	1.93e-07	Up	F-box family protein
ppa014644m.g	scaffold_6	-17.623	1.17723	0.00379371	Up	Tetratricopeptide repeat (TPR)-like superfamily protein
ppa024588m.g	scaffold_1	-17.623	1.17723	0.00379371	Up	NAD(P)-linked oxidoreductase superfamily protein
ppa000701m.g	scaffold_4	-12.2287	-1.17709	1.25e-83	Down	Translation initiation factor 2, small GTP-binding protein
ppa002494m.g	scaffold_3	-14.9731	1.17659	1.16e-13	Up	hydroxyproline-rich glycoprotein family protein
ppa001879m.g	scaffold_4	-11.3415	1.17568	5.8e-153	Up	sulfite reductase
ppa013234m.g	scaffold_2	-13.1144	1.17547	3.81e-46	Up	cytochrome B5 isoform E
ppa003543m.g	scaffold_1	-14.2614	-1.17434	1.76e-21	Down	basic helix-loop-helix (bHLH) DNA-binding superfamily protein
ppa013014m.g	scaffold_2	-16.271	1.17409	1.49e-06	Up
ppa022347m.g	scaffold_8	-14.1583	1.17323	5.39e-23	Up	wound-responsive protein-related
ppa000008m.g	scaffold_6	-11.5079	-1.17263	2.59e-135	Down	ubiquitin-protein ligase 1
ppa005168m.g	scaffold_5	-15.002	-1.17238	1.63e-13	Down	Protein of unknown function (DUF1421)
ppa010464m.g	scaffold_8	-15.1808	1.17206	5.47e-12	Up	Tetratricopeptide repeat (TPR)-like superfamily protein
ppa000956m.g	scaffold_7	-13.4757	-1.17201	9.67e-36	Down	Leucine-rich repeat protein kinase family protein
ppa011838m.g	scaffold_8	-14.4383	1.1715	3.62e-19	Up	secretion-associated RAS super family 2
ppa005540m.g	scaffold_1	-15.2949	-1.17147	3.46e-11	Down	TRICHOME BIREFRINGENCE-LIKE 11
ppa010106m.g	scaffold_7	-14.4299	1.17065	3.06e-19	Up	NC domain-containing protein-related
ppa008984m.g	scaffold_1	-14.9137	1.17049	5e-14	Up	Homeobox-leucine zipper protein family
ppa022687m.g	scaffold_3	-17.5488	1.16961	0.00315606	Up
ppa019758m.g	scaffold_4	-16.2798	-1.16942	4.81e-06	Down	Pentatricopeptide repeat (PPR) superfamily protein
ppa012736m.g	scaffold_5	-15.1531	1.16927	3.9e-12	Up	Ribosomal protein L7Ae/L30e/S12e/Gadd45 family protein
ppa013459m.g	scaffold_5	-14.0159	1.16868	6.03e-25	Up	Ribosomal protein L34e superfamily protein
ppa010707m.g	scaffold_6	-15.7312	1.16859	1.07e-08	Up	Cysteine proteinases superfamily protein
ppa014302m.g	scaffold_1	-16.0698	1.16767	3.21e-07	Up
ppa009801m.g	scaffold_7	-13.2242	1.16754	3.91e-42	Up	NADH:cytochrome B5 reductase 1
ppa007714m.g	scaffold_7	-13.1505	1.1673	3.8e-44	Up	Aldolase superfamily protein
ppa008383m.g	scaffold_1	-15.2745	1.167	2.92e-11	Up	Domain of unknown function (DUF220)
ppa007553m.g	scaffold_4	-13.6588	1.16644	1.69e-31	Up	RNA-binding (RRM/RBD/RNP motifs) family protein
ppa004235m.g	scaffold_7	-14.8679	1.16595	2.54e-14	Up
ppa011659m.g	scaffold_1	-12.3874	1.16542	7.87e-74	Up	Ribosomal protein S13/S18 family
ppa022940m.g	scaffold_2	-17.1306	-1.16381	0.000534721	Down	disease resistance protein (TIR-NBS-LRR class), putative
ppa004615m.g	scaffold_7	-13.6502	1.16319	1.67e-31	Up	Major facilitator superfamily protein
ppa002085m.g	scaffold_3	-15.8441	-1.16298	8.03e-08	Down	Tetratricopeptide repeat (TPR)-like superfamily protein
ppa014269m.g	scaffold_1	-17.1564	1.16273	0.000752126	Up
ppa015587m.g	scaffold_8	-15.086	1.16273	1.67e-12	Up
ppa011093m.g	scaffold_4	-13.1182	1.16081	6.13e-45	Up	Chaperonin-like RbcX protein
ppa013158m.g	scaffold_6	-12.3963	1.16021	9.11e-73	Up	Ribosomal protein S24e family protein
ppa000061m.g	scaffold_4	-11.7023	-1.15979	4.86e-116	Down	nuclear pore anchor
ppa007259m.g	scaffold_1	-11.9532	1.15959	7.61e-98	Up	Transketolase family protein
ppa025442m.g	scaffold_1	-16.3173	-1.1592	3.49e-06	Down	LRR and NB-ARC domains-containing disease resistance protein
ppa012999m.g	scaffold_3	-15.8481	1.15849	4.92e-08	Up	Ribosomal protein L34
ppa008296m.g	scaffold_1	-13.3226	1.15831	7.66e-39	Up	Sec14p-like phosphatidylinositol transfer family protein
ppa012555m.g	scaffold_1	-13.6226	1.1582	8.51e-32	Up	WPP domain protein 2
ppa003223m.g	scaffold_2	-12.5681	-1.15764	4.08e-64	Down	phospholipase C 2
ppa012306m.g	scaffold_8	-14.5644	1.15751	2.3e-17	Up
ppa001635m.g	scaffold_7	-13.0397	-1.15704	1.11e-46	Down	nucleolar protein gar2-related
ppa015273m.g	scaffold_6	-14.9576	1.15701	2.22e-13	Up	protein kinase 1B
ppa000791m.g	scaffold_1	-17.0774	-1.15698	0.000447199	Down
ppa010655m.g	scaffold_6	-17.0774	-1.15698	0.000447199	Down	RING/U-box superfamily protein
ppa022398m.g	scaffold_6	-14.712	-1.15662	1.45e-15	Down	D-alanine--D-alanine ligase family
ppa002536m.g	scaffold_5	-14.0169	-1.15574	1.36e-24	Down	receptor-like kinase 1
ppa012926m.g	scaffold_2	-17.8718	-1.15535	0.00939924	Down	AP2/B3-like transcriptional factor family protein
ppa000782m.g	scaffold_7	-14.1422	-1.15514	1.41e-22	Down	disproportionating enzyme 2
ppa001708m.g	scaffold_2	-13.8661	-1.15464	7.73e-27	Down	SMAD/FHA domain-containing protein
ppa011988m.g	scaffold_1	-16.8043	1.15451	0.000153234	Up
ppa004958m.g	scaffold_5	-16.6918	-1.1541	5.49e-05	Down	switch subunit 3
ppa012994m.g	scaffold_1	-12.0683	1.15378	1.47e-89	Up	Ribosomal protein L18e/L15 superfamily protein
ppa008337m.g	scaffold_1	-14.3038	-1.15368	2.44e-20	Down	CYCLIN D1;1
ppa014033m.g	scaffold_6	-15.3785	1.15355	2.18e-10	Up	Methyltransferase-related protein
ppa012563m.g	scaffold_7	-11.0383	1.15351	4.13e-181	Up	ribosomal protein L24
ppa010173m.g	scaffold_4	-14.986	-1.1519	3.11e-13	Down	membrane-associated mannitol-induced
ppa008553m.g	scaffold_1	-15.8988	1.15176	9.66e-08	Up	ankyrin repeat family protein
ppa001656m.g	scaffold_8	-17.257	-1.15165	0.00107952	Down	beta-xylosidase 2
ppa009912m.g	scaffold_1	-14.672	-1.15165	7.39e-16	Down	TPX2 (targeting protein for Xklp2) protein family
ppa005773m.g	scaffold_3	-14.5872	1.15035	6.18e-17	Up	Protein of unknown function (DUF803)
ppa010838m.g	scaffold_7	-11.345	1.15011	3.89e-146	Up	Ribosomal protein L6 family protein
ppa017885m.g	scaffold_1	-16.6524	-1.14927	4.61e-05	Down	Tetratricopeptide repeat (TPR)-like superfamily protein
ppa022145m.g	scaffold_1	-14.2373	1.14885	6.36e-21	Up
ppa000318m.g	scaffold_1	-14.4245	-1.14861	1.31e-18	Down	embryonic flower 1 (EMF1)
ppa000400m.g	scaffold_2	-14.8163	-1.14854	1.09e-14	Down	gamma-irradiation and mitomycin c induced 1
ppa010538m.g	scaffold_8	-14.0726	1.14849	2.63e-23	Up	Translation initiation factor IF6
ppa012826m.g	scaffold_6	-12.0441	1.14847	1.66e-90	Up	ferredoxin 3
ppa003318m.g	scaffold_3	-16.3559	-1.14843	5.82e-06	Down	Lycopene beta/epsilon cyclase protein
ppa012367m.g	scaffold_2	-13.6681	1.14777	2.27e-30	Up	SAUR-like auxin-responsive protein family
ppa016605m.g	scaffold_2	-17.7205	1.14721	0.0064558	Up	zeaxanthin epoxidase (ZEP) (ABA1)
ppa012990m.g	scaffold_6	-12.5602	1.14689	1.06e-63	Up	Translation protein SH3-like family protein
ppa000146m.g	scaffold_7	-12.0198	-1.14673	2.13e-91	Down	glutamate synthase 1
ppa005632m.g	scaffold_1	-13.8368	1.14644	2.86e-27	Up	ACT domain repeat 4
ppa011674m.g	scaffold_6	-16.4865	1.14624	2.66e-05	Up	Pre-rRNA-processing protein TSR2, conserved region
ppa000390m.g	scaffold_2	-15.3917	-1.1447	4.18e-10	Down
ppa002154m.g	scaffold_1	-17.199	-1.1447	0.000901004	Down	Zincin-like metalloproteases family protein
ppa007551m.g	scaffold_8	-16.4621	-1.1447	1.37e-05	Down	Kinase interacting (KIP1-like) family protein
ppa009780m.g	scaffold_1	-15.4621	-1.1447	1.15e-09	Down
ppa018825m.g	scaffold_9	-16.6141	-1.1447	3.87e-05	Down	ATP binding;protein kinases;protein serine/threonine kinases
ppa023500m.g	scaffold_6	-16.9767	-1.1447	0.000312839	Down	Pentatricopeptide repeat (PPR) superfamily protein
ppa016528m.g	scaffold_1	-16.9513	1.14452	0.000365796	Up	Ribosomal protein L25/Gln-tRNA synthetase, anti-codon-binding domain
ppa002329m.g	scaffold_4	-13.2258	-1.14428	1.86e-40	Down
ppa001111m.g	scaffold_7	-14.4182	-1.14373	1.53e-18	Down	CRS1 / YhbY (CRM) domain-containing protein
ppa014017m.g	scaffold_1	-16.4523	1.1434	2.23e-05	Up	small nuclear ribonucleoprotein F
ppa014139m.g	scaffold_4	-15.4523	1.1434	8.29e-10	Up	Thioredoxin superfamily protein
ppa009876m.g	scaffold_7	-13.8326	1.14334	3.34e-27	Up	Ubiquitin system component Cue protein
ppa000124m.g	scaffold_5	-14.7972	-1.14091	1.08e-14	Down	ataxia-telangiectasia mutated
ppa002405m.g	scaffold_7	-15.4284	-1.14079	8.15e-10	Down	armadillo repeat only 2
ppa003913m.g	scaffold_3	-16.4284	-1.14079	1.15e-05	Down	SLOW GROWTH 1
ppa013907m.g	scaffold_3	-16.9043	1.1407	0.000305597	Up	Small nuclear ribonucleoprotein family protein
ppa010959m.g	scaffold_7	-12.772	-1.14067	2.07e-54	Down	Remorin family protein
ppa019938m.g	scaffold_8	-16.5767	-1.14036	3.24e-05	Down	DNA-directed DNA polymerases
ppa008860m.g	scaffold_4	-14.0044	1.13971	5.68e-24	Up	Ribosomal RNA processing Brix domain protein
ppa009140m.g	scaffold_8	-15.4025	1.13939	4.96e-10	Up	MAK16 protein-related
ppa009184m.g	scaffold_2	-12.9982	1.13922	8.69e-47	Up	Protein of unknown function (DUF506)
ppa021700m.g	scaffold_1	-14.9795	-1.13897	5.03e-13	Down	protein kinase family protein
ppa017548m.g	scaffold_3	-14.0321	-1.13875	1.12e-23	Down	NB-ARC domain-containing disease resistance protein
ppa012730m.g	scaffold_1	-15.1119	1.13856	7.3e-12	Up	peroxin4
ppa003904m.g	scaffold_4	-15.1434	-1.13828	1.03e-11	Down	cysteine-rich RLK (RECEPTOR-like protein kinase) 25
ppa009558m.g	scaffold_1	-16.3863	1.13812	1.57e-05	Up
ppa010225m.g	scaffold_7	-16.3863	1.13812	1.57e-05	Up
ppa012508m.g	scaffold_1	-13.4076	1.13775	1.43e-35	Up	vacuolar H+-pumping ATPase 16 kDa proteolipid subunit 4
ppa003630m.g	scaffold_2	-16.6033	1.1377	6.29e-05	Up	P-loop containing nucleoside triphosphate hydrolases superfamily protein
ppb011711m.g	scaffold_12	-16.8588	1.13712	0.000255346	Up	anaphase-promoting complex/cyclosome 11
ppa007983m.g	scaffold_3	-17.1696	1.13625	0.00105273	Up	Metallo-hydrolase/oxidoreductase superfamily protein
ppa011129m.g	scaffold_4	-17.1696	1.13625	0.00105273	Up	S-adenosyl-L-methionine-dependent methyltransferases superfamily protein
ppa014324m.g	scaffold_4	-15.5846	1.13625	5.29e-09	Up
ppa009037m.g	scaffold_6	-12.9371	1.13597	2.21e-48	Up	saposin B domain-containing protein
ppa001575m.g	scaffold_1	-11.9524	-1.13591	5.68e-94	Down	alpha-amylase-like 3
ppa007733m.g	scaffold_2	-15.6185	-1.13577	1.2e-08	Down	Protein phosphatase 2A regulatory B subunit family protein
ppa003366m.g	scaffold_7	-17.7013	-1.13524	0.0064558	Down	K+ efflux antiporter 4
ppa000418m.g	scaffold_5	-12.5247	-1.1345	1.47e-63	Down	ATPase E1-E2 type family protein / haloacid dehalogenase-like hydrolase family protein
ppa000717m.g	scaffold_3	-13.4365	-1.13338	1.9e-34	Down	Glycosyl hydrolase family 38 protein
ppa004393m.g	scaffold_2	-14.1603	-1.13332	1.6e-21	Down	sigma factor A
ppa004541m.g	scaffold_1	-14.5811	-1.13165	2.58e-16	Down	AGC (cAMP-dependent, cGMP-dependent and protein kinase C) kinase family protein
ppa018858m.g	scaffold_7	-15.9582	-1.13057	5.9e-07	Down	Frigida-like protein
ppa006851m.g	scaffold_6	-17.3319	-1.13006	0.0018204	Down	myb domain protein 1
ppa021574m.g	scaffold_3	-17.3319	-1.13006	0.0018204	Down	Pentatricopeptide repeat (PPR) superfamily protein
ppa009292m.g	scaffold_2	-17.4949	1.12956	0.00368996	Up	NAD(P)-binding Rossmann-fold superfamily protein
ppa013376m.g	scaffold_6	-14.751	1.12906	1.67e-14	Up	ABI3-interacting protein 3
ppa003407m.g	scaffold_5	-15.623	-1.12678	1.66e-08	Down	anaphase-promoting complex subunit 8
ppa006910m.g	scaffold_8	-17.623	-1.12678	0.00535486	Down	Tetratricopeptide repeat (TPR)-like superfamily protein
ppa010804m.g	scaffold_3	-16.037	1.12651	6.18e-07	Up	ethylene responsive element binding factor 3
ppa003367m.g	scaffold_3	-15.0929	-1.12609	7.15e-12	Down	NAD(P)H dehydrogenase B1
ppa001090m.g	scaffold_1	-15.6041	-1.1248	1.4e-08	Down	Disease resistance protein (CC-NBS-LRR class) family
ppa006647m.g	scaffold_4	-17.4269	1.12476	0.00306532	Up	PYRIMIDINE B
ppa016943m.g	scaffold_3	-17.0118	1.12476	0.000610259	Up	Leucine-rich repeat receptor-like protein kinase family protein
ppa010844m.g	scaffold_10	-11.3268	1.12389	2.56e-141	Up	Ribosomal protein L6 family protein
ppa002504m.g	scaffold_3	-14.8402	-1.12387	6.52e-14	Down	ATP binding;valine-tRNA ligases;aminoacyl-tRNA ligases;nucleotide binding;ATP binding;aminoacyl-tRNA ligases
ppa010887m.g	scaffold_2	-15.6506	1.12208	1.7e-08	Up	2-oxoglutarate (2OG) and Fe(II)-dependent oxygenase superfamily protein
ppa017550m.g	scaffold_1	-14.8765	-1.122	1.5e-13	Down	Disease resistance protein (TIR-NBS-LRR class) family
ppa011898m.g	scaffold_1	-11.1136	1.12119	1.59e-162	Up	Ribosomal protein S7e family protein
ppa001251m.g	scaffold_8	-14.6565	-1.12063	3.03e-15	Down	FAR1-related sequence 5
ppa007693m.g	scaffold_2	-17.362	1.12038	0.00254756	Up	SKP1 interacting partner 4
ppa016901m.g	scaffold_2	-13.6723	-1.11978	6.32e-29	Down	NB-ARC domain-containing disease resistance protein
ppa013683m.g	scaffold_7	-12.281	1.11894	4.75e-73	Up	Ribosomal protein S25 family protein
ppa003843m.g	scaffold_1	-15.9155	1.11833	2.6e-07	Up	Alg9-like mannosyltransferase family
ppa013515m.g	scaffold_1	-14.7456	1.11833	2.66e-14	Up	mitochondrial ribosomal protein L51/S25/CI-B8 family protein
ppa003807m.g	scaffold_1	-13.8963	-1.1183	9.47e-25	Down	Cellulase (glycosyl hydrolase family 5) protein
ppa003224m.g	scaffold_5	-15.5309	-1.11738	6.99e-09	Down	Cupredoxin superfamily protein
ppa001374m.g	scaffold_3	-14.2432	-1.11716	8.06e-20	Down	Tetratricopeptide repeat (TPR)-like superfamily protein
ppa009361m.g	scaffold_4	-15.8924	1.11685	2.18e-07	Up	gamma-soluble NSF attachment protein
ppa012626m.g	scaffold_6	-13.6786	1.11658	1.22e-28	Up	sumo conjugation enzyme 1
ppa013114m.g	scaffold_4	-10.8248	1.11641	8.3e-197	Up	Zinc-binding ribosomal protein family protein
ppa000655m.g	scaffold_2	-14.9282	-1.11564	5.63e-13	Down	structural maintenance of chromosomes 5
ppa003273m.g	scaffold_7	-16.5131	-1.11564	3.18e-05	Down	Transducin/WD40 repeat-like superfamily protein
ppa010924m.g	scaffold_1	-13.7314	1.11486	1.24e-27	Up	Microsomal signal peptidase 25 kDa subunit (SPC25)
ppa012317m.g	scaffold_3	-14.9419	1.11412	1.26e-12	Up
ppa000129m.g	scaffold_2	-14.0649	-1.11351	3.26e-22	Down	zinc ion binding;DNA binding;helicases;ATP binding;nucleic acid binding
ppa009114m.g	scaffold_1	-12.8824	1.11338	3.35e-48	Up	protein phosphatase 2A-2
ppa010766m.g	scaffold_7	-14.3093	1.11315	7e-19	Up	alpha/beta-Hydrolases superfamily protein
ppa007451m.g	scaffold_1	-15.8252	1.11269	1.3e-07	Up	SH3 domain-containing protein
ppa009698m.g	scaffold_4	-17.2403	1.11269	0.00176187	Up	NOD26-like intrinsic protein 1;2
ppa010880m.g	scaffold_1	-17.2403	1.11269	0.00176187	Up
ppa011445m.g	scaffold_5	-16.2403	1.11269	4.03e-06	Up	eukaryotic translation initiation factor 3B-2
ppa000133m.g	scaffold_5	-14.9547	-1.11228	1.09e-12	Down
ppa003241m.g	scaffold_2	-16.8933	-1.11228	0.000305597	Down	Protein kinase superfamily protein
ppa006916m.g	scaffold_6	-15.636	1.11152	1.97e-08	Up	S-adenosylmethionine synthetase 1
ppa002712m.g	scaffold_2	-12.0259	-1.11138	1.4e-85	Down	XH/XS domain-containing protein
ppa006556m.g	scaffold_5	-13.0981	1.11108	7.48e-42	Up	ARF-GAP domain 8
ppa012787m.g	scaffold_8	-16.4687	1.11061	4.27e-05	Up
ppa013697m.g	scaffold_6	-14.8838	1.11061	5.35e-13	Up	Preprotein translocase Sec, Sec61-beta subunit protein
ppa001036m.g	scaffold_6	-13.7738	-1.10926	1.66e-26	Down	tetratricopeptide repeat (TPR)-containing protein
ppa007477m.g	scaffold_1	-16.4349	1.10864	3.57e-05	Up	2-oxoglutarate (2OG) and Fe(II)-dependent oxygenase superfamily protein
ppa014548m.g	scaffold_6	-12.4349	1.10864	1.21e-64	Up	Low temperature and salt responsive protein family
ppa010320m.g	scaffold_3	-15.9448	1.10836	4.27e-07	Up	NAP1-related protein 2
ppa010450m.g	scaffold_8	-14.5795	1.10821	6.69e-16	Up	RPM1 interacting protein 4
ppa013898m.g	scaffold_1	-16.7403	1.10769	0.000206375	Up	GroES-like family protein
ppa010365m.g	scaffold_7	-12.6306	1.10762	1.88e-56	Up	gamma tonoplast intrinsic protein
ppa003643m.g	scaffold_5	-15.0344	-1.10746	5.75e-12	Down	RHO guanyl-nucleotide exchange factor 14
ppa012074m.g	scaffold_5	-15.5612	1.10716	9.88e-09	Up	ubiquitin-conjugating enzyme 5
ppa001013m.g	scaffold_7	-13.8371	-1.10702	2.74e-25	Down	ribonuclease II family protein
ppa001038m.g	scaffold_8	-13.7207	-1.10695	2.22e-27	Down	ATP binding microtubule motor family protein
ppa000964m.g	scaffold_3	-15.6131	-1.10688	2.64e-08	Down
ppa009583m.g	scaffold_6	-11.3585	1.10681	3.54e-134	Up	histone deacetylase 2B
ppa014229m.g	scaffold_2	-14.6287	1.10632	2.15e-15	Up
ppa000053m.g	scaffold_1	-14.0218	-1.10631	1.36e-22	Down	embryo defective 2410
ppa002935m.g	scaffold_3	-14.5553	-1.10623	6.35e-16	Down	Phosphoinositide phosphatase family protein
ppa003228m.g	scaffold_6	-13.6843	-1.10613	4.95e-28	Down	RAP
ppa012794m.g	scaffold_7	-10.8215	1.10463	3.94e-193	Up	60S acidic ribosomal protein family
ppa000357m.g	scaffold_5	-13.722	-1.10452	3.04e-27	Down	ketose-bisphosphate aldolase class-II family protein
ppa015499m.g	scaffold_2	-16.2194	-1.10406	1.03e-05	Down	NB-ARC domain-containing disease resistance protein
ppa008690m.g	scaffold_1	-15.2149	1.104	1.39e-10	Up	YbaK/aminoacyl-tRNA synthetase-associated domain
ppa006528m.g	scaffold_7	-16.3381	1.10323	2.1e-05	Up	Phosphatidic acid phosphatase (PAP2) family protein
ppa013486m.g	scaffold_3	-16.3381	1.10323	2.1e-05	Up
ppa017562m.g	scaffold_1	-17.66	1.10323	0.00750818	Up	AGAMOUS-like 30
ppa1027172m.g	scaffold_5	-17.0751	1.10323	0.00101622	Up	AIG2-like (avirulence induced gene) family protein
ppa018478m.g	scaffold_4	-16.3785	-1.1031	1.57e-05	Down
ppa001613m.g	scaffold_1	-13.9471	-1.10264	2.79e-23	Down	squamosa promoter binding protein-like 7
ppa012976m.g	scaffold_3	-13.6759	1.10163	5.71e-28	Up	small ubiquitin-like modifier 2
ppa000026m.g	scaffold_1	-13.4048	-1.10137	2.44e-33	Down	binding
ppa007616m.g	scaffold_6	-17.024	1.10051	0.000846496	Up	Outer membrane OMP85 family protein
ppa005005m.g	scaffold_3	-13.1137	1.10034	1.12e-40	Up	AAA-ATPase 1
ppa008130m.g	scaffold_8	-17.3468	-1.10031	0.00254756	Down	basic helix-loop-helix (bHLH) DNA-binding superfamily protein
ppa008836m.g	scaffold_4	-17.584	1.09922	0.0062176	Up	Polynucleotidyl transferase, ribonuclease H-like superfamily protein
ppa012072m.g	scaffold_6	-15.9991	1.09922	8.37e-07	Up	scarecrow-like transcription factor 11 (SCL11)
ppa008988m.g	scaffold_4	-16.1629	-1.09911	7.23e-06	Down	cytochrome c biogenesis protein family
ppa000144m.g	scaffold_7	-15.5216	-1.09877	1.11e-08	Down	dicer-like 4
ppa001738m.g	scaffold_1	-13.8944	-1.09806	6.03e-24	Down	Prolyl oligopeptidase family protein
ppa025739m.g	scaffold_8	-15.6176	-1.09784	3.63e-08	Down	disease resistance protein (TIR-NBS-LRR class), putative
ppa012784m.g	scaffold_6	-12.2001	1.097	2.18e-74	Up	ribosomal protein L23AB
ppa016441m.g	scaffold_1	-17.7205	-1.09677	0.00907334	Down	cytomatrix protein-related
ppa008210m.g	scaffold_2	-13.7674	1.09612	3.57e-26	Up	adenosine kinase 2
ppa004730m.g	scaffold_1	-14.9016	-1.09579	8.71e-13	Down	O-acetyltransferase family protein
ppa013479m.g	scaffold_1	-16.1899	1.09561	3.94e-06	Up	Rab5-interacting family protein
ppa001269m.g	scaffold_2	-13.9694	-1.09558	1.18e-22	Down	RING/U-box superfamily protein
ppa004135m.g	scaffold_1	-14.1943	-1.09478	9.91e-20	Down	ADPGLC-PPase large subunit
ppa019047m.g	scaffold_3	-15.9513	-1.09408	1.29e-06	Down	Ankyrin repeat family protein
ppa010572m.g	scaffold_3	-13.2648	1.0938	4.11e-36	Up	translocon-associated protein beta (TRAPB) family protein
ppa012746m.g	scaffold_1	-10.5443	1.09328	1.42e-228	Up	ubiquitin 6
ppa010295m.g	scaffold_5	-17.4431	1.09234	0.0042724	Up	basic helix-loop-helix (bHLH) DNA-binding superfamily protein
ppa002016m.g	scaffold_6	-15.788	-1.09196	2.75e-07	Down	Calcineurin-like metallo-phosphoesterase superfamily protein
ppa006397m.g	scaffold_2	-14.3349	-1.0915	5.46e-18	Down	Calcium-dependent lipid-binding (CaLB domain) family protein
ppa014233m.g	scaffold_7	-14.3205	1.09072	4.6e-18	Up	Protein of unknown function (DUF1138)
ppa003538m.g	scaffold_7	-16.9043	-1.09025	0.000424793	Down	pentatricopeptide (PPR) repeat-containing protein
ppa010144m.g	scaffold_3	-17.2263	-1.09025	0.00176187	Down	RING/FYVE/PHD zinc finger superfamily protein
ppa010402m.g	scaffold_1	-15.3936	1.09007	2.4e-09	Up	electron transfer flavoprotein beta
ppa004664m.g	scaffold_4	-15.3775	1.08935	2.02e-09	Up	Cytochrome P450 superfamily protein
ppa008049m.g	scaffold_4	-16.7925	1.08935	0.000340998	Up	RNI-like superfamily protein
ppa013157m.g	scaffold_1	-17.3775	1.08935	0.00354481	Up	RING/U-box protein with domain of unknown function (DUF 1232)
ppa013859m.g	scaffold_6	-17.3775	1.08935	0.00354481	Up
ppa021653m.g	scaffold_4	-15.0555	1.08935	2.41e-11	Up	translocase inner membrane subunit 17-2
ppa008382m.g	scaffold_2	-13.8483	1.08911	1.34e-24	Up	NAD(P)-binding Rossmann-fold superfamily protein
ppa008830m.g	scaffold_7	-14.4459	-1.08824	1.28e-16	Down	heat shock transcription factor C1
ppa002100m.g	scaffold_5	-16.8588	-1.08667	0.000354534	Down	HCO3- transporter family
ppa000333m.g	scaffold_6	-13.9305	-1.08649	6.66e-23	Down	FtsH extracellular protease family
ppa002853m.g	scaffold_8	-15.4734	-1.08614	9.01e-09	Down	DEGP protease 2
ppa003504m.g	scaffold_2	-15.5846	-1.08581	3.5e-08	Down
ppa008092m.g	scaffold_8	-14.4641	1.08481	2.14e-16	Up	lysm domain GPI-anchored protein 2 precursor
ppa014253m.g	scaffold_6	-11.7785	1.08476	5.78e-97	Up	Uncharacterised protein family SERF
ppa009199m.g	scaffold_6	-15.2694	1.08472	6.01e-10	Up	KH domain-containing protein / zinc finger (CCCH type) family protein
ppa007471m.g	scaffold_3	-14.9071	-1.08469	1.63e-12	Down
ppa013989m.g	scaffold_2	-14.2619	1.08442	1.6e-18	Up	Zinc-binding ribosomal protein family protein
ppa006213m.g	scaffold_5	-14.3801	-1.08318	3.26e-17	Down
ppa022999m.g	scaffold_2	-15.2254	1.08294	3.57e-10	Up	VASCULAR-RELATED NAC-DOMAIN 6
ppa018474m.g	scaffold_4	-15.4139	1.08277	3.91e-09	Up	zinc finger (C2H2 type) family protein
ppa009230m.g	scaffold_4	-13.7706	-1.08267	2.23e-25	Down	S-adenosyl-L-methionine-dependent methyltransferases superfamily protein
ppa007457m.g	scaffold_1	-15.3976	1.08213	3.29e-09	Up	2-oxoglutarate (2OG) and Fe(II)-dependent oxygenase superfamily protein
ppa000028m.g	scaffold_8	-14.8728	-1.08211	9.73e-13	Down
ppa000331m.g	scaffold_7	-16.5301	-1.08169	6.1e-05	Down	Protein of unknown function (DUF1162)
ppa002082m.g	scaffold_6	-16.5301	-1.08169	6.1e-05	Down	auxin response factor 16
ppa010542m.g	scaffold_1	-11.9103	1.08104	5.23e-88	Up	Ribosomal protein L30/L7 family protein
ppa011506m.g	scaffold_5	-13.3099	1.08068	2.66e-34	Up	breast basic conserved 1
ppa002387m.g	scaffold_7	-16.2925	-1.08057	2.76e-05	Down	Exostosin family protein
ppa013445m.g	scaffold_2	-12.0116	1.08043	4.98e-82	Up	Ribosomal protein S10p/S20e family protein
ppa000238m.g	scaffold_7	-13.5401	-1.0802	1.39e-29	Down	Heat shock protein DnaJ with tetratricopeptide repeat
ppa026846m.g	scaffold_2	-15.3901	-1.07989	3.78e-09	Down	NB-ARC domain-containing disease resistance protein
ppa003923m.g	scaffold_1	-14.334	1.07967	1.38e-17	Up	dihydrosphingosine phosphate lyase
ppa011358m.g	scaffold_4	-16.5563	1.07967	0.000115475	Up
ppa020734m.g	scaffold_6	-17.4949	-1.07911	0.0051524	Down	Pentatricopeptide repeat (PPR) superfamily protein
ppa006232m.g	scaffold_1	-15.7978	1.07886	2.39e-07	Up	F-box/RNI-like superfamily protein
ppa001055m.g	scaffold_8	-14.4249	-1.07831	1.42e-16	Down	sister-chromatid cohesion protein 3
ppa013297m.g	scaffold_1	-14.6332	1.07786	1.19e-14	Up
ppa006927m.g	scaffold_7	-17.0878	1.07769	0.00140449	Up	S-adenosyl-L-methionine-dependent methyltransferases superfamily protein
ppa013390m.g	scaffold_4	-17.0878	1.07769	0.00140449	Up
ppa016752m.g	scaffold_1	-16.7303	-1.07714	0.000206375	Down	Histidine kinase-, DNA gyrase B-, and HSP90-like ATPase family protein
ppa013572m.g	scaffold_6	-11.8475	1.07658	6.44e-91	Up	zinc finger (C2H2 type) family protein
ppa024788m.g	scaffold_6	-15.7348	1.07657	1.42e-07	Up	Arabidopsis Inositol phosphorylceramide synthase 3
ppa012998m.g	scaffold_8	-12.3031	1.07471	1.41e-66	Up	Ribosomal protein S5 domain 2-like superfamily protein
ppa004265m.g	scaffold_7	-13.9135	1.07463	4.73e-23	Up	Eukaryotic aspartyl protease family protein
ppa000670m.g	scaffold_1	-13.4926	-1.07461	6.13e-30	Down	autoinhibited Ca(2+)-ATPase 10
ppa000445m.g	scaffold_2	-17.4269	-1.07431	0.0042724	Down	structural maintenance of chromosomes 2
ppa010718m.g	scaffold_5	-15.4016	1.07413	4.49e-09	Up	Protein of unknown function (DUF1639)
ppa004461m.g	scaffold_7	-12.2273	-1.07319	1.1e-69	Down	aldehyde dehydrogenase 7B4
ppa003817m.g	scaffold_6	-14.9384	1.07253	7.96e-12	Up	plant glycogenin-like starch initiation protein 6
ppa012610m.g	scaffold_7	-14.6071	1.07222	9.7e-15	Up	ubiquitin-conjugating enzyme 18
ppa012021m.g	scaffold_1	-13.8344	1.07199	4.34e-24	Up
ppb011639m.g	scaffold_1	-13.9638	1.07036	3.43e-22	Up	ubiquinol-cytochrome C reductase UQCRX/QCR9-like family protein
ppa013540m.g	scaffold_4	-14.5427	1.07017	2.91e-15	Up	Ubiquitin-like superfamily protein
ppa007468m.g	scaffold_6	-15.2767	1.07008	1.12e-09	Up	RING/U-box superfamily protein
ppa006424m.g	scaffold_6	-15.2618	1.06962	9.41e-10	Up	heptahelical protein 4
ppa010613m.g	scaffold_7	-16.8468	1.06962	0.000562208	Up	tubulin folding cofactor B
ppa013046m.g	scaffold_8	-13.5116	1.06921	1.25e-29	Up	basic region/leucine zipper motif 53
ppa003283m.g	scaffold_3	-16.6124	-1.0691	0.000120344	Down	like SEX4 1
ppa010700m.g	scaffold_2	-14.3633	1.06888	5.83e-17	Up	delta(3), delta(2)-enoyl CoA isomerase 1
ppa004196m.g	scaffold_3	-14.0211	-1.06869	3.38e-21	Down	ADP glucose pyrophosphorylase 1
ppa001675m.g	scaffold_1	-13.1461	-1.06866	3.47e-37	Down	Glycosyl hydrolase family protein
ppa013875m.g	scaffold_6	-15.803	1.06829	3.28e-07	Up	Nucleic acid-binding, OB-fold-like protein
ppa013916m.g	scaffold_7	-15.803	1.06829	3.28e-07	Up	embryo defective 2752
ppa011166m.g	scaffold_8	-11.9589	1.06796	5.72e-83	Up	Ribosomal protein L16p/L10e family protein
ppa000383m.g	scaffold_2	-12.837	-1.06709	1.09e-45	Down	K+ efflux antiporter 2
ppa017992m.g	scaffold_6	-15.7606	1.06704	2.31e-07	Up	Polymerase/histidinol phosphatase-like
ppa001234m.g	scaffold_6	-14.422	1.06656	2.63e-16	Up	HSI2-like 1
ppa009150m.g	scaffold_8	-12.0573	1.06616	1.31e-77	Up	carboxyesterase 13
ppa007045m.g	scaffold_1	-17.2998	-1.06592	0.00294276	Down
ppa012165m.g	scaffold_6	-15.3893	1.06564	5.15e-09	Up	pseudouridine synthase and archaeosine transglycosylase (PUA) domain-containing protein
ppa000508m.g	scaffold_2	-16.0688	-1.06538	6.64e-06	Down	glycoside hydrolase family 2 protein
ppa012778m.g	scaffold_8	-16.8697	-1.06497	0.000490158	Down
ppa003043m.g	scaffold_6	-12.734	-1.06457	6.83e-49	Down	D6 protein kinase like 2
ppa015318m.g	scaffold_2	-15.5387	-1.06441	3.86e-08	Down
ppa021912m.g	scaffold_1	-16.5387	-1.06441	8.41e-05	Down	Pentatricopeptide repeat (PPR) superfamily protein
ppa012945m.g	scaffold_6	-12.7757	1.06352	1.46e-47	Up	Ribosomal L29 family protein
ppa000517m.g	scaffold_2	-12.0883	-1.06333	2.16e-75	Down
ppa012791m.g	scaffold_2	-11.649	1.06333	1e-101	Up	ribosomal protein L23AB
ppa016807m.g	scaffold_6	-17.6023	1.0627	0.0086415	Up	Tetratricopeptide repeat (TPR)-like superfamily protein
ppa000825m.g	scaffold_4	-15.8252	-1.06224	8.33e-07	Down	Tetratricopeptide repeat (TPR)-like superfamily protein
ppa003225m.g	scaffold_2	-14.9183	-1.06224	5.63e-12	Down	Adaptin family protein
ppa015834m.g	scaffold_2	-15.3658	-1.06224	4.95e-09	Down	Glycosyl hydrolase family 85
ppa006756m.g	scaffold_7	-13.0593	1.0622	2.34e-39	Up	oxophytodienoate-reductase 3
ppa012763m.g	scaffold_6	-15.9682	1.06144	1.53e-06	Up	NADH-ubiquinone oxidoreductase-related
ppb011859m.g	scaffold_6	-15.2073	1.06085	6.4e-10	Up
ppa006868m.g	scaffold_7	-16.7821	-1.05967	0.000340998	Down	NAD(P)-binding Rossmann-fold superfamily protein
ppa009417m.g	scaffold_1	-17.4597	1.05917	0.00591843	Up	xyloglucan endotransglycosylase 6
ppa011561m.g	scaffold_3	-17.4597	1.05917	0.00591843	Up	Peroxisomal membrane 22 kDa (Mpv17/PMP22) family protein
ppa012379m.g	scaffold_1	-17.4597	1.05917	0.00591843	Up	Adenine nucleotide alpha hydrolases-like superfamily protein
ppa001058m.g	scaffold_4	-14.3757	-1.05884	1.46e-16	Down	DNA-binding bromodomain-containing protein
ppa013257m.g	scaffold_2	-13.8523	1.05865	2.82e-23	Up	LYR family of Fe/S cluster biogenesis protein
ppa009892m.g	scaffold_4	-12.0354	1.05843	1.32e-77	Up	Ribosomal protein S5 family protein
ppa001223m.g	scaffold_4	-14.5054	-1.05799	3.53e-15	Down	Protein of unknown function (DUF688)
ppa020142m.g	scaffold_3	-15.9448	-1.05792	2.74e-06	Down	Rubisco methyltransferase family protein
ppa011953m.g	scaffold_3	-13.0072	1.05778	2.38e-40	Up	Ribosomal protein S7e family protein
ppa001352m.g	scaffold_8	-15.5795	-1.05777	7.44e-08	Down	catalytics
ppa007097m.g	scaffold_4	-16.3933	1.05764	6.43e-05	Up	Mitochondrial transcription termination factor family protein
ppa009001m.g	scaffold_2	-14.586	1.05764	1.46e-14	Up	beta-hydroxylase 1
ppa006988m.g	scaffold_3	-14.0398	-1.05724	1.61e-20	Down	Protein of unknown function (DUF707)
ppa000590m.g	scaffold_1	-12.8479	-1.05668	1.71e-44	Down	Protein kinase superfamily protein with octicosapeptide/Phox/Bem1p domain
ppa002585m.g	scaffold_1	-14.73	-1.05665	4.63e-13	Down	Glycosyl hydrolase superfamily protein
ppa017658m.g	scaffold_5	-14.7553	1.05647	7.77e-13	Up	deletion of SUV3 suppressor 1(I)
ppa007779m.g	scaffold_3	-13.7467	-1.05502	1.42e-24	Down	zinc transporter 1 precursor
ppa010544m.g	scaffold_6	-17.2691	1.05497	0.00337223	Up	S-adenosyl-L-methionine-dependent methyltransferases superfamily protein
ppa005381m.g	scaffold_4	-16.6996	-1.05495	0.000237468	Down
ppa007062m.g	scaffold_2	-11.3679	1.05359	4.86e-121	Up	ADP/ATP carrier 2
ppa003564m.g	scaffold_3	-13.6299	-1.05355	1.52e-26	Down	CCCH-type zinc fingerfamily protein with RNA-binding domain
ppa013629m.g	scaffold_6	-12.1617	1.05284	2.19e-70	Up	Ribosomal protein L35Ae family protein
ppa001833m.g	scaffold_6	-10.049	-1.05278	1.58e-297	Down	Inorganic H pyrophosphatase family protein
ppa023807m.g	scaffold_6	-16.0751	-1.05278	9.02e-06	Down
ppa010197m.g	scaffold_6	-15.1548	1.0527	4.34e-10	Up
ppa011031m.g	scaffold_3	-17.1548	1.0527	0.00232454	Up	Cysteine proteinases superfamily protein
ppa012729m.g	scaffold_6	-16.1548	1.0527	7.23e-06	Up	Ribosomal protein L17 family protein
ppa013407m.g	scaffold_1	-14.1479	1.05257	8.42e-19	Up	RNA-binding (RRM/RBD/RNP motifs) family protein
ppa012001m.g	scaffold_8	-11.4738	1.05254	3.56e-112	Up	Ribosomal protein L18e/L15 superfamily protein
ppa010531m.g	scaffold_7	-14.5159	1.0517	4.98e-15	Up	cold shock domain protein 1
ppa012487m.g	scaffold_5	-11.6611	1.05145	9.78e-99	Up	basic transcription factor 3
ppa012347m.g	scaffold_6	-12.9076	1.05127	1.79e-42	Up	A20/AN1-like zinc finger family protein
ppa010448m.g	scaffold_1	-15.4639	1.05076	1.92e-08	Up	Class I glutamine amidotransferase-like superfamily protein
ppa006468m.g	scaffold_1	-16.0235	1.05031	2.99e-06	Up	alpha/beta-Hydrolases superfamily protein
ppa004096m.g	scaffold_7	-17.024	-1.05007	0.00116864	Down	Eukaryotic aspartyl protease family protein
ppa012087m.g	scaffold_1	-10.3404	1.04989	7.52e-243	Up	Ribosomal protein L22p/L17e family protein
ppa001519m.g	scaffold_3	-11.0299	-1.04959	8.44e-151	Down	phospholipase D alpha 1
ppa009617m.g	scaffold_3	-13.9621	1.04927	2.06e-21	Up
ppa000927m.g	scaffold_5	-12.8374	-1.0492	3.28e-44	Down	heteroglycan glucosidase 1
ppa000042m.g	scaffold_6	-11.4193	-1.04904	1.53e-115	Down	U5 small nuclear ribonucleoprotein helicase, putative
ppa003938m.g	scaffold_1	-15.9991	-1.04878	5.29e-06	Down	TLD-domain containing nucleolar protein
ppa025762m.g	scaffold_5	-16.584	-1.04878	0.000138238	Down	SPIRAL1-like2
ppa010798m.g	scaffold_7	-16.9032	1.04831	0.000924644	Up	small and basic intrinsic protein 2;1
ppa014021m.g	scaffold_5	-13.8975	1.04821	3.14e-22	Up	acyl-CoA-binding protein 6
ppa011341m.g	scaffold_7	-14.5721	1.04816	1.9e-14	Up	ribosomal protein 5B
ppa013144m.g	scaffold_7	-13.4147	1.04785	2.71e-30	Up	Ribosomal protein S24e family protein
ppa011241m.g	scaffold_7	-16.8578	1.04759	0.000769883	Up	Peroxisomal membrane 22 kDa (Mpv17/PMP22) family protein
ppa020003m.g	scaffold_3	-16.8578	1.04759	0.000769883	Up	Nodulin MtN21 /EamA-like transporter family protein
ppa006609m.g	scaffold_6	-12.2433	1.04714	8.91e-66	Up
ppa000494m.g	scaffold_8	-13.1254	-1.04714	2.78e-36	Down	formin homology 1
ppa013036m.g	scaffold_1	-15.8137	1.04692	6.12e-07	Up	TBP-associated factor II 15
ppa021204m.g	scaffold_1	-16.771	1.04628	0.000534284	Up	5\'-AMP-activated protein kinase-related
ppa002989m.g	scaffold_6	-16.9269	-1.04517	0.000810009	Down	Galactose oxidase/kelch repeat superfamily protein
ppa003311m.g	scaffold_7	-17.5118	-1.04517	0.00714873	Down	RADIATION SENSITIVE 17
ppa016636m.g	scaffold_7	-15.6845	-1.0442	3.3e-07	Down	cationic amino acid transporter 2
ppa013654m.g	scaffold_6	-11.332	1.04416	1.01e-121	Up	Ribosomal protein L36e family protein
ppa009044m.g	scaffold_3	-15.9036	-1.04404	2.61e-06	Down
ppa012490m.g	scaffold_1	-13.2561	1.04365	3.32e-33	Up	Adenine nucleotide alpha hydrolases-like superfamily protein
ppa010926m.g	scaffold_4	-16.5744	1.0436	0.000215489	Up	Duplicated homeodomain-like superfamily protein
ppa012181m.g	scaffold_8	-16.4681	1.0423	0.000125358	Up	SNARE-like superfamily protein
ppa002238m.g	scaffold_1	-15.4431	-1.04189	2.49e-08	Down	SET domain protein 16
ppa015349m.g	scaffold_2	-15.0946	-1.04066	2.47e-10	Down	Protein kinase superfamily protein
ppa025171m.g	scaffold_8	-16.4099	-1.04037	5.63e-05	Down	Tetratricopeptide repeat (TPR)-like superfamily protein
ppa004432m.g	scaffold_6	-14.633	1.03958	9.79e-14	Up	Mitochondrial ATP synthase D chain-related protein
ppa001969m.g	scaffold_6	-14.1431	-1.03951	1.09e-18	Down	with no lysine (K) kinase 1
ppa011397m.g	scaffold_4	-14.1825	1.03923	5.57e-18	Up	RNA polymerase Rpb8
ppa000550m.g	scaffold_4	-16.3775	-1.03891	4.71e-05	Down	Leucine-rich receptor-like protein kinase family protein
ppb002215m.g	scaffold_7	-16.7925	-1.03891	0.000468604	Down	Pentatricopeptide repeat (PPR) superfamily protein
ppa003841m.g	scaffold_6	-16.1343	1.03877	8.29e-06	Up	cation exchanger 11
ppa026824m.g	scaffold_8	-15.1343	1.03877	5.62e-10	Up	Sec14p-like phosphatidylinositol transfer family protein
ppa012918m.g	scaffold_9	-14.4961	1.03828	7.36e-15	Up	Nucleic acid-binding, OB-fold-like protein
ppa010896m.g	scaffold_3	-14.4617	1.03797	3.69e-15	Up	Ribosomal protein L34e superfamily protein
ppa000599m.g	scaffold_7	-13.5384	-1.03751	1.88e-27	Down	protein serine/threonine phosphatases;protein kinases;catalytics;cAMP-dependent protein kinase regulators;ATP binding;protein serine/threonine phosphatases
ppa006830m.g	scaffold_6	-16.7504	-1.03706	0.0003907	Down	FAD/NAD(P)-binding oxidoreductase family protein
ppa003119m.g	scaffold_6	-14.9206	1.0369	2.93e-11	Up	Haem oxygenase-like, multi-helical
ppa014374m.g	scaffold_7	-13.0917	1.03673	1.09e-36	Up	ubiquinol-cytochrome C reductase UQCRX/QCR9-like family protein
ppa013475m.g	scaffold_1	-15.8634	1.03645	1.18e-06	Up
ppa014708m.g	scaffold_4	-17.3147	-1.03618	0.00406512	Down
ppa011686m.g	scaffold_4	-14.1565	1.03554	3.77e-18	Up
ppa010183m.g	scaffold_4	-11.0784	1.0354	2.61e-142	Up	Ribosomal protein L2 family
ppa000222m.g	scaffold_5	-15.7094	-1.03532	5.32e-07	Down
ppa000796m.g	scaffold_5	-15.4813	-1.03508	4.78e-08	Down	P-loop nucleoside triphosphate hydrolases superfamily protein with CH (Calponin Homology) domain
ppa009699m.g	scaffold_4	-13.6354	1.03481	1.67e-25	Up
ppa013019m.g	scaffold_9	-13.5929	1.03453	3.59e-26	Up	RNA polymerase Rpb6
ppa006150m.g	scaffold_1	-16.2546	-1.03367	4.83e-05	Down	MATE efflux family protein
ppa020942m.g	scaffold_5	-17.2546	-1.03367	0.00337223	Down	nucleic acid binding;ATP-dependent helicases;ATP binding;helicases;ATP-dependent helicases
ppa000486m.g	scaffold_5	-13.8566	-1.03344	6.2e-22	Down	Outer arm dynein light chain 1 protein
ppa002237m.g	scaffold_8	-12.9631	-1.03343	1.28e-39	Down	leucine-rich repeat transmembrane protein kinase family protein
ppa010112m.g	scaffold_7	-15.3731	1.03322	1.24e-08	Up	DNA glycosylase superfamily protein
ppa013705m.g	scaffold_5	-15.1651	1.03214	1.08e-09	Up
ppa007084m.g	scaffold_7	-15.1513	1.03208	9.04e-10	Up
ppa015535m.g	scaffold_2	-15.3976	-1.03168	1.99e-08	Down	SNF2 domain-containing protein / helicase domain-containing protein / F-box family protein
ppa010895m.g	scaffold_4	-15.0584	1.03165	2.67e-10	Up	TBP-associated factor 11
ppa000128m.g	scaffold_6	-12.5417	-1.03092	3.88e-52	Down	RNA polymerase II transcription mediators
ppa002325m.g	scaffold_4	-14.8218	1.03068	8.3e-12	Up	cation-chloride co-transporter 1
ppa014709m.g	scaffold_1	-14.1758	-1.03054	5.32e-18	Down	Disease resistance protein (TIR-NBS-LRR class) family
ppa008111m.g	scaffold_1	-12.1233	1.03026	3.66e-69	Up	voltage dependent anion channel 1
ppa000105m.g	scaffold_1	-13.0308	-1.02994	1.5e-37	Down
ppa012244m.g	scaffold_7	-14.4406	1.02941	4.01e-15	Up
ppa010697m.g	scaffold_2	-13.3513	1.02916	1.83e-30	Up	Acyl-CoA N-acyltransferases (NAT) superfamily protein
ppa009391m.g	scaffold_1	-14.2972	1.02901	1.8e-16	Up	senescence associated gene 18
ppa001133m.g	scaffold_2	-14.3262	-1.02893	3.02e-16	Down	Protein kinase superfamily protein
ppa012901m.g	scaffold_7	-11.0827	1.02849	4.71e-140	Up	Ribosomal L28e protein family
ppa023506m.g	scaffold_6	-12.8706	-1.02837	7.28e-42	Down
ppa010052m.g	scaffold_2	-13.8903	1.02808	1.53e-21	Up	polyadenylate-binding protein 1
ppa002919m.g	scaffold_7	-14.1077	-1.02797	1.28e-18	Down	Plant protein of unknown function (DUF828)
ppa007597m.g	scaffold_4	-15.7765	-1.02763	1.22e-06	Down	senescence-related gene 1
ppa011811m.g	scaffold_6	-11.5952	1.02755	1.7e-98	Up	PYR1-like 4
ppa003040m.g	scaffold_1	-14.9238	-1.02746	2.93e-11	Down	Pentatricopeptide repeat (PPR) superfamily protein
ppa002033m.g	scaffold_6	-17.0878	-1.02724	0.00193144	Down	Pentatricopeptide repeat (PPR) superfamily protein
ppa017300m.g	scaffold_3	-17.0363	-1.0254	0.00160556	Down	cytochrome P450, family 82, subfamily C, polypeptide 4
ppa003551m.g	scaffold_1	-16.9148	1.02522	0.00126139	Up
ppa007387m.g	scaffold_8	-14.9742	1.02522	1.07e-10	Up	homoserine kinase
ppa009603m.g	scaffold_1	-14.8917	1.02522	3.17e-11	Up	Ran BP2/NZF zinc finger-like superfamily protein
ppa010023m.g	scaffold_7	-15.4095	1.02522	2.37e-08	Up	Protein of unknown function DUF106, transmembrane
ppa010362m.g	scaffold_3	-17.4767	1.02522	0.0081469	Up	cytochrome c oxidase assembly protein CtaG / Cox11 family
ppa010589m.g	scaffold_4	-17.4095	1.02522	0.00674145	Up	Chaperone DnaJ-domain superfamily protein
ppa011090m.g	scaffold_8	-15.699	1.02522	3.93e-07	Up	Cyclophilin-like peptidyl-prolyl cis-trans isomerase family protein
ppa011208m.g	scaffold_6	-17.284	1.02522	0.00462629	Up
ppa011797m.g	scaffold_3	-17.3454	1.02522	0.00558267	Up	Protein of unknown function (DUF581)
ppa012905m.g	scaffold_4	-16.621	1.02522	0.000350998	Up	SNARE-associated protein-related
ppa014358m.g	scaffold_6	-16.0616	1.02522	6.64e-06	Up
ppa014542m.g	scaffold_5	-15.8029	1.02522	9.48e-07	Up
ppa019925m.g	scaffold_2	-17.1685	1.02522	0.00318301	Up	Thioesterase superfamily protein
ppa025632m.g	scaffold_4	-16.2251	1.02522	1.93e-05	Up	Optic atrophy 3 protein (OPA3)
ppa007300m.g	scaffold_1	-17.547	1.02522	0.00985345	Up	heat shock transcription factor A2
ppa023139m.g	scaffold_6	-17.547	1.02522	0.00985345	Up	RNA-binding (RRM/RBD/RNP motifs) family protein
ppa000263m.g	scaffold_6	-12.9135	-1.02418	2.59e-40	Down	aldehyde oxidase 4
ppa000033m.g	scaffold_2	-11.7049	-1.02381	9.37e-91	Down	transcription regulatory protein SNF2, putative
ppa020304m.g	scaffold_6	-16.9865	-1.02369	0.00133526	Down	P-loop containing nucleoside triphosphate hydrolases superfamily protein
ppa025999m.g	scaffold_1	-14.9266	-1.0217	3.96e-11	Down
ppa008977m.g	scaffold_7	-14.301	1.02142	3.26e-16	Up	Family of unknown function (DUF716)
ppa002659m.g	scaffold_1	-14.5699	-1.02058	1.24e-13	Down	mechanosensitive channel of small conductance-like 10
ppa001556m.g	scaffold_1	-12.889	-1.02049	1e-40	Down	UDP-Glycosyltransferase / trehalose-phosphatase family protein
ppa004662m.g	scaffold_1	-14.8273	1.01975	1.5e-11	Up	Tetratricopeptide repeat (TPR)-like superfamily protein
ppa010849m.g	scaffold_8	-14.8494	1.01966	2.13e-11	Up	Immunoglobulin E-set superfamily protein
ppa013187m.g	scaffold_7	-14.9772	1.01915	1.44e-10	Up	Ribosomal protein L18ae family
ppa020054m.g	scaffold_4	-14.1309	1.01847	7.02e-18	Up	Ribosomal protein S8e family protein
ppa014111m.g	scaffold_7	-14.1651	1.0183	1.66e-17	Up	floral homeotic protein (HUA1)
ppa011631m.g	scaffold_2	-14.008	-1.01822	1.48e-19	Down	Protein of unknown function (DUF688)
ppa012919m.g	scaffold_1	-15.2143	1.01806	3.3e-09	Up	copper transporter 5
ppa026474m.g	scaffold_1	-16.2038	-1.01742	4.55e-05	Down	haloacid dehalogenase-like hydrolase family protein
ppa004528m.g	scaffold_7	-14.6094	-1.01714	3.33e-13	Down	lycopene cyclase
ppa011708m.g	scaffold_1	-15.3973	1.0171	2.69e-08	Up	TRAF-type zinc finger-related
ppa006566m.g	scaffold_2	-16.7606	-1.0166	0.000534284	Down	POX (plant homeobox) family protein
ppa012891m.g	scaffold_1	-15.6841	1.01531	4.46e-07	Up	Cox19-like CHCH family protein
ppa006058m.g	scaffold_1	-13.2416	-1.01491	6.05e-32	Down	Protein phosphatase 2C family protein
ppa013066m.g	scaffold_5	-15.7449	1.01488	7.57e-07	Up	ribosomal protein L29 family protein
ppa017008m.g	scaffold_8	-15.7657	1.01473	9.03e-07	Up	phloem protein 2-A1
ppa012670m.g	scaffold_4	-13.2161	1.01447	2.9e-32	Up	Nucleic acid-binding, OB-fold-like protein
ppa000088m.g	scaffold_2	-14.0747	-1.01377	1.49e-18	Down	nuclear RNA polymerase D1B
ppa013223m.g	scaffold_8	-12.5709	1.01376	1.02e-49	Up	Ribosomal protein L14
ppa012187m.g	scaffold_8	-14.3592	1.01335	1.97e-15	Up
ppa011512m.g	scaffold_2	-10.7782	1.01332	1.03e-167	Up	breast basic conserved 1
ppa005435m.g	scaffold_2	-14.8165	-1.01282	9.4e-12	Down
ppa001016m.g	scaffold_6	-12.5693	-1.01255	1.66e-49	Down	lipoxygenase 1
ppa003937m.g	scaffold_1	-16.0424	1.01251	7.55e-06	Up	F-box/RNI-like superfamily protein
ppa003394m.g	scaffold_6	-16.6023	-1.01225	0.000258261	Down	receptor-like kinase in in flowers 3
ppa010752m.g	scaffold_7	-16.1208	1.0118	1.29e-05	Up	Protein of unknown function (DUF1640)
ppa000009m.g	scaffold_1	-11.0489	-1.01148	1.45e-138	Down	ubiquitin-protein ligase 2
ppa005899m.g	scaffold_3	-12.1128	1.01104	4.03e-67	Up	Translation initiation factor IF2/IF5
ppa008883m.g	scaffold_6	-13.8989	1.01084	9.03e-21	Up	alpha/beta-Hydrolases superfamily protein
ppa014187m.g	scaffold_1	-15.2469	1.01058	6.3e-09	Up
ppa002983m.g	scaffold_5	-17.5292	-1.0104	0.00985345	Down	Pentatricopeptide repeat (PPR) superfamily protein
ppa012853m.g	scaffold_8	-13.9457	1.01037	3.57e-20	Up	Ribosomal protein S13/S18 family
ppa005480m.g	scaffold_1	-14.5115	-1.00997	6.66e-14	Down	CBL-interacting protein kinase 1
ppa007425m.g	scaffold_7	-14.6719	-1.00919	1.69e-12	Down	histone-lysine N-methyltransferase ASHH3
ppa009017m.g	scaffold_2	-14.0568	1.00918	2.14e-18	Up	RP non-ATPase subunit 8A
ppa006909m.g	scaffold_1	-14.4096	1.00883	7.43e-15	Up	WRKY DNA-binding protein 48
ppa008044m.g	scaffold_2	-14.8328	1.00873	2.71e-11	Up	Ribosomal RNA processing Brix domain protein
ppa006770m.g	scaffold_3	-16.4597	-1.00872	0.000125358	Down	AAR2 protein family
ppa011250m.g	scaffold_1	-17.4597	-1.00872	0.0081469	Down
ppa005018m.g	scaffold_1	-12.1668	1.0079	1.9e-64	Up	MATE efflux family protein
ppa013424m.g	scaffold_7	-12.6181	1.00746	1.12e-47	Up	probable small nuclear ribonucleoprotein G
ppa000206m.g	scaffold_7	-15.3772	-1.00684	3.43e-08	Down	Protein kinase superfamily protein with octicosapeptide/Phox/Bem1p domain
ppa002346m.g	scaffold_7	-15.7869	-1.00672	2.21e-06	Down	Phototropic-responsive NPH3 family protein
ppa001832m.g	scaffold_6	-17.3299	-1.0058	0.00558267	Down	Protein of unknown function (DUF1399)
ppa013587m.g	scaffold_1	-17.3299	-1.0058	0.00558267	Down
ppa017372m.g	scaffold_3	-16.3299	-1.0058	0.000125629	Down	Pentatricopeptide repeat (PPR) superfamily protein
ppa007497m.g	scaffold_5	-16.7501	1.00446	0.000821453	Up	DNAse I-like superfamily protein
ppa000942m.g	scaffold_3	-14.9354	-1.00428	9.64e-11	Down	transmembrane kinase 1
ppa001378m.g	scaffold_6	-15.179	1.00426	3.54e-09	Up	Homeobox-leucine zipper family protein / lipid-binding START domain-containing protein
ppa001661m.g	scaffold_3	-12.1539	-1.00396	1.87e-64	Down	Subtilase family protein
ppa012551m.g	scaffold_7	-14.7922	1.00385	1.81e-11	Up	Cyclophilin-like peptidyl-prolyl cis-trans isomerase family protein
ppa012622m.g	scaffold_8	-14.7922	1.00385	1.81e-11	Up	Clathrin adaptor complex small chain family protein
ppa000901m.g	scaffold_4	-14.9119	-1.00381	6.81e-11	Down	ubiquitin-specific protease 15
ppa007223m.g	scaffold_5	-13.6462	1.00349	6.47e-24	Up
ppa008536m.g	scaffold_5	-11.6938	1.00339	8.55e-88	Up	Transducin/WD40 repeat-like superfamily protein
ppa003996m.g	scaffold_3	-16.2108	-1.00335	6.13e-05	Down	Major facilitator superfamily protein
ppa001943m.g	scaffold_1	-13.6164	-1.00316	1.95e-24	Down	vernalization5/VIN3-like
ppa009618m.g	scaffold_1	-14.5675	1.00236	2.23e-13	Up	Tetrapyrrole (Corrin/Porphyrin) Methylases
ppa011393m.g	scaffold_8	-9.63667	1.00229	0	Up	Ribosomal protein L19e family protein
ppa011558m.g	scaffold_6	-16.9265	1.00176	0.00171276	Up
ppa014388m.g	scaffold_1	-14.9265	1.00176	1.46e-10	Up
ppa008549m.g	scaffold_6	-14.9383	1.00157	1.73e-10	Up	Calcineurin-like metallo-phosphoesterase superfamily protein
ppa000417m.g	scaffold_4	-13.1042	-1.00131	6.29e-34	Down	ATP-dependent RNA helicase, putative
ppb018157m.g	scaffold_6	-17.1008	-1.00125	0.00264249	Down	Pentatricopeptide repeat (PPR-like) superfamily protein
ppa005588m.g	scaffold_3	-15.4983	-1.00093	1.57e-07	Down	Pentatricopeptide repeat (PPR) superfamily protein
ppa012415m.g	scaffold_6	-12.8151	1.00079	2.78e-41	Up	Protein of unknown function, DUF538
ppa002669m.g	scaffold_1	-12.3092	-1.00058	1.17e-57	Down	cryptochrome 2
ppa000216m.g	scaffold_1	-16.0488	-1.00031	2.1e-05	Down	Transducin/WD40 repeat-like superfamily protein
ppa019239m.g	scaffold_7	-14.7269	-1.00031	7.2e-12	Down	ATP binding microtubule motor family protein
ppa025057m.g	scaffold_2	-18.0653	1.23167	0.00955988	Up
ppa025562m.g	scaffold_6	-17.547	1.02522	0.00985345	Up	TFIIB zinc-binding protein

## Sheet: J24 vs C24
Gene	Chromosome	logConc	logFC	p.value	Regulation mode	Gene Description
ppa005978m.g	scaffold_3	-33.9311	32.1699	7.45e-09	Up	IQ-domain 8
ppb015490m.g	scaffold_4	-33.9556	32.121	1.49e-08	Up	UDP-glucosyl transferase 85A2
ppa019019m.g	scaffold_4	-34.0343	31.9634	1.19e-07	Up	DNA-binding storekeeper protein-related transcriptional regulator
ppa004525m.g	scaffold_10	-34.1228	31.7866	4.77e-07	Up	DHHC-type zinc finger family protein
ppa017543m.g	scaffold_7	-34.2431	-31.5459	1.53e-05	Down
ppa015081m.g	scaffold_4	-34.2996	31.4329	1.53e-05	Up	myb domain protein 15
ppa021643m.g	scaffold_2	-34.2996	31.4329	1.53e-05	Up	A20/AN1-like zinc finger family protein
ppa004170m.g	scaffold_1	-34.3408	31.3505	3.05e-05	Up	SET domain protein 35
ppa018140m.g	scaffold_4	-34.4041	-31.2239	0.00012207	Down	purine permease 10
ppa015339m.g	scaffold_3	-34.4669	-31.0984	0.000244141	Down	KNOX/ELK homeobox transcription factor
ppa022228m.g	scaffold_3	-34.4669	-31.0984	0.000244141	Down	B-box type zinc finger family protein
ppa022829m.g	scaffold_1	-34.4809	31.0704	0.000244141	Up
ppb023416m.g	scaffold_2	-34.4809	31.0704	0.000244141	Up	Phosphorylase superfamily protein
ppa004197m.g	scaffold_8	-34.5343	30.9634	0.000488281	Up	FAD/NAD(P)-binding oxidoreductase family protein
ppa014393m.g	scaffold_4	-34.5343	30.9634	0.000488281	Up
ppa015851m.g	scaffold_2	-34.5343	30.9634	0.000488281	Up	Late embryogenesis abundant (LEA) hydroxyproline-rich glycoprotein family
ppa027217m.g	scaffold_2	-34.5343	30.9634	0.000488281	Up	RING/U-box superfamily protein
ppa000774m.g	scaffold_7	-34.5921	30.848	0.000488281	Up	C2 calcium/lipid-binding plant phosphoribosyltransferase family protein
ppa014943m.g	scaffold_3	-34.5921	30.848	0.000488281	Up	Leucine-rich repeat transmembrane protein kinase protein
ppa018878m.g	scaffold_6	-34.5921	30.848	0.000488281	Up	NAC domain containing protein 50
ppa026995m.g	scaffold_2	-34.5921	30.848	0.000488281	Up	cytochrome P450, family 705, subfamily A, polypeptide 33
ppa015934m.g	scaffold_2	-34.6116	-30.8089	0.00195312	Down	thioredoxin H-type 9
ppa022588m.g	scaffold_1	-34.6116	-30.8089	0.00195312	Down	glutamate receptor 2.7
ppa002112m.g	scaffold_1	-34.6548	30.7224	0.000976563	Up	no pollen germination related 1
ppa005532m.g	scaffold_2	-34.6548	30.7224	0.000976563	Up	UDP-Glycosyltransferase superfamily protein
ppa017819m.g	scaffold_23	-34.6548	30.7224	0.000976563	Up	multidrug resistance-associated protein 3
ppa018330m.g	scaffold_2	-34.6548	30.7224	0.000976563	Up	NAD(P)-binding Rossmann-fold superfamily protein
ppa018571m.g	scaffold_3	-34.6548	30.7224	0.000976563	Up	ATP binding;protein kinases;protein serine/threonine kinases
ppa019410m.g	scaffold_6	-34.6548	30.7224	0.000976563	Up	alpha carbonic anhydrase 7
ppb022444m.g	scaffold_8	-34.6548	30.7224	0.000976563	Up	NB-ARC domain-containing disease resistance protein
ppa005365m.g	scaffold_4	-34.6966	-30.639	0.00390625	Down	CBL-interacting protein kinase 20
ppa013885m.g	scaffold_3	-34.6966	-30.639	0.00390625	Down
ppa016964m.g	scaffold_1	-34.6966	-30.639	0.00390625	Down
ppa022422m.g	scaffold_4	-34.6966	-30.639	0.00390625	Down	FAD-binding Berberine family protein
ppa022656m.g	scaffold_1	-34.6966	-30.639	0.00390625	Down	F-box family protein
ppa014290m.g	scaffold_4	-34.7236	30.5849	0.00195312	Up
ppa020817m.g	scaffold_2	-34.7236	30.5849	0.00195312	Up	beta glucosidase 13
ppa021390m.g	scaffold_8	-34.7236	30.5849	0.00195312	Up	AP2/B3-like transcriptional factor family protein
ppa004523m.g	scaffold_4	-34.7929	-30.4463	0.0078125	Down	beta-glucosidase 45
ppa013733m.g	scaffold_1	-34.7929	-30.4463	0.0078125	Down	Gibberellin-regulated family protein
ppa019922m.g	scaffold_7	-34.7929	-30.4463	0.0078125	Down	Essential protein Yae1, N-terminal
ppa022078m.g	scaffold_1	-34.7929	-30.4463	0.0078125	Down
ppa001432m.g	scaffold_4	-34.7996	30.4329	0.00390625	Up	Dynamin related protein 5A
ppa004166m.g	scaffold_4	-34.7996	30.4329	0.00390625	Up	bidirectional amino acid transporter 1
ppa005255m.g	scaffold_3	-34.7996	30.4329	0.00390625	Up	HXXXD-type acyl-transferase family protein
ppa011014m.g	scaffold_1	-34.7996	30.4329	0.00390625	Up	Ribonuclease T2 family protein
ppa015431m.g	scaffold_4	-34.7996	30.4329	0.00390625	Up	S-locus lectin protein kinase family protein
ppa018978m.g	scaffold_2	-34.7996	30.4329	0.00390625	Up	cytokinin response factor 4
ppa023989m.g	scaffold_2	-34.7996	30.4329	0.00390625	Up	LOB domain-containing protein 1
ppa024110m.g	scaffold_6	-34.7996	30.4329	0.00390625	Up	Plant Tudor-like protein
ppa026692m.g	scaffold_6	-34.7996	30.4329	0.00390625	Up	cytochrome P450, family 81, subfamily D, polypeptide 8
ppb015892m.g	scaffold_3	-34.7996	30.4329	0.00390625	Up	UDP-glucosyl transferase 85A2
ppa000730m.g	scaffold_2	-34.8846	30.263	0.0078125	Up	2-oxoglutarate dehydrogenase, E1 component
ppa010297m.g	scaffold_3	-34.8846	30.263	0.0078125	Up	TRICHOME BIREFRINGENCE-LIKE 43
ppa014716m.g	scaffold_7	-34.8846	30.263	0.0078125	Up
ppa014931m.g	scaffold_2	-34.8846	30.263	0.0078125	Up	plant U-box 23
ppa015066m.g	scaffold_8	-34.8846	30.263	0.0078125	Up	BRCT domain-containing DNA repair protein
ppa017450m.g	scaffold_3	-34.8846	30.263	0.0078125	Up	Leucine-rich repeat protein kinase family protein
ppa017632m.g	scaffold_7	-34.8846	30.263	0.0078125	Up	O-Glycosyl hydrolases family 17 protein
ppa026775m.g	scaffold_4	-34.8846	30.263	0.0078125	Up	FAD-binding Berberine family protein
ppa020829m.g	scaffold_7	-20.4041	-4.6979	2.38e-07	Down
ppa017069m.g	scaffold_4	-20.4801	-4.5459	2.1e-05	Down	Leucine-rich receptor-like protein kinase family protein
ppa003375m.g	scaffold_4	-20.1876	4.37891	5.65e-06	Up	Cupredoxin superfamily protein
ppa023711m.g	scaffold_3	-20.6614	-4.18333	0.000518799	Down	cyclic nucleotide-binding transporter 1
ppa017444m.g	scaffold_4	-19.3354	4.08345	3.02e-09	Up	FAD-binding Berberine family protein
ppa019303m.g	scaffold_1	-20.3354	4.08345	0.000121117	Up	hAT transposon superfamily
ppa022491m.g	scaffold_8	-20.3354	4.08345	0.000121117	Up	RNI-like superfamily protein
ppa014794m.g	scaffold_4	-20.7148	-4.07642	0.000976563	Down	GDSL-like Lipase/Acylhydrolase superfamily protein
ppa013191m.g	scaffold_6	-20.3689	4.01634	0.000221252	Up	Alba DNA/RNA-binding protein
ppa015736m.g	scaffold_1	-20.3689	4.01634	0.000221252	Up	Leucine-rich repeat (LRR) family protein
ppa014256m.g	scaffold_1	-20.8354	-3.83541	0.00341797	Down	Uncharacterised protein family SERF
ppa015313m.g	scaffold_10	-20.8354	-3.83541	0.00341797	Down	transmembrane receptors;ATP binding
ppa022551m.g	scaffold_8	-20.8354	-3.83541	0.00341797	Down	disease resistance protein (TIR-NBS-LRR class), putative
ppa017125m.g	scaffold_4	-20.4801	3.79395	0.00131226	Up
ppa016098m.g	scaffold_3	-19.5213	3.71149	7.66e-07	Up	hydroxyproline-rich glycoprotein family protein
ppa001082m.g	scaffold_4	-20.9041	-3.6979	0.00634766	Down	lipoxygenase 3
ppa004329m.g	scaffold_1	-20.9041	-3.6979	0.00634766	Down	Cytochrome P450 superfamily protein
ppa019270m.g	scaffold_8	-20.9041	-3.6979	0.00634766	Down	Protein of unknown function (DUF594)
ppa020894m.g	scaffold_8	-20.9041	-3.6979	0.00634766	Down	Tetratricopeptide repeat (TPR)-like superfamily protein
ppa012149m.g	scaffold_7	-20.5651	3.62402	0.000518799	Up	RING/U-box superfamily protein
ppa021369m.g	scaffold_6	-20.5651	3.62402	0.000518799	Up	Transcription factor DP
ppa021488m.g	scaffold_6	-20.5651	3.62402	0.000518799	Up
ppa023003m.g	scaffold_1	-19.9411	-3.6239	5.72e-06	Down	RING/U-box superfamily protein
ppa021083m.g	scaffold_1	-20.6116	3.53091	0.000976563	Up	RNA-binding (RRM/RBD/RNP motifs) family protein
ppa008091m.g	scaffold_5	-20.6614	3.43138	0.000976563	Up	2-oxoglutarate (2OG) and Fe(II)-dependent oxygenase superfamily protein
ppa024220m.g	scaffold_7	-20.6614	3.43138	0.000976563	Up
ppa008239m.g	scaffold_3	-18.0938	3.39661	7.71e-14	Up
ppa019445m.g	scaffold_1	-19.088	-3.33017	1.23e-07	Down	glucuronidase 3
ppa013081m.g	scaffold_1	-20.1116	-3.28287	0.000144958	Down	plant natriuretic peptide A
ppa026323m.g	scaffold_4	-20.1116	-3.28287	0.000144958	Down	NmrA-like negative transcriptional regulator family protein
ppa019021m.g	scaffold_8	-18.7577	3.23873	3.24e-08	Up	basic helix-loop-helix (bHLH) DNA-binding superfamily protein
ppa002462m.g	scaffold_4	-20.7726	3.20899	0.00341797	Up	nitrate transporter 1:2
ppa020264m.g	scaffold_1	-20.7726	3.20899	0.00341797	Up	BURP domain-containing protein
ppa022887m.g	scaffold_3	-20.7726	3.20899	0.00341797	Up	zinc finger (CCCH-type) family protein / RNA recognition motif (RRM)-containing protein
ppa023880m.g	scaffold_6	-20.7726	3.20899	0.00341797	Up
ppa026878m.g	scaffold_6	-20.1614	-3.18333	0.000274658	Down	Thioesterase superfamily protein
ppa024853m.g	scaffold_1	-19.2504	3.08345	6.16e-06	Up	DNA-binding HORMA family protein
ppa011362m.g	scaffold_8	-20.8354	3.08345	0.00634766	Up	autophagocytosis-associated family protein
ppa011794m.g	scaffold_8	-20.8354	3.08345	0.00634766	Up	Plant invertase/pectin methylesterase inhibitor superfamily protein
ppa013201m.g	scaffold_5	-20.8354	3.08345	0.00634766	Up	embryo defective 3006
ppa016321m.g	scaffold_7	-20.8354	3.08345	0.00634766	Up	Ribosomal L28e protein family
ppa020679m.g	scaffold_1	-20.2148	-3.07642	0.000518799	Down	UDP-glucosyl transferase 74B1
ppa014086m.g	scaffold_1	-19.2431	-3.01983	4.65e-06	Down	Gibberellin-regulated family protein
ppa022461m.g	scaffold_4	-19.2726	-2.96094	8.43e-06	Down	Leucine-rich repeat receptor-like protein kinase family protein
ppa015619m.g	scaffold_1	-20.2726	-2.96094	0.000976563	Down	beta glucosidase 40
ppa023851m.g	scaffold_1	-20.2726	-2.96094	0.000976563	Down	UDP-glucosyl transferase 85A2
ppa005330m.g	scaffold_7	-17.4381	2.95901	1.35e-16	Up	Sulfite exporter TauE/SafE family protein
ppa016611m.g	scaffold_7	-19.9041	2.94595	0.00148964	Up	disease resistance family protein / LRR family protein
ppa011656m.g	scaffold_1	-16.468	2.8993	4.18e-30	Up	HSP20-like chaperones superfamily protein
ppa018343m.g	scaffold_6	-17.3191	-2.86783	1.93e-18	Down	UDP-glucosyl transferase 85A2
ppa004940m.g	scaffold_3	-18.3689	2.84642	9.05e-09	Up	Cyclin A2;4
ppa005340m.g	scaffold_3	-19.9801	2.79395	0.00442505	Up	zinc finger (C3HC4-type RING finger) family protein / BRCT domain-containing protein
ppa019163m.g	scaffold_1	-19.9801	2.79395	0.00442505	Up	17.6 kDa class II heat shock protein
ppa016276m.g	scaffold_3	-19.7726	-2.79101	0.000402451	Down	PEP1 receptor 1
ppa025012m.g	scaffold_7	-19.7726	-2.79101	0.000402451	Down	disease resistance family protein / LRR family protein
ppa013102m.g	scaffold_6	-19.3689	-2.76829	4.92e-05	Down	SAUR-like auxin-responsive protein family
ppa026302m.g	scaffold_8	-18.4086	2.76698	4.69e-08	Up
ppa020213m.g	scaffold_5	-19.0213	2.71149	1.29e-05	Up	Pentatricopeptide repeat (PPR) superfamily protein
ppa025258m.g	scaffold_1	-19.0213	2.71149	1.29e-05	Up	disease resistance protein (TIR-NBS-LRR class) family
ppa015841m.g	scaffold_2	-20.0213	2.71149	0.00753784	Up	Pentatricopeptide repeat (PPR-like) superfamily protein
ppa025921m.g	scaffold_6	-19.8191	-2.6979	0.000728607	Down	F-box family protein
ppa010342m.g	scaffold_8	-20.0651	2.62402	0.00753784	Up	indole-3-acetic acid 7
ppa024185m.g	scaffold_5	-19.4411	-2.6239	0.000156522	Down
ppa024779m.g	scaffold_7	-19.8689	-2.59837	0.00131226	Down
ppa025036m.g	scaffold_8	-19.8689	-2.59837	0.00131226	Down	Arabidopsis protein of unknown function (DUF241)
ppa017741m.g	scaffold_3	-19.5429	2.49849	0.00154388	Up
ppa022925m.g	scaffold_8	-17.9224	-2.49145	6.81e-10	Down	Lateral root primordium (LRP) protein-related
ppa022363m.g	scaffold_5	-19.9224	-2.49145	0.00234985	Down	Subtilase family protein
ppa024386m.g	scaffold_2	-19.9224	-2.49145	0.00234985	Down	Plant invertase/pectin methylesterase inhibitor superfamily
ppb008343m.g	scaffold_6	-19.9224	-2.49145	0.00234985	Down	Far-red impaired responsive (FAR1) family protein
ppa005310m.g	scaffold_10	-19.1361	2.482	0.000113074	Up	Pectin lyase-like superfamily protein
ppa016549m.g	scaffold_2	-18.7079	-2.47551	2.43e-06	Down	prenylated RAB acceptor 1.F4
ppa018251m.g	scaffold_4	-18.7079	-2.47551	2.43e-06	Down	Leucine-rich receptor-like protein kinase family protein
ppa013896m.g	scaffold_1	-19.5213	-2.46344	0.000855446	Down
ppa024046m.g	scaffold_3	-19.2079	-2.44637	0.000179991	Down	TEOSINTE BRANCHED 1, cycloidea and PCF transcription factor 2
ppa017484m.g	scaffold_2	-17.2614	2.41757	4.05e-13	Up	beta glucosidase 13
ppa024082m.g	scaffold_4	-17.1642	-2.39305	4.26e-14	Down
ppa005091m.g	scaffold_1	-18.8604	2.38956	4.13e-05	Up	mitotic-like cyclin 3B from Arabidopsis
ppa018393m.g	scaffold_8	-19.2431	-2.37598	0.000310749	Down
ppa008989m.g	scaffold_3	-19.5651	-2.37598	0.00148964	Down	aspartate-glutamate racemase family
ppa012870m.g	scaffold_1	-19.9801	-2.37598	0.00418091	Down	MLP-like protein 31
ppa021678m.g	scaffold_1	-19.9801	-2.37598	0.00418091	Down	LRR and NB-ARC domains-containing disease resistance protein
ppa020271m.g	scaffold_7	-19.6116	2.36099	0.00434351	Up
ppa020587m.g	scaffold_5	-19.6116	2.36099	0.00434351	Up	transducin family protein / WD-40 repeat family protein
ppa022032m.g	scaffold_8	-17.2522	-2.35783	5.39e-13	Down
ppa022005m.g	scaffold_5	-18.588	-2.33017	4.87e-06	Down	S-adenosyl-L-methionine-dependent methyltransferases superfamily protein
ppa013068m.g	scaffold_1	-19.6486	2.28699	0.00719738	Up	Uncharacterised protein family (UPF0497)
ppa020776m.g	scaffold_6	-19.6486	2.28699	0.00719738	Up
ppa024737m.g	scaffold_3	-19.6486	2.28699	0.00719738	Up	Sulfite exporter TauE/SafE family protein
ppa023414m.g	scaffold_6	-19.6116	-2.28287	0.00257683	Down
ppa011359m.g	scaffold_2	-20.0429	-2.25045	0.00738525	Down	zinc knuckle (CCHC-type) family protein
ppa015027m.g	scaffold_4	-20.0429	-2.25045	0.00738525	Down	Tetratricopeptide repeat (TPR)-like superfamily protein
ppa026892m.g	scaffold_1	-20.0429	-2.25045	0.00738525	Down	LisH dimerisation motif;WD40/YVTN repeat-like-containing domain
ppa017318m.g	scaffold_4	-18.4483	2.24293	1.52e-05	Up	binding;calmodulin binding
ppa017762m.g	scaffold_1	-17.0184	2.22159	4.58e-13	Up	proton pump interactor 1
ppa001142m.g	scaffold_8	-17.6876	2.20899	1.41e-08	Up	Leucine-rich repeat receptor-like protein kinase family protein
ppa001927m.g	scaffold_1	-19.2726	2.20899	0.00151372	Up
ppa024154m.g	scaffold_3	-19.2726	2.20899	0.00151372	Up	GDSL lipase 1
ppa013374m.g	scaffold_6	-18.6614	-2.18333	2.43e-05	Down
ppa004208m.g	scaffold_1	-18.1161	2.18202	1.24e-06	Up	bidirectional amino acid transporter 1
ppa003559m.g	scaffold_2	-19.3604	-2.14151	0.00259948	Down	Plant protein of unknown function (DUF946)
ppa011246m.g	scaffold_3	-18.5267	-2.11294	2.53e-05	Down	glutathione S-transferase PHI 9
ppa011611m.g	scaffold_7	-12.444	-2.11271	3.89e-267	Down	serine-rich protein-related
ppa017787m.g	scaffold_1	-19.0004	2.10945	0.000535053	Up	RING/U-box superfamily protein
ppa026276m.g	scaffold_8	-19.0004	2.10945	0.000535053	Up	Disease resistance protein (TIR-NBS-LRR class) family
ppa025592m.g	scaffold_6	-18.7504	2.08345	0.000471987	Up	Pentatricopeptide repeat (PPR) superfamily protein
ppa009702m.g	scaffold_1	-19.3354	2.08345	0.00407731	Up	soluble N-ethylmaleimide-sensitive factor adaptor protein 30
ppa021691m.g	scaffold_1	-19.7148	-2.07642	0.00753784	Down	Pyridoxal phosphate (PLP)-dependent transferases superfamily protein
ppa022462m.g	scaffold_5	-19.7148	-2.07642	0.00753784	Down	F-box associated ubiquitination effector family protein
ppa024931m.g	scaffold_5	-19.0267	2.05698	0.00087791	Up	Calcium-binding EF-hand family protein
ppa020287m.g	scaffold_8	-19.4041	-2.05405	0.00434351	Down	GRAM domain family protein
ppa026078m.g	scaffold_2	-19.1486	-2.03894	0.00249392	Down	DNAse I-like superfamily protein
ppb016160m.g	scaffold_2	-19.1486	-2.03894	0.00249392	Down
ppb021125m.g	scaffold_5	-19.1486	-2.03894	0.00249392	Down	glycosyltransferase family protein 28
ppa015664m.g	scaffold_3	-19.3689	2.01634	0.00661075	Up	SAP domain-containing protein
ppa001630m.g	scaffold_4	-19.0539	2.00253	0.00143091	Up	Hydroxyproline-rich glycoprotein family protein
ppa006446m.g	scaffold_2	-17.3775	1.99906	1.16e-08	Up	Pectinacetylesterase family protein
ppa000043m.g	scaffold_1	-18.7955	1.99326	0.000312551	Up	homolog of separase
ppa001918m.g	scaffold_2	-18.5764	1.98659	0.000271539	Up	Subtilisin-like serine endopeptidase family protein
ppa009008m.g	scaffold_4	-16.7209	-1.97544	2.71e-13	Down	fatty acid desaturase A
ppa003424m.g	scaffold_2	-15.6899	1.97343	2.42e-24	Up	O-fucosyltransferase family protein
ppa007577m.g	scaffold_4	-16.6027	-1.96094	2.36e-14	Down	NAC domain containing protein 2
ppa002246m.g	scaffold_5	-16.8184	-1.96094	1.2e-12	Down	catalytics
ppa024726m.g	scaffold_2	-19.4507	-1.96094	0.00719738	Down	Thioesterase superfamily protein
ppa005125m.g	scaffold_2	-19.0822	1.94595	0.0023157	Up	FIZZY-related 3
ppa011113m.g	scaffold_8	-17.2079	-1.9203	2.87e-09	Down	ribosome-binding factor A family protein
ppa023461m.g	scaffold_3	-18.3354	-1.91655	6.57e-05	Down
ppa027115m.g	scaffold_8	-17.4751	-1.91203	3.64e-08	Down	Tetratricopeptide repeat (TPR)-like superfamily protein
ppa011205m.g	scaffold_2	-18.4751	-1.91203	0.000112221	Down	serine carboxypeptidase-like 40
ppa014120m.g	scaffold_5	-17.8033	-1.89954	1.17e-06	Down
ppa018787m.g	scaffold_2	-17.8033	-1.89954	1.17e-06	Down	Tetratricopeptide repeat (TPR)-like superfamily protein
ppa023896m.g	scaffold_5	-18.8033	-1.89954	0.00131873	Down	phosducin-like protein 3 homolog
ppa021818m.g	scaffold_3	-17.0004	-1.89055	2.38e-10	Down
ppa018678m.g	scaffold_8	-18.1101	-1.88499	3.59e-05	Down
ppa011432m.g	scaffold_8	-19.2289	-1.87848	0.00661075	Down	Bifunctional inhibitor/lipid-transfer protein/seed storage 2S albumin superfamily protein
ppa012196m.g	scaffold_8	-15.8508	-1.84991	1.9e-20	Down	photosystem II reaction center PSB28 protein
ppa003331m.g	scaffold_5	-18.2839	1.84642	0.000141971	Up
ppa006961m.g	scaffold_6	-18.4603	1.83348	0.000388131	Up	Glycosyltransferase family 29 (sialyltransferase) family protein
ppa015660m.g	scaffold_4	-18.4603	1.83348	0.000388131	Up	disease resistance family protein / LRR family protein
ppa017781m.g	scaffold_4	-18.0374	-1.81655	1.4e-05	Down	Leucine-rich receptor-like protein kinase family protein
ppa018611m.g	scaffold_6	-19.0374	-1.81655	0.00592461	Down	Malectin/receptor-like protein kinase family protein
ppa011316m.g	scaffold_8	-17.7596	-1.81208	4.48e-06	Down	Thioredoxin superfamily protein
ppa002856m.g	scaffold_1	-18.3013	1.81165	0.000222245	Up	NPK1-related protein kinase 3
ppa014545m.g	scaffold_6	-18.0134	1.80845	6.53e-05	Up	Protein of unknown function (DUF3317)
ppa015344m.g	scaffold_6	-15.8918	1.80061	3.6e-18	Up	HSP20-like chaperones superfamily protein
ppa008617m.g	scaffold_8	-16.0746	-1.79429	4.27e-17	Down	Vacuolar iron transporter (VIT) family protein
ppa009796m.g	scaffold_1	-18.8951	1.79395	0.0021024	Up	voltage dependent anion channel 2
ppa004004m.g	scaffold_1	-12.4663	-1.79316	9.41e-189	Down	phosphate transporter 1;5
ppa012516m.g	scaffold_6	-16.8214	-1.77453	1.85e-10	Down	DREB and EAR motif protein 3
ppa021180m.g	scaffold_3	-17.4064	-1.77453	2.11e-07	Down
ppa018740m.g	scaffold_4	-17.4902	1.77377	1.58e-06	Up	receptor kinase 3
ppa019955m.g	scaffold_3	-17.9689	-1.75449	2.09e-05	Down	F-box and associated interaction domains-containing protein
ppa013512m.g	scaffold_3	-16.0081	1.75422	3.9e-16	Up
ppa011467m.g	scaffold_7	-16.7916	-1.74795	2.69e-10	Down	germin 3
ppa026656m.g	scaffold_3	-17.0764	-1.73855	1.46e-08	Down
ppa009942m.g	scaffold_3	-19.0764	-1.73855	0.00935531	Down	B-box type zinc finger family protein
ppa010111m.g	scaffold_2	-18.7183	-1.72961	0.00131873	Down	SPX domain gene 3
ppa003801m.g	scaffold_8	-18.7079	1.72356	0.00393317	Up
ppa016921m.g	scaffold_1	-18.7079	1.72356	0.00393317	Up	Adenine nucleotide alpha hydrolases-like superfamily protein
ppa021438m.g	scaffold_2	-18.7079	1.72356	0.00393317	Up	SCARECROW-like 14
ppa025332m.g	scaffold_2	-17.1927	-1.71993	4.25e-08	Down
ppa011426m.g	scaffold_3	-14.7852	-1.71866	3.73e-36	Down	Protein of unknown function (DUF567)
ppa013647m.g	scaffold_3	-17.8082	-1.71478	1.74e-05	Down
ppa001483m.g	scaffold_1	-16.7649	1.71463	9.31e-10	Up	vacuolar proton ATPase A3
ppa011338m.g	scaffold_2	-16.7707	-1.70613	5.97e-10	Down	Nuclear transport factor 2 (NTF2) family protein
ppa017132m.g	scaffold_1	-17.2037	-1.6979	6.65e-08	Down	HXXXD-type acyl-transferase family protein
ppa016670m.g	scaffold_6	-18.9041	-1.6979	0.00813006	Down	F-box and associated interaction domains-containing protein
ppa007654m.g	scaffold_6	-18.9507	1.68292	0.00522288	Up	peroxidase 2
ppa011767m.g	scaffold_4	-17.8252	-1.68083	2.72e-05	Down	Phosphotyrosine protein phosphatases superfamily protein
ppa006889m.g	scaffold_8	-13.1419	-1.67265	2.17e-103	Down	Auxin-responsive family protein
ppa018583m.g	scaffold_9	-18.4579	-1.67143	0.000679548	Down	Tetratricopeptide repeat (TPR)-like superfamily protein
ppa000742m.g	scaffold_4	-16.2938	1.67072	2.06e-12	Up	Leucine-rich repeat transmembrane protein kinase
ppa025479m.g	scaffold_1	-17.5967	-1.66876	1.25e-05	Down	CAAX amino terminal protease family protein
ppa002146m.g	scaffold_4	-18.5429	1.66842	0.00222143	Up	diacylglycerol kinase 2
ppa009042m.g	scaffold_8	-16.5716	-1.64778	1.52e-10	Down	pale cress protein (PAC)
ppa019654m.g	scaffold_6	-16.2378	-1.62973	8.17e-13	Down
ppa006055m.g	scaffold_8	-16.0732	1.62402	2.97e-13	Up
ppa016413m.g	scaffold_1	-18.3951	1.62402	0.00126003	Up
ppa015737m.g	scaffold_6	-18.9801	1.62402	0.00813006	Up	NAD(P)-binding Rossmann-fold superfamily protein
ppa018128m.g	scaffold_2	-18.7577	1.62402	0.00904119	Up	ATP binding microtubule motor family protein
ppa000380m.g	scaffold_3	-13.0712	1.62002	2.09e-97	Up	ATPase E1-E2 type family protein / haloacid dehalogenase-like hydrolase family protein
ppa014040m.g	scaffold_3	-17.0367	-1.61883	1.05e-07	Down	Wound-responsive family protein
ppa012620m.g	scaffold_6	-14.5609	1.60998	1.49e-35	Up	HSP20-like chaperones superfamily protein
ppa026223m.g	scaffold_7	-18.3689	-1.59837	0.000940674	Down	Plant protein of unknown function (DUF247)
ppa009078m.g	scaffold_1	-18.7839	-1.59837	0.00332689	Down	S-adenosyl-L-methionine-dependent methyltransferases superfamily protein
ppa1027179m.g	scaffold_8	-18.7839	-1.59837	0.00332689	Down	disease resistance protein (TIR-NBS-LRR class), putative
ppa002456m.g	scaffold_7	-18.1222	1.59086	0.000409541	Up
ppa002187m.g	scaffold_2	-11.9568	1.57828	2.44e-198	Up	heat shock protein 90.1
ppa001773m.g	scaffold_8	-17.8786	-1.57392	0.000100497	Down	Subtilase family protein
ppa003698m.g	scaffold_8	-13.4124	1.56953	1.35e-72	Up	Major facilitator superfamily protein
ppa018029m.g	scaffold_2	-17.3462	1.56592	5.69e-06	Up	NAD(P)-binding Rossmann-fold superfamily protein
ppa006398m.g	scaffold_3	-11.2131	1.56276	0	Up	glutamate decarboxylase
ppa011536m.g	scaffold_4	-15.167	-1.55731	2.04e-23	Down	ribosomal protein S9
ppa012559m.g	scaffold_2	-18.0679	-1.55655	0.000198039	Down	origin recognition complex subunit 3
ppa004430m.g	scaffold_6	-11.4855	-1.55546	1.34e-278	Down	myo-inositol-1-phosphate synthase 2
ppa005824m.g	scaffold_6	-12.1074	-1.5536	3.58e-181	Down
ppa009632m.g	scaffold_1	-13.5046	-1.55356	8.58e-70	Down	ATP-dependent protease La (LON) domain protein
ppb017658m.g	scaffold_2	-17.3951	-1.5459	8.58e-06	Down	NAC 014
ppb023496m.g	scaffold_1	-18.4364	1.54156	0.00288725	Up
ppa002879m.g	scaffold_4	-16.5658	1.53383	6.47e-09	Up	potassium transporter 1
ppa013065m.g	scaffold_7	-16.2859	-1.53352	2.33e-11	Down	Dihydroneopterin aldolase
ppa012584m.g	scaffold_2	-17.0337	-1.5303	4.95e-07	Down	brassinosteroid-responsive RING-H2
ppa003002m.g	scaffold_5	-17.7449	-1.52037	0.000117055	Down	DYNAMIN-like 1E
ppa016279m.g	scaffold_3	-15.9273	-1.51934	1.17e-13	Down	Malectin/receptor-like protein kinase family protein
ppa007586m.g	scaffold_7	-17.4086	-1.51893	1.3e-05	Down	Undecaprenyl pyrophosphate synthetase family protein
ppa010073m.g	scaffold_1	-15.8112	1.51711	7.46e-14	Up	6-phosphogluconolactonase 1
ppa015585m.g	scaffold_2	-18.8112	1.51711	0.00700037	Up	zinc finger WD40 repeat protein 1
ppa010928m.g	scaffold_1	-16.3525	-1.51348	3.05e-10	Down	transferases, transferring glycosyl groups
ppa008758m.g	scaffold_5	-16.867	-1.51348	9.76e-08	Down	NAD(P)-binding Rossmann-fold superfamily protein
ppa011171m.g	scaffold_3	-16.867	-1.51348	9.76e-08	Down	Metallo-hydrolase/oxidoreductase superfamily protein
ppa026034m.g	scaffold_1	-18.6744	-1.51348	0.00455138	Down
ppa003110m.g	scaffold_5	-15.9118	-1.50768	1.53e-13	Down	Tetratricopeptide repeat (TPR)-like superfamily protein
ppa011044m.g	scaffold_7	-16.0388	1.50667	4.64e-12	Up	F-box/RNI-like superfamily protein
ppa002894m.g	scaffold_7	-18.4579	1.49849	0.004324	Up	Glycosyl hydrolase family protein
ppa012110m.g	scaffold_6	-15.3316	-1.49797	1.82e-19	Down	Protein of unknown function (DUF3049)
ppa016554m.g	scaffold_4	-16.615	-1.49145	8.69e-09	Down	F-box family protein-related
ppa007682m.g	scaffold_2	-16.4587	-1.4796	1.52e-09	Down	RING/U-box superfamily protein
ppa011747m.g	scaffold_1	-13.3953	-1.47869	4.21e-68	Down	Chlorophyll A-B binding family protein
ppa016036m.g	scaffold_7	-17.623	-1.47551	0.000130839	Down	Disease resistance protein (CC-NBS-LRR class) family
ppa005221m.g	scaffold_3	-14.4095	-1.47255	2.17e-34	Down	high affinity nitrate transporter 2.7
ppa007438m.g	scaffold_4	-16.9453	1.46274	8.03e-07	Up	MYB-like 102
ppa007420m.g	scaffold_7	-15.5149	-1.46064	1.55e-16	Down	O-methyltransferase family protein
ppa026138m.g	scaffold_3	-17.9364	-1.45844	0.000355281	Down	Protein kinase superfamily protein
ppa018811m.g	scaffold_1	-18.4801	1.4541	0.00642658	Up
ppa003260m.g	scaffold_6	-16.8561	-1.45398	2.86e-07	Down	Major facilitator superfamily protein
ppa005739m.g	scaffold_2	-12.7198	1.45317	5.7e-100	Up	Enolase
ppa001949m.g	scaffold_1	-18.7079	-1.44637	0.00700037	Down	Pentatricopeptide repeat (PPR-like) superfamily protein
ppa016058m.g	scaffold_8	-18.7079	-1.44637	0.00700037	Down	Vacuolar sorting protein 9 (VPS9) domain
ppa011728m.g	scaffold_6	-14.5836	-1.43652	4.77e-29	Down	63 kDa inner membrane family protein
ppa009023m.g	scaffold_3	-15.2666	1.43628	6.27e-18	Up	myo-inositol oxygenase 1
ppa006995m.g	scaffold_1	-16.4507	-1.43487	4.37e-09	Down	15-cis-zeta-carotene isomerase
ppa014823m.g	scaffold_3	-16.8657	-1.43487	4.25e-07	Down	purple acid phosphatase 16
ppa014746m.g	scaffold_8	-18.0764	1.43138	0.00119512	Up
ppa000287m.g	scaffold_3	-11.6505	1.42798	3.16e-201	Up
ppa003910m.g	scaffold_4	-12.8956	1.42664	6.57e-86	Up	SCARECROW-like 13
ppa017996m.g	scaffold_1	-17.0429	-1.42037	3.18e-06	Down	alpha/beta-Hydrolases superfamily protein
ppa010440m.g	scaffold_4	-18.0429	-1.42037	0.000621043	Down
ppa012850m.g	scaffold_1	-17.9689	1.41544	0.00184155	Up	DnaJ/Hsp40 cysteine-rich domain superfamily protein
ppa014805m.g	scaffold_5	-17.3498	1.41062	5.08e-05	Up	Protein kinase superfamily protein
ppa007331m.g	scaffold_1	-16.3893	1.40471	1.5e-08	Up	DA1
ppa015098m.g	scaffold_7	-17.8689	1.40163	0.00106577	Up	Protein of unknown function, DUF593
ppa019523m.g	scaffold_3	-16.2196	-1.40107	9.3e-10	Down	S-adenosyl-L-methionine-dependent methyltransferases superfamily protein
ppa002446m.g	scaffold_1	-14.5773	-1.40009	3.6e-28	Down	Deoxyxylulose-5-phosphate synthase
ppa003240m.g	scaffold_2	-13.0539	1.39492	6.47e-74	Up	phosphoinositide 4-kinase gamma 4
ppa009285m.g	scaffold_3	-15.4717	1.39185	6.78e-15	Up	Protein kinase superfamily protein
ppa009218m.g	scaffold_8	-15.9009	1.38956	1.94e-11	Up	P-loop containing nucleoside triphosphate hydrolases superfamily protein
ppa026292m.g	scaffold_2	-16.2772	-1.38903	1.83e-09	Down	cyclic nucleotide gated channel 1
ppa004106m.g	scaffold_1	-16.6392	1.38698	4.14e-07	Up	aluminum-activated malate transporter 9
ppa009149m.g	scaffold_2	-15.7208	-1.38485	3.44e-13	Down	Pentatricopeptide repeat (PPR) superfamily protein
ppa003574m.g	scaffold_4	-13.1932	1.3761	1.5e-65	Up	WRKY family transcription factor
ppa019167m.g	scaffold_3	-16.2577	-1.37598	2.31e-09	Down	GDSL-like Lipase/Acylhydrolase superfamily protein
ppa026992m.g	scaffold_8	-16.5415	-1.37598	7.57e-08	Down	AtL5
ppa010719m.g	scaffold_6	-17.1109	-1.37598	8.05e-06	Down	elongation factor P (EF-P) family protein
ppa006678m.g	scaffold_7	-17.1582	-1.37598	1.38e-05	Down	Nucleoside transporter family protein
ppa011770m.g	scaffold_4	-18.1582	-1.37598	0.00453386	Down	Protein of unknown function (DUF962)
ppa008955m.g	scaffold_6	-18.4801	-1.37598	0.00763208	Down	pentatricopeptide (PPR) repeat-containing protein
ppa022067m.g	scaffold_2	-18.4801	-1.37598	0.00763208	Down	Transducin/WD40 repeat-like superfamily protein
ppa008837m.g	scaffold_6	-15.9632	1.37184	6.46e-11	Up	Homeodomain-like superfamily protein
ppa013391m.g	scaffold_1	-14.6493	-1.37175	1.46e-25	Down	PHYTOCYSTATIN 2
ppa022510m.g	scaffold_3	-17.6049	1.36945	0.000207716	Up	phospholipase D alpha 4
ppa010482m.g	scaffold_9	-15.7477	-1.36693	8.51e-13	Down	Ankyrin repeat family protein
ppa008139m.g	scaffold_6	-16.1642	-1.3639	6.9e-10	Down
ppa007019m.g	scaffold_5	-13.1004	1.36099	4.3e-68	Up	Protein kinase superfamily protein
ppa017638m.g	scaffold_2	-16.6139	-1.35949	2.19e-07	Down
ppa004486m.g	scaffold_1	-16.6472	-1.3591	2.56e-07	Down	Saposin-like aspartyl protease family protein
ppa008508m.g	scaffold_8	-15.3612	-1.35522	5.97e-16	Down	Mitochondrial transcription termination factor family protein
ppa010870m.g	scaffold_2	-15.6555	1.35442	1.21e-12	Up	myosin heavy chain-related
ppa025705m.g	scaffold_1	-16.8436	1.351	4e-06	Up
ppa001632m.g	scaffold_6	-16.2969	-1.3495	5.74e-09	Down	DNA ligase 1
ppa018930m.g	scaffold_5	-15.261	-1.3437	9.9e-17	Down	GCK domain-containing protein
ppa010301m.g	scaffold_6	-15.0484	-1.34255	3.67e-19	Down	VQ motif-containing protein
ppa006729m.g	scaffold_3	-16.0822	-1.34176	5.47e-10	Down	Protein kinase superfamily protein
ppa004271m.g	scaffold_4	-14.3963	-1.34053	4.78e-29	Down	cytochrome P450, family 72, subfamily A, polypeptide 15
ppa010565m.g	scaffold_4	-16.7614	-1.33945	1.57e-06	Down	Predicted pyridoxal phosphate-dependent enzyme, YBL036C type
ppa007323m.g	scaffold_4	-14.6923	-1.33681	6.45e-24	Down	S-adenosyl-L-methionine-dependent methyltransferases superfamily protein
ppa020849m.g	scaffold_1	-17.9155	-1.33533	0.00101585	Down	Protein kinase superfamily protein
ppa025763m.g	scaffold_5	-18.088	-1.33017	0.00208811	Down	alpha/beta-Hydrolases superfamily protein
ppa009980m.g	scaffold_2	-15.0827	1.33006	8.22e-18	Up	ELMO/CED-12 family protein
ppa007997m.g	scaffold_5	-17.1889	1.32928	3.11e-05	Up	Transducin/WD40 repeat-like superfamily protein
ppa025473m.g	scaffold_10	-17.1345	-1.32867	2.53e-05	Down	transmembrane receptors;ATP binding
ppa016404m.g	scaffold_3	-17.1299	1.32446	4.61e-05	Up	pumilio 5
ppa020888m.g	scaffold_3	-18.1299	1.32446	0.00260217	Up	S-locus protein kinase, putative
ppa013566m.g	scaffold_7	-10.0872	-1.32394	0	Down
ppa006537m.g	scaffold_8	-15.7166	-1.32287	3.47e-12	Down	Inositol monophosphatase family protein
ppa004332m.g	scaffold_5	-13.618	1.32203	1.21e-45	Up	cytochrome P450, family 71, subfamily A, polypeptide 25
ppa001872m.g	scaffold_7	-14.7707	-1.32084	6.26e-22	Down	RNA-binding CRS1 / YhbY (CRM) domain-containing protein
ppa016277m.g	scaffold_7	-14.0232	1.32071	8.22e-35	Up
ppa024992m.g	scaffold_1	-18.3929	-1.31939	0.0094753	Down	Galactose oxidase/kelch repeat superfamily protein
ppa010261m.g	scaffold_3	-15.9258	-1.31458	1.84e-10	Down	zinc finger protein 4
ppa003908m.g	scaffold_5	-14.4599	-1.313	1.69e-26	Down	ACC synthase 10
ppa002030m.g	scaffold_7	-17.5511	1.31208	0.000256489	Up	Protein of unknown function (DUF1336)
ppa010686m.g	scaffold_3	-14.3209	1.31061	4.69e-28	Up	small and basic intrinsic protein 1A
ppa007846m.g	scaffold_6	-17.1986	1.30991	4.5e-05	Up	N-MYC downregulated-like 2
ppa001240m.g	scaffold_6	-15.8128	-1.30974	4.03e-11	Down	Tetratricopeptide repeat (TPR)-like superfamily protein
ppa023922m.g	scaffold_4	-16.6732	-1.30726	7.88e-07	Down	Rho termination factor
ppa008227m.g	scaffold_1	-9.38261	1.30591	0	Up	glyceraldehyde-3-phosphate dehydrogenase C2
ppa000489m.g	scaffold_2	-17.1392	1.30585	6.57e-05	Up	disease resistance protein (TIR-NBS-LRR class), putative
ppa015894m.g	scaffold_1	-16.4582	-1.30198	1.45e-07	Down	P-loop containing nucleoside triphosphate hydrolases superfamily protein
ppb024640m.g	scaffold_2	-16.7801	-1.30198	3.28e-06	Down	NAC domain containing protein 50
ppa023236m.g	scaffold_7	-17.7801	-1.30198	0.00106577	Down	Putative methyltransferase family protein
ppa007596m.g	scaffold_7	-14.1143	-1.30018	7.17e-33	Down	chloroplast RNA-binding protein 33
ppa004891m.g	scaffold_2	-17.8561	-1.29797	0.00126356	Down	alpha/beta-Hydrolases superfamily protein
ppa019414m.g	scaffold_5	-17.8561	-1.29797	0.00126356	Down	RNA-binding (RRM/RBD/RNP motifs) family protein
ppa009182m.g	scaffold_3	-15.5818	-1.29536	1.42e-12	Down	Tetratricopeptide repeat (TPR)-like superfamily protein
ppa011438m.g	scaffold_7	-10.8734	-1.2921	2.72e-292	Down	NDR1/HIN1-like 1
ppa010014m.g	scaffold_2	-17.6439	1.29145	0.000636173	Up	2-oxoglutarate (2OG) and Fe(II)-dependent oxygenase superfamily protein
ppa008703m.g	scaffold_8	-13.6896	-1.29128	9.63e-43	Down	Rho termination factor
ppa017774m.g	scaffold_6	-14.813	-1.29081	8.72e-21	Down	Cysteine proteinases superfamily protein
ppa001935m.g	scaffold_4	-16.2265	-1.28775	1.93e-08	Down	cellulose synthase like G1
ppa002595m.g	scaffold_7	-13.7342	1.2858	4.75e-40	Up	heat shock protein 70B
ppa006738m.g	scaffold_6	-13.2587	1.28528	6.21e-55	Up	WVD2-like 1
ppa012210m.g	scaffold_3	-16.0885	-1.28435	4.19e-09	Down	Mannose-binding lectin superfamily protein
ppa019976m.g	scaffold_5	-17.4877	1.28299	0.00053878	Up
ppa014386m.g	scaffold_7	-16.7897	-1.28287	4.72e-06	Down
ppa002054m.g	scaffold_5	-18.1116	-1.28287	0.00308768	Down	Tetratricopeptide repeat (TPR)-like superfamily protein
ppa013627m.g	scaffold_6	-18.0361	1.28114	0.00548635	Up	amino acid permease 7
ppa003345m.g	scaffold_8	-17.5902	-1.27868	0.000357955	Down	sodium:hydrogen antiporter 1
ppa003130m.g	scaffold_5	-13.1528	1.27866	3.31e-58	Up	S-adenosyl-L-methionine-dependent methyltransferases superfamily protein
ppa001926m.g	scaffold_6	-14.5075	-1.27644	1.98e-24	Down	Tetratricopeptide repeat (TPR)-like superfamily protein
ppa004742m.g	scaffold_5	-14.9592	1.27312	1.15e-17	Up	S-adenosyl-L-methionine-dependent methyltransferases superfamily protein
ppa010877m.g	scaffold_1	-17.8343	1.27172	0.00267044	Up	Phospholipase A2 family protein
ppa003695m.g	scaffold_1	-12.5235	-1.2705	2.91e-91	Down	translocon at the inner envelope membrane of chloroplasts 55-II
ppa004763m.g	scaffold_5	-8.62139	-1.26963	0	Down	catalase 2
ppa019325m.g	scaffold_1	-15.2364	-1.26812	5.01e-15	Down	ATP-dependent protease La (LON) domain protein
ppa015045m.g	scaffold_1	-17.0327	-1.26579	4.61e-05	Down
ppa003667m.g	scaffold_7	-15.109	-1.26562	2.03e-16	Down	Peptidase M50 family protein
ppa016754m.g	scaffold_6	-15.0136	-1.26181	3.96e-17	Down	Protein of unknown function, DUF584
ppa016382m.g	scaffold_5	-14.9525	-1.26133	6.18e-18	Down	FTSH protease 11
ppa002591m.g	scaffold_3	-13.0957	1.26068	8.35e-59	Up	heat shock protein 70
ppa002516m.g	scaffold_4	-15.9399	1.25961	2.35e-09	Up	cysteine-rich RLK (RECEPTOR-like protein kinase) 25
ppa009188m.g	scaffold_7	-12.7334	1.25926	6.2e-75	Up
ppa026949m.g	scaffold_2	-17.8765	-1.25733	0.00184155	Down	NAD-dependent glycerol-3-phosphate dehydrogenase family protein
ppa012040m.g	scaffold_1	-14.5785	-1.25535	1.01e-22	Down	F-box family protein
ppa010653m.g	scaffold_5	-17.1715	-1.25467	7.66e-05	Down	BON association protein 2
ppa009362m.g	scaffold_5	-14.6913	-1.25423	3.96e-21	Down	RNA-binding (RRM/RBD/RNP motifs) family protein
ppa012667m.g	scaffold_6	-16.3243	1.25304	1.36e-07	Up	Protein of unknown function (DUF59)
ppa003674m.g	scaffold_5	-15.196	-1.25259	3.09e-15	Down	AMP-dependent synthetase and ligase family protein
ppa003340m.g	scaffold_3	-16.7355	-1.25045	2.79e-06	Down	Tetratricopeptide repeat (TPR)-like superfamily protein
ppa024657m.g	scaffold_1	-17.9579	-1.25045	0.00318525	Down	Exostosin family protein
ppa021425m.g	scaffold_4	-16.623	1.24963	3.51e-06	Up	cytochrome c oxidase 17
ppa023689m.g	scaffold_1	-16.1978	1.24934	5.86e-08	Up	Peroxidase superfamily protein
ppa008908m.g	scaffold_3	-12.1214	-1.2493	3.75e-116	Down	homeobox protein 23
ppa001194m.g	scaffold_5	-18.1679	1.24851	0.0055152	Up	Leucine-rich repeat protein kinase family protein
ppa016048m.g	scaffold_8	-18.1679	1.24851	0.0055152	Up	voltage dependent anion channel 2
ppa017179m.g	scaffold_5	-18.1679	1.24851	0.0055152	Up	C2H2-like zinc finger protein
ppa010330m.g	scaffold_4	-16.4689	1.24551	6.33e-07	Up	Haloacid dehalogenase-like hydrolase (HAD) superfamily protein
ppa008700m.g	scaffold_2	-17.0539	1.24551	6.6e-05	Up	Protein of unknown function (DUF1295)
ppa003501m.g	scaffold_1	-15.3627	-1.24442	1.5e-13	Down	heat-shock protein 70T-2
ppa006467m.g	scaffold_3	-17.0442	-1.24271	6.57e-05	Down	Domain of unknown function (DUF3598)
ppa008611m.g	scaffold_7	-15.1779	-1.24196	4.5e-15	Down	oxidoreductase, zinc-binding dehydrogenase family protein
ppa012480m.g	scaffold_1	-14.8117	-1.23892	3.8e-19	Down	Calcium-dependent lipid-binding (CaLB domain) family protein
ppa005254m.g	scaffold_7	-15.0894	-1.23847	7.21e-16	Down	LJRHL1-like 1
ppa018407m.g	scaffold_3	-17.0894	-1.23847	7.8e-05	Down	Ribonuclease H-like superfamily protein
ppa009629m.g	scaffold_1	-14.7336	-1.23719	5.21e-20	Down	Plastid-lipid associated protein PAP / fibrillin family protein
ppa013236m.g	scaffold_6	-9.59069	-1.23432	0	Down	Dormancy/auxin associated family protein
ppa003371m.g	scaffold_1	-16.7449	-1.23159	9.81e-06	Down	Leucine-rich repeat protein kinase family protein
ppa008970m.g	scaffold_4	-14.7204	-1.22959	7.52e-20	Down	NAD(P)-binding Rossmann-fold superfamily protein
ppa019762m.g	scaffold_6	-15.5993	-1.22914	2.88e-11	Down	Protein kinase superfamily protein
ppa019975m.g	scaffold_1	-16.0908	1.22772	3.52e-08	Up	ATP-dependent RNA helicase, putative
ppa003202m.g	scaffold_2	-13.5395	-1.22727	3.76e-43	Down	methionyl-tRNA synthetase / methionine--tRNA ligase / MetRS (cpMetRS)
ppa005337m.g	scaffold_6	-14.9403	-1.22615	2.56e-17	Down	alpha-L-fucosidase 1
ppa003822m.g	scaffold_2	-15.2342	-1.22397	4.15e-14	Down	Tetratricopeptide repeat (TPR)-like superfamily protein
ppa005603m.g	scaffold_3	-16.6492	-1.22397	3.46e-06	Down
ppa001933m.g	scaffold_3	-17.0118	-1.22397	7.85e-05	Down	Pentatricopeptide repeat (PPR) superfamily protein
ppa006547m.g	scaffold_7	-17.8191	-1.22397	0.00223255	Down	Sodium Bile acid symporter family
ppa008689m.g	scaffold_1	-16.6781	1.22306	4.95e-06	Up	Exostosin family protein
ppa008438m.g	scaffold_1	-14.6262	1.22256	3.54e-20	Up	UDP-galactose transporter 3
ppa004340m.g	scaffold_7	-12.9461	1.2217	1.73e-61	Up	ubiquitin-associated (UBA)/TS-N domain-containing protein
ppa002142m.g	scaffold_1	-12.8778	1.22111	2.35e-64	Up	P450 reductase 2
ppa008260m.g	scaffold_3	-14.993	-1.22058	1.39e-16	Down	DNAJ heat shock N-terminal domain-containing protein
ppa002055m.g	scaffold_1	-12.8997	1.22027	3.28e-63	Up	Threonyl-tRNA synthetase
ppa018069m.g	scaffold_4	-16.1239	1.21857	3.53e-08	Up	S-locus lectin protein kinase family protein
ppa022097m.g	scaffold_2	-17.2859	-1.21844	0.000378343	Down	Pentatricopeptide repeat (PPR) superfamily protein
ppa026709m.g	scaffold_4	-16.0401	1.21803	2.5e-08	Up	Protein of unknown function, DUF599
ppa007924m.g	scaffold_8	-13.5744	-1.21763	3.03e-41	Down	SNARE associated Golgi protein family
ppa003899m.g	scaffold_5	-10.6764	1.2158	3.27e-286	Up	calnexin 1
ppa025773m.g	scaffold_3	-16.2409	-1.21055	1.36e-07	Down	BED zinc finger ;hAT family dimerisation domain
ppa002151m.g	scaffold_8	-18.0721	1.20899	0.00460131	Up	ARM repeat protein interacting with ABF2
ppa011189m.g	scaffold_4	-18.1876	1.20899	0.00794273	Up	Chalcone-flavanone isomerase family protein
ppa001804m.g	scaffold_4	-13.846	-1.20662	6.89e-34	Down	ALBINA 1
ppa004581m.g	scaffold_8	-14.9418	1.20476	3.35e-16	Up	fucosyltransferase 12
ppa009171m.g	scaffold_3	-16.1077	-1.20195	4.16e-08	Down	sequence-specific DNA binding transcription factors
ppa008037m.g	scaffold_8	-13.133	1.20055	2.49e-52	Up	choline kinase 1
ppa003647m.g	scaffold_6	-11.1886	1.19771	1.69e-195	Up	Phosphoglycerate mutase, 2,3-bisphosphoglycerate-independent
ppa005063m.g	scaffold_4	-13.627	-1.19723	1.5e-38	Down	VALINE-TOLERANT 1
ppa008821m.g	scaffold_2	-18.0679	-1.1954	0.0055152	Down
ppa013895m.g	scaffold_2	-18.0679	-1.1954	0.0055152	Down
ppa018079m.g	scaffold_5	-18.0679	-1.1954	0.0055152	Down	Late embryogenesis abundant (LEA) hydroxyproline-rich glycoprotein family
ppa012545m.g	scaffold_1	-16.6334	-1.19226	5.88e-06	Down
ppa004130m.g	scaffold_1	-16.5134	-1.19155	1.76e-06	Down	neurochondrin family protein
ppa009087m.g	scaffold_2	-15.457	-1.19124	6.48e-12	Down	glutathione transferase lambda 2
ppa001139m.g	scaffold_6	-15.8537	-1.19114	3.3e-09	Down	plastid transcriptionally active 3
ppa021785m.g	scaffold_3	-17.0815	1.19037	0.000183143	Up	DegP protease 9
ppa005495m.g	scaffold_4	-17.1139	-1.18956	0.000157571	Down	Calcium-dependent lipid-binding (CaLB domain) family protein
ppa008190m.g	scaffold_2	-16.8013	-1.18835	2.33e-05	Down	Bestrophin-like protein
ppa002217m.g	scaffold_6	-17.3242	1.18696	0.000447199	Up	poltergeist like 4
ppa020577m.g	scaffold_6	-16.229	-1.18671	2.28e-07	Down	Thioredoxin superfamily protein
ppa005438m.g	scaffold_4	-17.3918	1.1859	0.000752126	Up	pyrimidine d
ppa005411m.g	scaffold_1	-15.4092	1.18562	6.42e-12	Up	camphor resistance CrcB family protein
ppa013398m.g	scaffold_3	-17.354	-1.18333	0.000639398	Down	ribosomal protein large subunit 27
ppa009729m.g	scaffold_6	-12.4532	-1.18161	6.45e-83	Down	copper/zinc superoxide dismutase 2
ppa009484m.g	scaffold_4	-16.2805	-1.17983	4.51e-07	Down	Protein of unknown function (DUF2930)
ppa011519m.g	scaffold_1	-13.4927	1.17959	6.1e-40	Up	Lactoylglutathione lyase / glyoxalase I family protein
ppa012327m.g	scaffold_1	-16.7429	1.17954	2.28e-05	Up	DUTP-PYROPHOSPHATASE-LIKE 1
ppa012541m.g	scaffold_4	-12.3837	-1.17934	1.04e-86	Down	Protein of unknown function, DUF584
ppa005666m.g	scaffold_8	-17.7878	1.17861	0.00444402	Up	Transmembrane amino acid transporter family protein
ppa026779m.g	scaffold_7	-17.7878	1.17861	0.00444402	Up	RAD-like 1
ppa020554m.g	scaffold_1	-14.4156	-1.17853	1.73e-22	Down	Tetratricopeptide repeat (TPR)-like superfamily protein
ppa010269m.g	scaffold_3	-17.0351	-1.17743	0.000156158	Down	haloacid dehalogenase (HAD) superfamily protein
ppa002019m.g	scaffold_7	-15.2105	-1.17667	1.38e-13	Down	lectin protein kinase family protein
ppa001025m.g	scaffold_8	-15.7247	1.17264	1.17e-09	Up	Leucine-rich repeat protein kinase family protein
ppa004787m.g	scaffold_1	-16.9189	-1.17244	5.54e-05	Down	acetyl Co-enzyme a carboxylase biotin carboxylase subunit
ppa002750m.g	scaffold_4	-15.7926	-1.17086	1.42e-09	Down	ABC transporter family protein
ppa002594m.g	scaffold_7	-16.623	1.16834	1.57e-05	Up	RNA polymerase II transcription mediators
ppa007995m.g	scaffold_6	-13.4044	-1.16761	1.07e-42	Down	ZIP metal ion transporter family
ppa003158m.g	scaffold_5	-16.5851	-1.16605	8.23e-06	Down	nitrate transporter 1.5
ppa007676m.g	scaffold_1	-15.3142	-1.16185	1.7e-12	Down	Galactose oxidase/kelch repeat superfamily protein
ppa007854m.g	scaffold_7	-11.989	1.16152	1.69e-106	Up	Aha1 domain-containing protein
ppa025579m.g	scaffold_4	-14.3413	-1.1578	7.55e-23	Down	FAD-binding Berberine family protein
ppa022458m.g	scaffold_6	-13.6588	-1.15719	2.24e-35	Down
ppa012548m.g	scaffold_1	-13.6953	-1.15594	1.63e-34	Down
ppa008663m.g	scaffold_5	-12.8347	1.15309	2.64e-59	Up	Duplicated homeodomain-like superfamily protein
ppa004720m.g	scaffold_4	-16.2946	-1.15155	8.86e-07	Down	Tetratricopeptide repeat (TPR)-like superfamily protein
ppa012300m.g	scaffold_1	-14.4845	-1.1501	2.49e-20	Down	Ribulose bisphosphate carboxylase (small chain) family protein
ppa010771m.g	scaffold_5	-12.4142	1.14964	4.92e-78	Up	glutathione peroxidase 6
ppa012174m.g	scaffold_1	-17.5938	-1.14857	0.00130717	Down	Ribulose bisphosphate carboxylase (small chain) family protein
ppa022872m.g	scaffold_7	-17.5938	-1.14857	0.00130717	Down	Tetratricopeptide repeat (TPR)-like superfamily protein
ppa008299m.g	scaffold_5	-14.3657	-1.14716	5.46e-22	Down	NAD(P)-binding Rossmann-fold superfamily protein
ppa009758m.g	scaffold_1	-18.0923	-1.14649	0.00794273	Down	Ubiquitin-specific protease family C19-related protein
ppa015468m.g	scaffold_3	-13.5234	1.14577	5.1e-37	Up	winged-helix DNA-binding transcription factor family protein
ppa012885m.g	scaffold_8	-16.7209	-1.14536	1.65e-05	Down	SAUR-like auxin-responsive protein family
ppa002998m.g	scaffold_1	-15.5377	1.14514	2.85e-10	Up	Tesmin/TSO1-like CXC domain-containing protein
ppa006550m.g	scaffold_5	-17.8985	1.1434	0.00750818	Up	BUB1-related (BUB1: budding uninhibited by benzymidazol 1)
ppa006402m.g	scaffold_1	-14.7395	1.1429	1.44e-16	Up	alpha-amylase-like 2
ppb024778m.g	scaffold_5	-17.8604	-1.14151	0.0064558	Down	LJRHL1-like 2
ppa017230m.g	scaffold_10	-16.2057	-1.14016	3.78e-07	Down	Polyketide cyclase / dehydrase and lipid transport protein
ppa008832m.g	scaffold_1	-15.4155	1.1386	5.23e-11	Up	RING/U-box superfamily protein
ppa015394m.g	scaffold_5	-16.5702	-1.13631	1.35e-05	Down	CCT motif -containing response regulator protein
ppa009486m.g	scaffold_1	-14.5331	1.1358	1.48e-18	Up	CHY-type/CTCHY-type/RING-type Zinc finger protein
ppa015719m.g	scaffold_1	-15.6199	1.13464	9.27e-10	Up	nodulin MtN21 /EamA-like transporter family protein
ppa007736m.g	scaffold_8	-10.774	-1.13186	3.46e-240	Down	GroES-like zinc-binding alcohol dehydrogenase family protein
ppa003084m.g	scaffold_5	-16.1389	1.13151	4.16e-07	Up	Protein of unknown function (DUF1666)
ppa012421m.g	scaffold_4	-14.4542	1.13066	1.44e-19	Up	LSD1 zinc finger family protein
ppa002575m.g	scaffold_3	-13.7526	1.12748	9.54e-31	Up	hydroxyproline-rich glycoprotein family protein
ppa012929m.g	scaffold_8	-17.6439	1.12652	0.00306532	Up	calmodulin-like 11
ppa015322m.g	scaffold_4	-17.6439	1.12652	0.00306532	Up	disease resistance family protein / LRR family protein
ppb017585m.g	scaffold_1	-14.0004	-1.12573	5.45e-27	Down	AGAMOUS-like 24
ppa011380m.g	scaffold_4	-13.8465	-1.12444	9.85e-30	Down	BCL-2-associated athanogene 5
ppa009582m.g	scaffold_7	-12.7566	-1.12374	3.18e-61	Down	ascorbate peroxidase 3
ppa007978m.g	scaffold_4	-13.0613	1.1218	3.33e-48	Up	DNAJ heat shock family protein
ppa004748m.g	scaffold_5	-15.6699	-1.1192	1.92e-09	Down	adenylosuccinate synthase
ppa007437m.g	scaffold_1	-16.3361	-1.11791	2.05e-06	Down	Galactosyltransferase family protein
ppa011634m.g	scaffold_1	-16.1943	-1.11744	6.18e-07	Down	Thioredoxin superfamily protein
ppa014697m.g	scaffold_5	-13.1372	-1.11565	8.15e-47	Down	Bifunctional inhibitor/lipid-transfer protein/seed storage 2S albumin superfamily protein
ppa003972m.g	scaffold_4	-16.4276	1.11435	1.18e-05	Up	EPS15 homology domain 2
ppa002874m.g	scaffold_3	-16.8043	-1.11294	0.000104237	Down	Disease resistance protein (CC-NBS-LRR class) family
ppa016812m.g	scaffold_4	-17.6116	-1.11294	0.00185823	Down	RNA-binding S4 domain-containing protein
ppa022653m.g	scaffold_3	-15.7547	1.11252	1.52e-08	Up	GRAS family transcription factor
ppa000747m.g	scaffold_4	-13.3458	1.11119	3.66e-39	Up	C2 calcium/lipid-binding and GRAM domain containing protein
ppa004220m.g	scaffold_6	-8.88917	-1.10938	0	Down	evolutionarily conserved C-terminal region 2
ppa012628m.g	scaffold_2	-12.9103	1.10774	5.15e-52	Up	ubiquitin-conjugating enzyme 10
ppa008765m.g	scaffold_2	-13.914	-1.10738	1.12e-27	Down	Fe superoxide dismutase 2
ppa012435m.g	scaffold_6	-14.5479	1.10612	8.28e-18	Up
ppa002489m.g	scaffold_5	-9.80683	1.10549	0	Up	Heat shock protein 70 (Hsp 70) family protein
ppa012063m.g	scaffold_5	-13.1289	-1.10541	2.04e-46	Down	Ribonuclease III family protein
ppa010747m.g	scaffold_1	-14.8586	1.10532	1.57e-14	Up	N-terminal nucleophile aminohydrolases (Ntn hydrolases) superfamily protein
ppa007982m.g	scaffold_10	-15.9922	1.10402	1.69e-07	Up	galactinol synthase 1
ppa002977m.g	scaffold_10	-14.9428	1.10332	1.15e-13	Up	ABC transporter 1
ppa012025m.g	scaffold_8	-17.3436	-1.10296	0.00146607	Down	cobalt ion binding
ppa004585m.g	scaffold_12	-16.0187	1.10207	2.75e-07	Up	Galactose oxidase/kelch repeat superfamily protein
ppa003834m.g	scaffold_4	-16.0457	1.10005	4.48e-07	Up	EPS15 homology domain 1
ppa004751m.g	scaffold_1	-11.3489	1.09872	1.33e-147	Up	aldehyde dehydrogenase 3H1
ppa019450m.g	scaffold_6	-17.6582	1.09795	0.0042724	Up	Transmembrane amino acid transporter family protein
ppa010265m.g	scaffold_2	-14.3593	-1.09654	3.98e-20	Down	wall associated kinase 4
ppa002431m.g	scaffold_8	-16.7005	1.09465	5.88e-05	Up	DNAse I-like superfamily protein
ppa007643m.g	scaffold_7	-12.4231	-1.09382	5.69e-73	Down	Glyoxalase/Bleomycin resistance protein/Dioxygenase superfamily protein
ppa002077m.g	scaffold_6	-14.5823	1.09377	6.42e-17	Up	Protein kinase superfamily protein
ppa012346m.g	scaffold_3	-17.1299	1.09351	0.000924644	Up	Polynucleotidyl transferase, ribonuclease H-like superfamily protein
ppa008404m.g	scaffold_1	-13.0469	-1.09262	1.17e-47	Down	homocysteine S-methyltransferase 3
ppa012374m.g	scaffold_3	-17.3996	-1.09218	0.00176187	Down	Putative thiol-disulphide oxidoreductase DCC
ppa005088m.g	scaffold_7	-15.3006	-1.09114	3.12e-11	Down
ppa007152m.g	scaffold_4	-15.9494	1.09011	2.54e-07	Up	cytidinediphosphate diacylglycerol synthase 2
ppa004073m.g	scaffold_4	-14.3073	-1.08982	6.45e-21	Down	plastid transcriptionally active 12
ppa010344m.g	scaffold_1	-13.6045	-1.08976	8.43e-33	Down	carbonic anhydrase 2
ppa008422m.g	scaffold_6	-14.6928	-1.0891	4.51e-16	Down	plastid transcriptionally active 13
ppa001605m.g	scaffold_7	-15.0388	-1.08869	6.18e-13	Down	Avirulence induced gene (AIG1) family protein
ppa009421m.g	scaffold_8	-12.0825	-1.08769	9.61e-91	Down	EXORDIUM like 2
ppa005887m.g	scaffold_2	-17.1654	-1.08647	0.000610259	Down	Major facilitator superfamily protein
ppa012103m.g	scaffold_7	-17.7504	-1.08647	0.0086415	Down	alpha/beta-Hydrolases superfamily protein
ppa1027207m.g	scaffold_8	-14.6953	1.08438	2.02e-15	Up
ppa014508m.g	scaffold_1	-17.8354	1.08345	0.0086415	Up
ppa005554m.g	scaffold_6	-12.0132	-1.08292	3.37e-94	Down
ppa008162m.g	scaffold_7	-14.0981	-1.08241	2.36e-23	Down	Co-chaperone GrpE family protein
ppa000806m.g	scaffold_1	-15.1899	-1.08153	1.25e-11	Down	phosphoenolpyruvate carboxylase 4
ppa011931m.g	scaffold_2	-16.4579	-1.08052	1.28e-05	Down
ppa011975m.g	scaffold_1	-13.4288	-1.07918	2.61e-36	Down	Nitrogen regulatory PII-like, alpha/beta
ppa012307m.g	scaffold_5	-15.7873	-1.07899	3.15e-08	Down	thylakoid lumenal 17.9 kDa protein, chloroplast
ppa012638m.g	scaffold_1	-15.152	1.07707	1.61e-11	Up	sumo conjugation enzyme 1
ppb024948m.g	scaffold_7	-14.9961	-1.07567	4.25e-13	Down	cyclic nucleotide gated channel 1
ppa008104m.g	scaffold_5	-15.6312	1.07278	9.54e-09	Up	serine/threonine protein kinase 3
ppa005356m.g	scaffold_1	-17.3588	-1.07258	0.00203114	Down	O-Glycosyl hydrolases family 17 protein
ppa011059m.g	scaffold_4	-15.9583	1.0723	4.69e-07	Up	Adenine nucleotide alpha hydrolases-like superfamily protein
ppa008374m.g	scaffold_5	-16.5732	-1.07197	4.11e-05	Down
ppa008828m.g	scaffold_4	-15.9842	1.06982	3.61e-07	Up	NAC domain containing protein 73
ppa001457m.g	scaffold_1	-14.0633	-1.06978	2.47e-23	Down	triglyceride lipases;triglyceride lipases
ppa005944m.g	scaffold_1	-13.2301	-1.06853	2.58e-40	Down	GRAS family transcription factor family protein
ppa012681m.g	scaffold_3	-16.5187	-1.06785	1.82e-05	Down
ppa008416m.g	scaffold_1	-16.0903	-1.06687	1.48e-06	Down	pfkB-like carbohydrate kinase family protein
ppa009185m.g	scaffold_1	-14.0961	-1.06564	1.07e-22	Down	plastid transcriptionally active 6
ppa002714m.g	scaffold_3	-12.1463	1.06423	1.54e-80	Up	NADP-malic enzyme 4
ppa012032m.g	scaffold_1	-16.8641	-1.06282	0.000237468	Down	EF hand calcium-binding protein family
ppa006591m.g	scaffold_6	-17.6986	-1.06187	0.00985345	Down	2-oxoglutarate-dependent dioxygenase family protein
ppa003855m.g	scaffold_7	-12.6392	1.06177	9.8e-58	Up	ENTH/ANTH/VHS superfamily protein
ppa006033m.g	scaffold_8	-15.4155	-1.06047	5.05e-10	Down	P-loop containing nucleoside triphosphate hydrolases superfamily protein
ppa022455m.g	scaffold_2	-17.7596	1.06012	0.00714873	Up	Eukaryotic aspartyl protease family protein
ppa013611m.g	scaffold_8	-17.5267	1.05698	0.00630983	Up	Ggamma-subunit 1
ppa011368m.g	scaffold_8	-13.6114	1.0545	6.89e-30	Up	RAB GTPASE HOMOLOG B18
ppb013270m.g	scaffold_2	-17.3191	-1.05405	0.00232454	Down	Tetratricopeptide repeat (TPR)-like superfamily protein
ppa010353m.g	scaffold_2	-14.3999	-1.05325	2.03e-18	Down
ppa005730m.g	scaffold_2	-15.8696	-1.05185	1.86e-07	Down	Peptidase family M48 family protein
ppa003023m.g	scaffold_3	-15.031	1.05177	4.36e-12	Up	chitin elicitor receptor kinase 1
ppa008648m.g	scaffold_6	-15.8359	-1.04975	1.79e-07	Down	NAD(P)-binding Rossmann-fold superfamily protein
ppa005949m.g	scaffold_6	-16.1201	-1.04881	2.4e-06	Down	Pectinacetylesterase family protein
ppa010954m.g	scaffold_2	-15.2289	-1.0484	8.3e-11	Down	ferredoxin-related
ppa008354m.g	scaffold_6	-16.4956	1.04783	3.14e-05	Up	Phosphoglycerate mutase family protein
ppa001244m.g	scaffold_6	-15.876	1.04762	3.14e-07	Up	ARM repeat superfamily protein
ppa003884m.g	scaffold_4	-13.2125	-1.04742	1.41e-39	Down	Leucine-rich repeat transmembrane protein kinase
ppa019900m.g	scaffold_2	-17.4745	-1.04735	0.00294276	Down	disease resistance family protein / LRR family protein
ppa007851m.g	scaffold_5	-15.2416	-1.0455	9.88e-11	Down	Plastid-lipid associated protein PAP / fibrillin family protein
ppa010726m.g	scaffold_1	-15.9453	-1.04477	2.75e-07	Down	transcription regulatory protein SNF5, putative (BSH)
ppa024338m.g	scaffold_6	-16.4235	-1.04436	2.31e-05	Down	Pentatricopeptide repeat (PPR) superfamily protein
ppa016463m.g	scaffold_5	-14.0621	-1.0421	1.5e-22	Down	UDP-glucosyl transferase 74B1
ppa005727m.g	scaffold_3	-13.6664	-1.04114	7.23e-29	Down	DNAJ heat shock family protein
ppa014553m.g	scaffold_1	-16.8751	-1.04079	0.000325839	Down	Eukaryotic aspartyl protease family protein
ppa011535m.g	scaffold_5	-16.9507	1.03906	0.000445302	Up	Ras-related small GTP-binding family protein
ppa007644m.g	scaffold_7	-17.4652	1.03906	0.00522824	Up
ppa013522m.g	scaffold_5	-15.3828	1.03703	1.86e-09	Up	Ubiquitin family protein
ppa006864m.g	scaffold_2	-13.9823	-1.0362	2.85e-23	Down	Uroporphyrinogen decarboxylase
ppa017253m.g	scaffold_1	-15.612	1.03431	4.61e-08	Up	KNOTTED1-like homeobox gene 6
ppa001332m.g	scaffold_1	-14.7287	-1.03309	2.16e-14	Down	ARM repeat superfamily protein
ppa013528m.g	scaffold_1	-14.8879	-1.03287	4.63e-13	Down	hydroxyproline-rich glycoprotein family protein
ppa011322m.g	scaffold_8	-14.8109	-1.03186	1.57e-13	Down	histidine-containing phosphotransmitter 2
ppa001984m.g	scaffold_4	-12.0585	-1.03178	4.01e-83	Down	oligopeptide transporter
ppa011161m.g	scaffold_3	-13.0502	-1.03097	1.52e-42	Down	B-cell receptor-associated 31-like
ppa001252m.g	scaffold_7	-15.8846	1.03045	4.24e-07	Up	Double Clp-N motif-containing P-loop nucleoside triphosphate hydrolases superfamily protein
ppa001736m.g	scaffold_6	-14.7223	-1.0302	2.46e-14	Down	Pentatricopeptide repeat (PPR) superfamily protein
ppa004257m.g	scaffold_1	-16.0093	-1.0298	1.35e-06	Down	Seryl-tRNA synthetase
ppa005909m.g	scaffold_1	-16.0294	1.02954	1.96e-06	Up	Protein of unknown function (DUF1350)
ppa019322m.g	scaffold_2	-16.2782	1.02775	2.1e-05	Up	topoisomerase II
ppa000727m.g	scaffold_8	-13.2944	1.02571	1.08e-34	Up	ATPase E1-E2 type family protein / haloacid dehalogenase-like hydrolase family protein
ppa012003m.g	scaffold_6	-13.7821	1.02569	2.36e-25	Up	maternal effect embryo arrest 59
ppa010337m.g	scaffold_6	-16.1749	-1.02413	4.66e-06	Down	NAC domain containing protein 90
ppa007947m.g	scaffold_8	-11.7205	1.02385	8.35e-100	Up	DNAJ heat shock family protein
ppa000932m.g	scaffold_7	-10.9025	-1.02253	1.64e-179	Down	ubiquitin-specific protease 23
ppa004466m.g	scaffold_5	-14.0019	1.02193	7.1e-22	Up	GHMP kinase family protein
ppa004492m.g	scaffold_1	-16.6192	1.01995	0.000180138	Up	Leucine-rich repeat (LRR) family protein
ppa012273m.g	scaffold_7	-17.1128	1.01888	0.0014245	Up	cytochrome c oxidase assembly protein CtaG / Cox11 family
ppa024033m.g	scaffold_7	-16.8863	-1.01842	0.000445302	Down	OBF binding protein 1
ppa003395m.g	scaffold_1	-14.3984	-1.01833	2.5e-17	Down	Cupredoxin superfamily protein
ppa011833m.g	scaffold_2	-15.1537	1.0183	2.19e-10	Up	RING-H2 finger B1A
ppa009373m.g	scaffold_6	-14.8093	-1.01816	3.25e-13	Down	CAX-interacting protein 2
ppa022431m.g	scaffold_6	-17.1574	-1.01643	0.00133526	Down	myb domain protein 68
ppa013171m.g	scaffold_1	-13.3994	-1.01632	6e-33	Down	GATA transcription factor 15
ppa026812m.g	scaffold_5	-17.4915	-1.01341	0.00558267	Down	plastid transcriptionally active 17
ppa013397m.g	scaffold_1	-15.4782	1.01307	1.28e-08	Up	Target SNARE coiled-coil domain protein
ppa011583m.g	scaffold_5	-14.1487	-1.01265	6.59e-20	Down	Protein of unknown function (DUF1118)
ppa011580m.g	scaffold_3	-13.8905	-1.00995	1.83e-23	Down	Protein of unknown function (DUF567)
ppa006555m.g	scaffold_1	-15.9629	-1.00944	1.96e-06	Down	NAD(P)-linked oxidoreductase superfamily protein
ppa012698m.g	scaffold_1	-16.7028	1.00869	0.000170094	Up	Calcium-binding EF-hand family protein
ppa011827m.g	scaffold_8	-17.7028	1.00869	0.0081469	Up	S-adenosyl-L-methionine-dependent methyltransferases superfamily protein
ppa009946m.g	scaffold_5	-14.3539	-1.00864	1.83e-17	Down	FTSH protease 11
ppa015709m.g	scaffold_6	-14.3539	-1.00864	1.83e-17	Down	receptor lectin kinase
ppa018015m.g	scaffold_1	-16.342	-1.00824	1.84e-05	Down	Tetratricopeptide repeat (TPR)-like superfamily protein
ppa000086m.g	scaffold_6	-12.9217	1.00813	4.29e-43	Up	proteasome activating protein 200
ppa014002m.g	scaffold_1	-15.7414	-1.00773	2.1e-07	Down
ppa002102m.g	scaffold_3	-13.1025	1.00609	3.18e-38	Up	RELA/SPOT homolog 3
ppa003403m.g	scaffold_1	-16.6264	1.00545	0.000241696	Up
ppa003328m.g	scaffold_6	-11.1128	-1.00529	2.87e-150	Down	chaperonin-60alpha
ppa007762m.g	scaffold_1	-14.195	1.00524	8.71e-19	Up	basic helix-loop-helix (bHLH) DNA-binding superfamily protein
ppa004168m.g	scaffold_10	-13.5437	-1.00401	4.56e-29	Down	Ubiquitin carboxyl-terminal hydrolase family protein
ppa018125m.g	scaffold_3	-16.5539	1.00253	0.000125629	Up	WUS-interacting protein 2
ppa001858m.g	scaffold_5	-17.123	-1.00158	0.00151651	Down
ppa003133m.g	scaffold_6	-14.8948	-1.00142	3.16e-12	Down	Lysyl-tRNA synthetase, class II
ppa015427m.g	scaffold_2	-14.9766	-1.00072	9.4e-12	Down	Disease resistance protein (TIR-NBS-LRR class) family
ppa010325m.g	scaffold_6	-10.8734	-1.00047	1.95e-175	Down	NAD(P)-binding Rossmann-fold superfamily protein

## Sheet: J48 vs C48
Gene	Chromosome	logConc	logFC	p.value	Regulation mode	Gene Description
ppa016570m.g	scaffold_1	-33.6202	32.7918	2.35e-14	Up	nudix hydrolase homolog 17
ppb015592m.g	scaffold_4	-33.6469	32.7384	9.06e-14	Up
ppa021953m.g	scaffold_4	-33.7183	32.5954	2.61e-12	Up	Pectin lyase-like superfamily protein
ppa017017m.g	scaffold_6	-33.9061	32.2199	5.82e-11	Up
ppb024295m.g	scaffold_6	-34.0108	32.0104	1.86e-09	Up	cytochrome P450, family 716, subfamily A, polypeptide 2
ppa003126m.g	scaffold_6	-34.0337	31.9646	3.73e-09	Up	Auxin-responsive GH3 family protein
ppa018675m.g	scaffold_8	-34.0818	31.8684	7.45e-09	Up	2-oxoglutarate (2OG) and Fe(II)-dependent oxygenase superfamily protein
ppa024681m.g	scaffold_3	-34.1568	-31.7184	2.38e-07	Down	Chalcone-flavanone isomerase family protein
ppa015510m.g	scaffold_7	-34.192	-31.648	4.77e-07	Down	strictosidine synthase-like 2
ppa024043m.g	scaffold_2	-34.3093	-31.4136	3.81e-06	Down	Embryo-specific protein 3, (ATS3)
ppa018112m.g	scaffold_6	-34.3147	31.4028	1.91e-06	Up	glutathione S-transferase TAU 8
ppa013735m.g	scaffold_7	-34.3869	31.2584	7.63e-06	Up	SAUR-like auxin-responsive protein family
ppa023904m.g	scaffold_7	-34.3869	31.2584	7.63e-06	Up
ppa009815m.g	scaffold_4	-34.3996	-31.233	1.53e-05	Down	GDSL-like Lipase/Acylhydrolase superfamily protein
ppa004245m.g	scaffold_7	-34.4259	31.1804	1.53e-05	Up	flavin-dependent monooxygenase 1
ppa021902m.g	scaffold_8	-34.4493	-31.1335	3.05e-05	Down
ppa020005m.g	scaffold_2	-34.5108	31.0104	6.1e-05	Up	Protein kinase superfamily protein
ppa012592m.g	scaffold_2	-34.5574	30.9173	6.1e-05	Up	PSF2
ppa024026m.g	scaffold_1	-34.5574	30.9173	6.1e-05	Up	pumilio 12
ppb019671m.g	scaffold_4	-34.5574	30.9173	6.1e-05	Up	glutathione S-transferase TAU 23
ppa025607m.g	scaffold_5	-34.6072	30.8178	0.00012207	Up	Wall-associated kinase family protein
ppa008349m.g	scaffold_7	-34.6606	30.7109	0.000244141	Up	Peroxidase superfamily protein
ppa024969m.g	scaffold_2	-34.6606	30.7109	0.000244141	Up	HSP20-like chaperones superfamily protein
ppa016502m.g	scaffold_7	-34.7183	30.5954	0.000488281	Up	Pectin lyase-like superfamily protein
ppa018464m.g	scaffold_5	-34.7183	30.5954	0.000488281	Up	Protein of unknown function (DUF1191)
ppa008897m.g	scaffold_3	-34.768	-30.496	0.00195312	Down	alpha/beta-Hydrolases superfamily protein
ppa020899m.g	scaffold_1	-34.768	-30.496	0.00195312	Down	NAC domain containing protein 80
ppa015635m.g	scaffold_7	-34.7811	30.4699	0.000976563	Up	methyl esterase 3
ppa015769m.g	scaffold_3	-34.7811	30.4699	0.000976563	Up	Ankyrin repeat family protein
ppa014940m.g	scaffold_8	-34.8499	30.3324	0.00195312	Up	2-oxoglutarate (2OG) and Fe(II)-dependent oxygenase superfamily protein
ppa017460m.g	scaffold_3	-34.8499	30.3324	0.00195312	Up	GATA transcription factor 9
ppa018445m.g	scaffold_4	-34.8499	30.3324	0.00195312	Up
ppa022728m.g	scaffold_8	-34.8499	30.3324	0.00195312	Up	Arabidopsis protein of unknown function (DUF241)
ppa013605m.g	scaffold_3	-34.853	-30.3261	0.00390625	Down	glutamine dumper 1
ppa020105m.g	scaffold_1	-34.853	-30.3261	0.00390625	Down	SAUR-like auxin-responsive protein family
ppa005384m.g	scaffold_2	-34.9259	30.1804	0.00390625	Up	Regulator of chromosome condensation (RCC1) family protein
ppa011843m.g	scaffold_8	-34.9259	30.1804	0.00390625	Up	AUX/IAA transcriptional regulator family protein
ppa024325m.g	scaffold_3	-34.9259	30.1804	0.00390625	Up	Matrixin family protein
ppa024575m.g	scaffold_6	-34.9259	30.1804	0.00390625	Up	Thioesterase superfamily protein
ppa001509m.g	scaffold_6	-34.9493	-30.1335	0.0078125	Down	NAD+ ADP-ribosyltransferases;NAD+ ADP-ribosyltransferases
ppa019992m.g	scaffold_1	-34.9493	-30.1335	0.0078125	Down	BURP domain-containing protein
ppa022465m.g	scaffold_4	-34.9493	-30.1335	0.0078125	Down	myb domain protein 101
ppa022751m.g	scaffold_4	-34.9493	-30.1335	0.0078125	Down	F-box family protein
ppa024197m.g	scaffold_1	-34.9493	-30.1335	0.0078125	Down	Plant self-incompatibility protein S1 family
ppa027221m.g	scaffold_3	-34.9493	-30.1335	0.0078125	Down	Domain of unknown function (DUF2431)
ppb024620m.g	scaffold_4	-34.9493	-30.1335	0.0078125	Down	homolog of DNA mismatch repair protein MSH3
ppa018211m.g	scaffold_2	-35.0108	30.0104	0.0078125	Up	Pathogenesis-related thaumatin superfamily protein
ppa019179m.g	scaffold_2	-35.0108	30.0104	0.0078125	Up	Protein kinase superfamily protein
ppa019726m.g	scaffold_7	-35.0108	30.0104	0.0078125	Up	RNA polymerase I specific transcription initiation factor RRN3 protein
ppa022543m.g	scaffold_5	-35.0108	30.0104	0.0078125	Up	ATP-binding cassette A2
ppa025818m.g	scaffold_5	-35.0108	30.0104	0.0078125	Up
ppb012525m.g	scaffold_1	-35.0108	30.0104	0.0078125	Up	BTB/POZ domain-containing protein
ppa1027173m.g	scaffold_3	-20.4703	-5.07056	1.86e-09	Down
ppa021755m.g	scaffold_8	-20.6868	-4.6376	5.72e-06	Down	serine carboxypeptidase-like 18
ppa008956m.g	scaffold_3	-20.3943	4.59122	8.68e-07	Up	Coatomer, beta\' subunit
ppa018181m.g	scaffold_3	-19.4441	4.49168	1.54e-12	Up	Matrixin family protein
ppa022386m.g	scaffold_6	-19.8256	-4.36007	5.53e-10	Down	Peroxidase superfamily protein
ppa012762m.g	scaffold_1	-21.0553	-3.90063	0.00183106	Down	zinc finger protein 2
ppb011119m.g	scaffold_4	-19.1778	3.85425	3.8e-11	Up	NTF2-like
ppa019538m.g	scaffold_3	-19.7628	3.85425	2.27e-07	Up	Phototropic-responsive NPH3 family protein
ppa005430m.g	scaffold_5	-20.086	-3.83923	4.17e-07	Down	COBRA-like extracellular glycosyl-phosphatidyl inositol-anchored protein family
ppa018357m.g	scaffold_9	-21.1181	-3.7751	0.00341797	Down	basic helix-loop-helix (bHLH) DNA-binding superfamily protein
ppb020933m.g	scaffold_1	-20.804	3.77179	0.000144958	Up	Leucine-rich repeat (LRR) family protein
ppa015648m.g	scaffold_5	-21.1868	-3.6376	0.00634766	Down	Dof-type zinc finger DNA-binding family protein
ppa016167m.g	scaffold_4	-21.1868	-3.6376	0.00634766	Down
ppa019452m.g	scaffold_6	-19.9441	3.49168	1.52e-05	Up
ppa026873m.g	scaffold_8	-18.3854	3.43922	9.1e-15	Up
ppa013769m.g	scaffold_6	-19.9976	3.38477	4.92e-05	Up
ppa024099m.g	scaffold_5	-19.7334	-3.37456	8.68e-07	Down	cytochrome P450, family 706, subfamily A, polypeptide 4
ppa000551m.g	scaffold_7	-21.0553	3.26929	0.00341797	Up	Disease resistance protein (TIR-NBS-LRR class) family
ppa008125m.g	scaffold_1	-21.0553	3.26929	0.00341797	Up	gibberellin 2-oxidase 8
ppa020133m.g	scaffold_6	-21.0553	3.26929	0.00341797	Up	Plant protein of unknown function (DUF868)
ppa022041m.g	scaffold_6	-20.3943	-3.22256	0.00131226	Down	Cytochrome P450 superfamily protein
ppa014979m.g	scaffold_4	-20.1181	3.14376	0.000488281	Up	Root hair defective 3 GTP-binding protein (RHD3)
ppa021442m.g	scaffold_7	-20.1181	3.14376	0.000488281	Up
ppa008717m.g	scaffold_1	-21.1181	3.14376	0.00634766	Up
ppa012939m.g	scaffold_8	-21.1181	3.14376	0.00634766	Up	ubiquitin-conjugating enzyme 28
ppa016401m.g	scaffold_1	-21.1181	3.14376	0.00634766	Up	WRKY DNA-binding protein 9
ppb012603m.g	scaffold_2	-21.1181	3.14376	0.00634766	Up	basic helix-loop-helix (bHLH) DNA-binding superfamily protein
ppa007745m.g	scaffold_2	-19.5782	3.05356	1.09e-05	Up	WRKY family transcription factor
ppa008640m.g	scaffold_1	-18.5899	3.0301	5.56e-10	Up	chorismate mutase 3
ppa007561m.g	scaffold_6	-20.4976	-3.01611	0.00418091	Down	basic helix-loop-helix (bHLH) DNA-binding superfamily protein
ppa019036m.g	scaffold_6	-19.6018	3.00626	1.93e-05	Up	C2H2 and C2HC zinc fingers superfamily protein
ppa015150m.g	scaffold_1	-20.1868	3.00626	0.00148964	Up	Plant protein of unknown function (DUF247)
ppa019509m.g	scaffold_6	-20.1868	3.00626	0.00148964	Up	Protein of unknown function (DUF674)
ppa022324m.g	scaffold_2	-20.1868	3.00626	0.00148964	Up	Calcium-dependent lipid-binding (CaLB domain) family protein
ppa003646m.g	scaffold_6	-20.5553	-2.90063	0.00738525	Down	Laccase/Diphenol oxidase family protein
ppa013828m.g	scaffold_2	-20.5553	-2.90063	0.00738525	Down
ppa026663m.g	scaffold_1	-20.2628	2.85425	0.00257683	Up	actin-related protein C2B
ppa021899m.g	scaffold_7	-20.0116	-2.81817	0.000221252	Down	AP2/B3 transcription factor family protein
ppa017241m.g	scaffold_7	-20.304	2.77179	0.00442505	Up	MATE efflux family protein
ppa026259m.g	scaffold_8	-20.0553	-2.73071	0.000402451	Down	phloem protein 2-A1
ppa018365m.g	scaffold_5	-18.7479	2.71408	2.37e-07	Up
ppa023400m.g	scaffold_3	-19.7935	2.62293	0.000910521	Up	GDSL-motif lipase 5
ppa025081m.g	scaffold_4	-19.7935	2.62293	0.000910521	Up	FAD-binding Berberine family protein
ppb013116m.g	scaffold_4	-19.4188	2.54231	0.000113074	Up	glutathione S-transferase TAU 19
ppa010723m.g	scaffold_1	-20.1516	-2.53806	0.00131226	Down	K-box region and MADS-box transcription factor family protein
ppa022557m.g	scaffold_6	-20.1516	-2.53806	0.00131226	Down	receptor lectin kinase
ppa025840m.g	scaffold_1	-20.1516	-2.53806	0.00131226	Down	beta glucosidase 40
ppa002400m.g	scaffold_6	-20.4441	2.49168	0.00418091	Up	Concanavalin A-like lectin protein kinase family protein
ppa024566m.g	scaffold_7	-20.4441	2.49168	0.00418091	Up	heat shock cognate protein 70-1
ppa016462m.g	scaffold_8	-18.4409	-2.4856	1.57e-08	Down	RNA-directed DNA polymerase (reverse transcriptase)-related family protein
ppa000872m.g	scaffold_7	-19.7628	-2.4856	0.000488281	Down	Protein kinase superfamily protein with octicosapeptide/Phox/Bem1p domain
ppa011955m.g	scaffold_1	-19.7628	-2.4856	0.000488281	Down	Uncharacterised protein family (UPF0497)
ppa006355m.g	scaffold_3	-20.2051	-2.43115	0.00234985	Down
ppa008479m.g	scaffold_7	-19.1646	2.4068	4.13e-05	Up	polygalacturonase inhibiting protein 1
ppa018596m.g	scaffold_1	-19.804	-2.40313	0.000855446	Down
ppa012029m.g	scaffold_2	-17.8188	2.34144	1.6e-10	Up
ppa024396m.g	scaffold_7	-18.0638	2.33342	3.02e-09	Up	D-mannose binding lectin protein with Apple-like carbohydrate-binding domain
ppa025014m.g	scaffold_6	-19.8478	-2.31567	0.00148964	Down	Late embryogenesis abundant (LEA) hydroxyproline-rich glycoprotein family
ppa021795m.g	scaffold_7	-20.2628	-2.31567	0.00418091	Down
ppa003264m.g	scaffold_6	-15.0098	2.31305	1.68e-63	Up	Protein kinase superfamily protein
ppa023159m.g	scaffold_1	-18.6982	-2.27503	1.83e-06	Down	cytochrome P450, family 71, subfamily B, polypeptide 2
ppa009428m.g	scaffold_7	-19.5553	2.26929	0.00151372	Up	alpha/beta-Hydrolases superfamily protein
ppa022337m.g	scaffold_1	-18.8943	-2.22256	4.23e-05	Down	Eukaryotic aspartyl protease family protein
ppa026382m.g	scaffold_6	-19.8943	-2.22256	0.00257683	Down	F-box family protein with a domain of unknown function (DUF295)
ppa009575m.g	scaffold_1	-19.586	2.20789	0.00249392	Up	Pathogenesis-related thaumatin superfamily protein
ppa023372m.g	scaffold_1	-19.586	2.20789	0.00249392	Up
ppa004043m.g	scaffold_4	-18.7628	-2.14575	8.96e-06	Down	galacturonosyltransferase 12
ppa012156m.g	scaffold_2	-19.0331	2.14376	0.000116167	Up	nudix hydrolase homolog 16
ppa014767m.g	scaffold_2	-19.3591	-2.12303	0.000912234	Down	ferric reduction oxidase 4
ppa021889m.g	scaffold_3	-19.3591	-2.12303	0.000912234	Down	Major facilitator superfamily protein
ppa014008m.g	scaffold_8	-19.9441	-2.12303	0.00442505	Down
ppa016913m.g	scaffold_2	-19.9441	-2.12303	0.00442505	Down	Leucine-rich repeat protein kinase family protein
ppa018507m.g	scaffold_8	-17.1706	2.11972	7.05e-13	Up	plantacyanin
ppa008147m.g	scaffold_1	-18.6346	2.11059	3.85e-05	Up	purple acid phosphatase 3
ppa011755m.g	scaffold_6	-13.9998	2.10705	8.89e-106	Up	AUX/IAA transcriptional regulator family protein
ppa014294m.g	scaffold_1	-19.6431	-2.08121	0.00259948	Down
ppa1027168m.g	scaffold_6	-19.6431	-2.08121	0.00259948	Down	LRR and NB-ARC domains-containing disease resistance protein
ppa015439m.g	scaffold_4	-19.6516	2.07665	0.00407731	Up	mitogen-activated protein kinase kinase kinase 15
ppa008642m.g	scaffold_6	-13.2964	2.05441	1.29e-162	Up	Peroxidase superfamily protein
ppa010740m.g	scaffold_1	-17.3943	-2.05264	2.32e-11	Down
ppa006735m.g	scaffold_8	-19.3943	-2.05264	0.00151372	Down
ppa020783m.g	scaffold_1	-19.1823	-2.03188	0.00087791	Down	cytochrome P450, family 716, subfamily A, polypeptide 1
ppa020933m.g	scaffold_3	-15.9273	-2.02437	4.42e-28	Down	Pentatricopeptide repeat (PPR) superfamily protein
ppa011223m.g	scaffold_5	-16.1886	2.01902	1.71e-22	Up
ppa024667m.g	scaffold_8	-19.9976	-2.01611	0.00753784	Down	DNAse I-like superfamily protein
ppa009399m.g	scaffold_8	-15.0272	2.00911	4.4e-48	Up	Tetratricopeptide repeat (TPR)-like superfamily protein
ppa026213m.g	scaffold_1	-18.3649	2.00626	8.22e-06	Up	Ankyrin repeat family protein
ppa024531m.g	scaffold_6	-19.3649	2.00626	0.0023157	Up	Polynucleotidyl transferase, ribonuclease H-like superfamily protein
ppa012696m.g	scaffold_3	-18.8338	-2.00373	0.000182166	Down
ppa022163m.g	scaffold_3	-19.6868	-1.99374	0.00434351	Down	receptor like protein 2
ppa011481m.g	scaffold_2	-18.4313	-1.97864	9.06e-06	Down	RAB GTPase homolog C2A
ppa026609m.g	scaffold_3	-19.4313	-1.97864	0.00249392	Down	Ankyrin repeat family protein
ppa015351m.g	scaffold_4	-18.5497	1.94067	5.7e-05	Up	Late embryogenesis abundant (LEA) hydroxyproline-rich glycoprotein family
ppa001891m.g	scaffold_4	-18.9219	1.92137	0.000294077	Up	glutamate receptor 2.1
ppa017844m.g	scaffold_6	-18.0553	-1.90063	7.24e-07	Down	zinc ion binding
ppa006673m.g	scaffold_8	-18.7334	-1.90063	6.88e-05	Down	metacaspase 1
ppa022071m.g	scaffold_4	-19.0553	-1.90063	0.00131873	Down	5\'-nucleotidases;magnesium ion binding
ppa011683m.g	scaffold_1	-19.2479	-1.90063	0.0023157	Down	HAD-superfamily hydrolase, subfamily IG, 5\'-nucleotidase
ppa009012m.g	scaffold_8	-19.4703	-1.90063	0.00407731	Down	Protein kinase superfamily protein
ppa018337m.g	scaffold_2	-19.4703	-1.90063	0.00407731	Down	plantacyanin
ppa014092m.g	scaffold_6	-19.7334	-1.90063	0.00719738	Down
ppa016138m.g	scaffold_2	-19.7334	-1.90063	0.00719738	Down	NB-ARC domain-containing disease resistance protein
ppa026381m.g	scaffold_3	-19.7334	-1.90063	0.00719738	Down	Cytochrome b561/ferric reductase transmembrane protein family
ppa017530m.g	scaffold_1	-18.425	1.88596	5.21e-05	Up	sulfur E2
ppa018346m.g	scaffold_3	-17.3184	-1.86456	9.59e-10	Down	Leucine-rich repeat transmembrane protein kinase protein
ppa013296m.g	scaffold_8	-17.7578	-1.85172	1.43e-07	Down
ppa005043m.g	scaffold_1	-18.9126	-1.84619	0.00119324	Down	UDP-glucosyl transferase 85A2
ppa012248m.g	scaffold_3	-16.2168	1.8371	1.98e-18	Up	early nodulin-like protein 17
ppa010336m.g	scaffold_2	-19.4571	1.82183	0.00592461	Up	Calcium-dependent lipid-binding (CaLB domain) family protein
ppb023649m.g	scaffold_4	-19.5116	-1.81817	0.00661075	Down
ppa000276m.g	scaffold_7	-18.7831	1.81361	0.000940674	Up	binding
ppa007109m.g	scaffold_1	-17.2641	1.80462	1.73e-09	Up	Kelch repeat-containing F-box family protein
ppa018818m.g	scaffold_7	-19.2051	1.79981	0.00332689	Up
ppa021125m.g	scaffold_1	-15.8276	-1.78516	1.38e-23	Down	2-oxoglutarate (2OG) and Fe(II)-dependent oxygenase superfamily protein
ppa003486m.g	scaffold_2	-17.5539	1.77625	2.03e-07	Up	Tetratricopeptide repeat (TPR)-like superfamily protein
ppa000618m.g	scaffold_7	-19.1181	-1.7751	0.00332689	Down	Cellulose synthase family protein
ppa005608m.g	scaffold_1	-16.2191	1.77179	2.45e-17	Up	G-protein coupled receptors;GTPase activators
ppa011744m.g	scaffold_7	-17.9555	-1.76046	2.61e-06	Down	Adenine nucleotide alpha hydrolases-like superfamily protein
ppa004013m.g	scaffold_4	-16.1502	-1.75624	2.34e-18	Down	tonoplast dicarboxylate transporter
ppa023064m.g	scaffold_6	-19.4906	1.75472	0.00935531	Up	Leucine-rich repeat protein kinase family protein
ppa009253m.g	scaffold_1	-19.2334	1.74322	0.00522288	Up	ARM repeat superfamily protein
ppa012058m.g	scaffold_7	-11.1765	-1.72962	0	Down	temperature-induced lipocalin
ppa010661m.g	scaffold_7	-17.8228	-1.72166	2.18e-06	Down	S-adenosyl-L-methionine-dependent methyltransferases superfamily protein
ppa015829m.g	scaffold_5	-18.508	1.71995	0.000305864	Up	pectin methylesterase inhibitor 1
ppa010762m.g	scaffold_1	-17.5036	-1.71621	6.65e-08	Down	heat shock protein 21
ppa013657m.g	scaffold_6	-17.9019	-1.7116	3.75e-06	Down
ppa008643m.g	scaffold_1	-19.1516	-1.70799	0.00522288	Down	chitinase-like protein 2
ppa017756m.g	scaffold_8	-17.5169	1.70225	4.22e-07	Up
ppa009715m.g	scaffold_8	-18.0743	-1.68764	1.11e-05	Down	plasmodesmata-located protein 2
ppa015008m.g	scaffold_1	-18.2628	1.68433	0.000100497	Up	Cystathionine beta-synthase (CBS) family protein
ppa024929m.g	scaffold_3	-18.6778	1.68433	0.00126003	Up	downstream target of AGL15-4
ppa021087m.g	scaffold_4	-19.0404	1.68433	0.00293506	Up	RmlC-like cupins superfamily protein
ppa015399m.g	scaffold_6	-19.3591	-1.67824	0.00935531	Down
ppa025573m.g	scaffold_1	-18.169	-1.67322	6.53e-05	Down
ppa015862m.g	scaffold_5	-18.4754	-1.65963	0.000222245	Down	Nuclear transport factor 2 (NTF2) family protein
ppa008106m.g	scaffold_7	-13.0286	1.63802	3.41e-125	Up	Nucleotide-sugar transporter family protein
ppa026536m.g	scaffold_10	-17.7274	-1.6376	4.19e-06	Down
ppa017969m.g	scaffold_6	-19.2935	1.62293	0.00813006	Up
ppa022222m.g	scaffold_1	-19.2935	1.62293	0.00813006	Up	AWPM-19-like family protein
ppa008546m.g	scaffold_5	-15.7192	-1.6213	3.84e-21	Down	Chlorophyll A-B binding family protein
ppa007879m.g	scaffold_2	-16.9126	-1.61523	3.98e-10	Down	annexin 3
ppa027119m.g	scaffold_5	-18.4976	-1.61523	0.000346001	Down	Vesicle transport v-SNARE family protein
ppa014618m.g	scaffold_5	-16.5309	1.6029	5.51e-12	Up	Protein of Unknown Function (DUF239)
ppa022205m.g	scaffold_1	-15.1479	1.60107	1.08e-28	Up	myb domain protein 111
ppa026143m.g	scaffold_2	-18.4004	-1.59578	0.000305864	Down	cyclic nucleotide gated channel 1
ppa022313m.g	scaffold_7	-18.1253	-1.58576	0.000134514	Down	FASCICLIN-like arabinogalactan 6
ppa009811m.g	scaffold_6	-18.4393	1.58245	0.000621043	Up	Dof-type zinc finger DNA-binding family protein
ppa007656m.g	scaffold_6	-14.465	1.58062	3.33e-44	Up	beta HLH protein 93
ppa027053m.g	scaffold_6	-19.0939	1.57741	0.00700037	Up	peroxidase 2
ppa017408m.g	scaffold_1	-18.2238	-1.5636	0.000234446	Down	polygalacturonase 2
ppa020245m.g	scaffold_4	-18.2238	-1.5636	0.000234446	Down	Peroxisomal membrane 22 kDa (Mpv17/PMP22) family protein
ppa000132m.g	scaffold_6	-16.1839	1.55632	3.57e-14	Up	Clathrin, heavy chain
ppa007111m.g	scaffold_3	-14.5387	1.55246	1.71e-40	Up	Plant calmodulin-binding protein-related
ppa017545m.g	scaffold_3	-18.9188	1.54231	0.00393317	Up
ppa021398m.g	scaffold_4	-18.3297	-1.53806	0.000409541	Down
ppa009382m.g	scaffold_8	-18.6516	-1.53806	0.00145049	Down	long-chain acyl-CoA synthetase 2
ppa013998m.g	scaffold_3	-17.1522	-1.53199	6.47e-08	Down	mini zinc finger 2
ppa019595m.g	scaffold_1	-17.7818	-1.52866	2.24e-05	Down	TRAF-like family protein
ppa019188m.g	scaffold_1	-11.9121	-1.52746	4.75e-243	Down	Protein of unknown function (DUF1262)
ppa013164m.g	scaffold_3	-18.5441	-1.52212	0.00126003	Down
ppa016950m.g	scaffold_6	-18.5441	-1.52212	0.00126003	Down	Pentatricopeptide repeat (PPR) superfamily protein
ppa002167m.g	scaffold_6	-17.1222	1.52083	1.86e-07	Up	Zincin-like metalloproteases family protein
ppa005045m.g	scaffold_1	-12.1574	1.49588	3.69e-190	Up	UDP-glucose 6-dehydrogenase family protein
ppa007962m.g	scaffold_5	-11.5543	-1.49479	9.01e-298	Down	UDP-D-glucose/UDP-D-galactose 4-epimerase 1
ppa021368m.g	scaffold_2	-16.4021	-1.49111	9.51e-12	Down	Nucleotide/sugar transporter family protein
ppa008189m.g	scaffold_2	-16.0555	-1.48126	2.73e-14	Down	Per1-like family protein
ppa003627m.g	scaffold_7	-13.6783	1.4803	3.93e-66	Up	hydroxy methylglutaryl CoA reductase 1
ppa000709m.g	scaffold_6	-17.8627	1.47951	9.61e-05	Up	Leucine-rich repeat protein kinase family protein
ppa026830m.g	scaffold_3	-16.7427	-1.47861	2.95e-09	Down	Protein kinase superfamily protein
ppa008732m.g	scaffold_7	-15.1703	1.47662	1.48e-24	Up	Duplicated homeodomain-like superfamily protein
ppa009680m.g	scaffold_2	-16.1801	-1.47614	5.75e-13	Down
ppa012827m.g	scaffold_8	-17.1018	-1.46767	1.67e-07	Down	zinc ion binding
ppa004027m.g	scaffold_1	-15.9123	1.46648	6.45e-15	Up	calcium-dependent protein kinase 29
ppa006434m.g	scaffold_7	-14.5102	1.45712	7.4e-37	Up	myb domain protein 105
ppb015588m.g	scaffold_1	-15.192	-1.45221	3.17e-24	Down
ppa005613m.g	scaffold_6	-14.4743	1.4475	4.52e-37	Up	tubulin alpha-4 chain
ppa013552m.g	scaffold_3	-18.9703	1.43922	0.00904119	Up	Heavy metal transport/detoxification superfamily protein
ppa018641m.g	scaffold_1	-18.9703	1.43922	0.00904119	Up	Pectinacetylesterase family protein
ppa015059m.g	scaffold_1	-18.5133	1.43435	0.00308768	Up	ARM-repeat/Tetratricopeptide repeat (TPR)-like protein
ppa011049m.g	scaffold_8	-14.8449	1.43156	1.46e-28	Up	BAK1-interacting receptor-like kinase 1
ppa002710m.g	scaffold_2	-17.4526	1.42755	1.48e-05	Up	auxin response factor 16
ppa005910m.g	scaffold_3	-15.2371	1.42264	1.38e-21	Up	hydroxycinnamoyl-CoA shikimate/quinate hydroxycinnamoyl transferase
ppa021824m.g	scaffold_6	-18.5939	-1.42259	0.00288725	Down	beta glucosidase 11
ppa006568m.g	scaffold_4	-15.1207	1.42254	1.59e-23	Up	FAD-binding Berberine family protein
ppa022936m.g	scaffold_2	-17.587	1.42129	1.61e-05	Up	Tetratricopeptide repeat (TPR)-like superfamily protein
ppa020670m.g	scaffold_8	-18.3943	1.42129	0.0017692	Up	disease resistance protein (TIR-NBS-LRR class), putative
ppa011761m.g	scaffold_1	-15.6619	1.41225	1.94e-16	Up	GATA type zinc finger transcription factor family protein
ppa010787m.g	scaffold_1	-17.4417	-1.41189	9.38e-06	Down	BTB/POZ domain-containing protein
ppa013341m.g	scaffold_1	-12.2192	1.41181	7.88e-163	Up
ppa026492m.g	scaffold_2	-18.2844	1.41015	0.00101585	Up	Shugoshin C terminus
ppa000866m.g	scaffold_4	-16.5974	1.40054	5.24e-09	Up	Argonaute family protein
ppa022020m.g	scaffold_6	-17.6619	-1.39974	7.01e-05	Down	FRIGIDA-like protein
ppa010186m.g	scaffold_2	-14.8386	-1.39881	4.33e-28	Down	ethylene-responsive element binding factor 13
ppa004566m.g	scaffold_3	-16.0605	1.39745	1.42e-12	Up	MATE efflux family protein
ppa013078m.g	scaffold_6	-17.8215	1.39705	0.000176309	Up
ppa022107m.g	scaffold_6	-17.8215	1.39705	0.000176309	Up	Pentatricopeptide repeat (PPR) superfamily protein
ppa001003m.g	scaffold_1	-17.5331	1.39482	3.67e-05	Up	NB-ARC domain-containing disease resistance protein
ppa000883m.g	scaffold_1	-13.4536	1.39428	1.9e-68	Up	respiratory burst oxidase homologue D
ppa003219m.g	scaffold_2	-15.9548	1.3814	5.62e-13	Up	Cupredoxin superfamily protein
ppa005328m.g	scaffold_8	-18.3014	1.37621	0.00149626	Up	Granulin repeat cysteine protease family protein
ppa015276m.g	scaffold_1	-18.7334	-1.37456	0.00509764	Down	nodulin MtN21 /EamA-like transporter family protein
ppa004144m.g	scaffold_4	-16.2233	1.37057	5.52e-11	Up	Major facilitator superfamily protein
ppa013588m.g	scaffold_7	-14.5998	-1.36936	6.98e-32	Down	ELF4-like 4
ppa001588m.g	scaffold_6	-16.7584	1.36714	5.04e-08	Up	ARM repeat superfamily protein
ppa010439m.g	scaffold_7	-17.5151	-1.3663	2.37e-05	Down	FKBP-like peptidyl-prolyl cis-trans isomerase family protein
ppa003613m.g	scaffold_7	-17.1492	1.36551	3.28e-06	Up	hydroxy methylglutaryl CoA reductase 1
ppa013190m.g	scaffold_3	-18.3256	-1.36007	0.00260217	Down	carbon-sulfur lyases
ppa008301m.g	scaffold_4	-11.5365	1.35942	4.51e-241	Up	NAC (No Apical Meristem) domain transcriptional regulator superfamily protein
ppa013155m.g	scaffold_1	-18.2394	-1.35749	0.00219019	Down	Thioredoxin family protein
ppa003480m.g	scaffold_1	-13.9353	1.35571	6.58e-47	Up	Aluminium activated malate transporter family protein
ppa007448m.g	scaffold_4	-18.5534	1.35418	0.00660882	Up	Ubiquitin carboxyl-terminal hydrolase family protein
ppa014728m.g	scaffold_3	-16.8721	-1.34809	1.88e-07	Down	Homeodomain-like superfamily protein
ppa006834m.g	scaffold_3	-17.8464	1.34729	0.00037134	Up	Tetratricopeptide repeat (TPR)-like superfamily protein
ppa002969m.g	scaffold_1	-16.0187	1.34254	3.84e-12	Up	Phototropic-responsive NPH3 family protein
ppa007489m.g	scaffold_3	-15.5796	-1.34214	1.94e-16	Down	Rhomboid-related intramembrane serine protease family protein
ppa020812m.g	scaffold_1	-16.5796	-1.34214	1.04e-08	Down	DNAJ heat shock family protein
ppa010660m.g	scaffold_8	-13.9641	-1.34159	1.27e-46	Down	pathogenesis-related family protein
ppa003712m.g	scaffold_1	-14.3199	1.33924	2.19e-35	Up	polygalacturonase 2
ppa002027m.g	scaffold_7	-18.2144	1.33641	0.00126356	Up	S-locus lectin protein kinase family protein
ppa021681m.g	scaffold_6	-17.1286	-1.33504	2.16e-06	Down	FKBP-like peptidyl-prolyl cis-trans isomerase family protein
ppa011134m.g	scaffold_6	-13.9342	-1.33259	4.42e-47	Down	Ribosomal protein L17 family protein
ppa023464m.g	scaffold_7	-11.7628	-1.3307	1.24e-204	Down
ppa005142m.g	scaffold_5	-14.2038	1.31926	1.95e-37	Up	O-Glycosyl hydrolases family 17 protein
ppa008896m.g	scaffold_4	-16.1975	1.31904	1.7e-10	Up	Peroxidase superfamily protein
ppa011176m.g	scaffold_1	-14.573	-1.31567	7.46e-30	Down	tRNA/rRNA methyltransferase (SpoU) family protein
ppa009386m.g	scaffold_1	-17.2185	-1.31567	6.28e-06	Down	basal transcription factor complex subunit-related
ppa023522m.g	scaffold_6	-18.0998	-1.31567	0.000584365	Down	UBP1-associated protein 2A
ppa012645m.g	scaffold_6	-18.1778	-1.31567	0.00266726	Down	Protein of unknown function (DUF1195)
ppa010489m.g	scaffold_3	-18.6473	-1.31567	0.00642658	Down
ppa019075m.g	scaffold_2	-18.7628	-1.31567	0.00763208	Down	Ribosomal L18p/L5e family protein
ppa020771m.g	scaffold_7	-18.7628	-1.31567	0.00763208	Down	Chaperone protein htpG family protein
ppa006219m.g	scaffold_1	-14.2683	-1.31034	3.74e-36	Down	Aldolase superfamily protein
ppa022530m.g	scaffold_3	-18.3366	1.30582	0.00318525	Up	Pentatricopeptide repeat (PPR) superfamily protein
ppa020628m.g	scaffold_1	-18.231	1.30324	0.00184155	Up	Regulator of chromosome condensation (RCC1) family with FYVE zinc finger domain
ppa009156m.g	scaffold_6	-14.7628	-1.30064	5.82e-26	Down	antitermination NusB domain-containing protein
ppa012981m.g	scaffold_1	-16.5162	1.30032	1.69e-08	Up
ppa001174m.g	scaffold_7	-17.0857	1.29999	4.85e-06	Up	Leucine-rich repeat protein kinase family protein
ppa004269m.g	scaffold_7	-13.9065	1.2981	6.54e-44	Up	3-ketoacyl-CoA synthase 11
ppa005169m.g	scaffold_2	-14.6488	1.29764	8.18e-27	Up	Arabidopsis thaliana protein of unknown function (DUF821)
ppa005326m.g	scaffold_2	-14.7111	1.29593	1.19e-25	Up	PATATIN-like protein 6
ppa008028m.g	scaffold_1	-12.1262	-1.29392	1.6e-150	Down	Tetratricopeptide repeat (TPR)-like superfamily protein
ppa007167m.g	scaffold_8	-15.3254	-1.29348	1.08e-17	Down	alcohol dehydrogenase 1
ppa009329m.g	scaffold_3	-15.9685	-1.28968	9.25e-12	Down	shikimate kinase like 1
ppa010427m.g	scaffold_2	-14.5996	-1.28883	2.57e-28	Down	sequence-specific DNA binding transcription factors
ppa010393m.g	scaffold_1	-17.7185	-1.28652	0.000312979	Down	Calcium-binding EF-hand family protein
ppa008824m.g	scaffold_1	-17.8401	-1.28396	0.000440285	Down	EamA-like transporter family
ppa011259m.g	scaffold_4	-16.296	1.27817	4.59e-09	Up	RAB GTPase homolog A1B
ppa005691m.g	scaffold_4	-18.2818	-1.2726	0.00460131	Down
ppa013897m.g	scaffold_8	-18.2818	-1.2726	0.00460131	Down
ppa019510m.g	scaffold_2	-18.2818	-1.2726	0.00460131	Down
ppa003249m.g	scaffold_6	-18.3707	-1.26987	0.0055152	Down	phosphatidylinositol-speciwc phospholipase C4
ppa020976m.g	scaffold_5	-18.4703	1.26929	0.00794273	Up	F-box family protein with a domain of unknown function (DUF295)
ppa012136m.g	scaffold_8	-17.4172	-1.26837	6.47e-05	Down
ppa017035m.g	scaffold_4	-16.8481	-1.26784	8.54e-07	Down	Regulator of chromosome condensation (RCC1) family protein
ppa001301m.g	scaffold_1	-13.3466	-1.26781	4.79e-63	Down	trehalose-phosphatase/synthase 9
ppa008256m.g	scaffold_3	-15.1144	-1.26774	1.83e-19	Down	ATP synthase protein I -related
ppa009978m.g	scaffold_1	-16.9817	-1.2632	1.64e-06	Down	associated molecule with the SH3 domain of STAM 2
ppa014215m.g	scaffold_3	-18.5667	-1.2632	0.0079159	Down
ppa012869m.g	scaffold_5	-15.5057	-1.25909	7.33e-15	Down
ppa007369m.g	scaffold_1	-14.9429	-1.25608	1.47e-21	Down	homolog of yeast autophagy 18 (ATG18) B
ppa010224m.g	scaffold_8	-16.9329	1.25549	4.17e-06	Up	heat shock transcription factor A6B
ppa010782m.g	scaffold_2	-16.4716	-1.25427	2e-08	Down	Embryo-specific protein 3, (ATS3)
ppa007526m.g	scaffold_4	-17.7935	-1.25427	0.000534964	Down	sirtuin 2
ppa016511m.g	scaffold_2	-12.6228	-1.24578	1.7e-99	Down	AGAMOUS-like 20
ppa001616m.g	scaffold_4	-17.8201	1.24376	0.000914275	Up	S-locus lectin protein kinase family protein
ppa012823m.g	scaffold_1	-16.2345	-1.24274	2.71e-09	Down	photosystem II 11 kDa protein-related
ppa002584m.g	scaffold_8	-16.8988	1.24232	3.51e-06	Up	poly(A) binding protein 3
ppa007588m.g	scaffold_5	-11.7026	1.24208	3.38e-180	Up	reversibly glycosylated polypeptide 3
ppa019744m.g	scaffold_6	-17.0628	-1.24167	1.16e-05	Down
ppa004899m.g	scaffold_4	-17.1003	-1.23972	1.38e-05	Down	Tetratricopeptide repeat (TPR)-like superfamily protein
ppa023408m.g	scaffold_3	-18.1646	1.23687	0.00223255	Up	Tetratricopeptide repeat (TPR)-like superfamily protein
ppa007201m.g	scaffold_7	-16.4117	-1.23321	2.46e-08	Down	cysteine synthase 26
ppa026828m.g	scaffold_4	-16.6902	-1.22994	3.72e-07	Down	receptor kinase 3
ppa016633m.g	scaffold_5	-16.9997	-1.22713	3.39e-06	Down	Nucleoporin autopeptidase
ppa006451m.g	scaffold_5	-12.436	-1.22508	2.62e-109	Down	Polyketide cyclase/dehydrase and lipid transport superfamily protein
ppa006315m.g	scaffold_4	-13.9331	1.22442	1.12e-38	Up	NAD(P)-binding Rossmann-fold superfamily protein
ppa016580m.g	scaffold_7	-17.8331	1.21776	0.00129359	Up	Tryptophan/tyrosine permease
ppa007274m.g	scaffold_5	-15.2298	-1.21184	8.61e-17	Down
ppa003611m.g	scaffold_6	-16.2298	-1.21184	6.46e-09	Down	Major facilitator superfamily protein
ppa002028m.g	scaffold_3	-17.9967	1.21158	0.00262638	Up	Pentatricopeptide repeat (PPR) superfamily protein
ppa013848m.g	scaffold_3	-18.0089	-1.20876	0.0018681	Down
ppa007628m.g	scaffold_7	-15.2429	-1.20565	1.43e-16	Down	Galactose mutarotase-like superfamily protein
ppa019076m.g	scaffold_6	-16.3598	1.20434	3.52e-08	Up	Disease resistance protein (TIR-NBS-LRR class) family
ppa007860m.g	scaffold_6	-16.0004	1.2042	8.41e-10	Up	C2H2-type zinc finger family protein
ppa009499m.g	scaffold_2	-16.3376	-1.20378	1.49e-08	Down
ppa003047m.g	scaffold_2	-12.264	1.202	3.36e-115	Up	Plant invertase/pectin methylesterase inhibitor superfamily
ppa007285m.g	scaffold_1	-15.5827	1.1989	7.32e-13	Up	DNA-binding protein phosphatase 1
ppa024687m.g	scaffold_7	-18.2831	1.1989	0.00548635	Up	Zinc-finger domain of monoamine-oxidase A repressor R1
ppa011372m.g	scaffold_3	-16.9143	-1.19886	4.15e-06	Down	Tetratricopeptide repeat (TPR)-like superfamily protein
ppa002048m.g	scaffold_1	-14.544	1.19813	8.42e-25	Up	tetratricopeptide repeat (TPR)-containing protein
ppa011658m.g	scaffold_3	-16.5742	-1.19703	4.51e-07	Down	Acyl-CoA N-acyltransferases (NAT) superfamily protein
ppa012928m.g	scaffold_1	-18.3928	1.19334	0.00939924	Up	glutathione S-transferase tau 7
ppa008769m.g	scaffold_1	-17.8464	1.19129	0.00129359	Up	Phosphate-responsive 1 family protein
ppa027159m.g	scaffold_2	-17.8464	1.19129	0.00129359	Up	UDP-Glycosyltransferase superfamily protein
ppa008922m.g	scaffold_2	-15.1348	-1.18929	3.26e-17	Down	annexin 4
ppa009202m.g	scaffold_7	-16.9231	-1.18137	5.88e-06	Down	S-adenosyl-L-methionine-dependent methyltransferases superfamily protein
ppa019589m.g	scaffold_2	-17.6079	-1.18074	0.000317317	Down
ppa007219m.g	scaffold_6	-15.7431	1.17853	3.95e-11	Up	actin-11
ppa008148m.g	scaffold_6	-17.3721	-1.17817	0.000186402	Down	tRNA/rRNA methyltransferase (SpoU) family protein
ppb006058m.g	scaffold_8	-17.9571	-1.17817	0.00222753	Down	Nucleotide-sugar transporter family protein
ppb023403m.g	scaffold_2	-18.1018	1.17618	0.00267044	Up
ppa026767m.g	scaffold_6	-18.0277	-1.17128	0.00267044	Down	Tetratricopeptide repeat (TPR)-like superfamily protein
ppa005287m.g	scaffold_1	-14.6782	1.17095	6.18e-22	Up	Protein of unknown function (DUF620)
ppa004404m.g	scaffold_1	-14.7754	1.16719	3.23e-20	Up	cytochrome P450, family 98, subfamily A, polypeptide 3
ppa008012m.g	scaffold_1	-13.8261	-1.16656	5.78e-39	Down	PAS/LOV protein B
ppa000973m.g	scaffold_6	-11.1775	1.16478	1.27e-227	Up	HAESA-like 2
ppa012703m.g	scaffold_3	-13.7369	-1.16445	4.04e-41	Down	Protein of unknown function (DUF1677)
ppa003849m.g	scaffold_6	-13.2225	-1.16203	9.13e-58	Down	C2H2 and C2HC zinc fingers superfamily protein
ppa013631m.g	scaffold_8	-13.605	-1.16083	1.69e-44	Down
ppa026255m.g	scaffold_7	-16.586	1.16077	1.02e-06	Up	heat shock protein 70
ppa010819m.g	scaffold_6	-16.6704	-1.1607	1.49e-06	Down	lipoyltransferase 2
ppa005605m.g	scaffold_3	-13.6908	-1.16028	3.97e-42	Down	DegP protease 1
ppa024272m.g	scaffold_1	-17.9409	1.15826	0.00306532	Up	winged-helix DNA-binding transcription factor family protein
ppa006403m.g	scaffold_8	-17.8422	-1.15697	0.00155032	Down	Cytidine/deoxycytidylate deaminase family protein
ppa009654m.g	scaffold_8	-17.1575	1.1564	0.000104237	Up
ppa023547m.g	scaffold_1	-18.1801	-1.15521	0.00907334	Down	nucleotide binding;nucleic acid binding
ppa008225m.g	scaffold_1	-14.1237	1.15508	2.02e-30	Up	EamA-like transporter family protein
ppa012342m.g	scaffold_4	-14.2041	-1.15506	7.71e-30	Down	Ankyrin repeat family protein
ppa001826m.g	scaffold_2	-15.8276	1.15381	2.45e-10	Up	Protein kinase superfamily protein
ppa009144m.g	scaffold_3	-16.8743	-1.1534	8.23e-06	Down	Tetratricopeptide repeat (TPR)-like superfamily protein
ppa011925m.g	scaffold_2	-15.4194	-1.14993	1.16e-13	Down	ubiquitin-conjugating enzyme19
ppa009174m.g	scaffold_8	-16.049	1.14962	4.37e-09	Up	alpha/beta-Hydrolases superfamily protein
ppa011887m.g	scaffold_2	-17.0741	-1.14794	5.4e-05	Down	RNA 2\'-phosphotransferase, Tpt1 / KptA family
ppb017440m.g	scaffold_4	-15.1761	1.14269	3.59e-15	Up	Protein of unknown function (DUF1637)
ppa002702m.g	scaffold_2	-13.2957	1.14173	7.39e-52	Up	Protein kinase superfamily protein
ppa020250m.g	scaffold_1	-17.9754	-1.14164	0.00315606	Down	debranching enzyme 1
ppa000388m.g	scaffold_4	-14.3008	1.13795	1.27e-26	Up	Coatomer, alpha subunit
ppa004533m.g	scaffold_6	-14.1163	1.13609	8.11e-30	Up	Protein phosphatase 2C family protein
ppa023162m.g	scaffold_8	-16.1908	-1.13383	2.09e-08	Down	SET domain-containing protein
ppa006021m.g	scaffold_2	-18.0469	-1.13281	0.00379371	Down	adenosine deaminases;RNA binding;RNA binding;adenosine deaminases
ppa012169m.g	scaffold_1	-15.8549	-1.13159	4.96e-10	Down	secE/sec61-gamma protein transport protein
ppa004320m.g	scaffold_6	-15.0053	1.13144	1.21e-16	Up	O-Glycosyl hydrolases family 17 protein
ppa002066m.g	scaffold_4	-17.4821	1.12794	0.000705341	Up	Pentatricopeptide repeat (PPR) superfamily protein
ppa015911m.g	scaffold_5	-16.9982	1.1249	3.69e-05	Up	RHOMBOID-like protein 12
ppa008127m.g	scaffold_3	-15.3038	-1.12449	6.65e-14	Down	Ribonuclease III family protein
ppa010808m.g	scaffold_4	-15.1125	-1.12431	7.39e-16	Down	Nodulin MtN3 family protein
ppa005587m.g	scaffold_3	-15.4278	1.12344	1.42e-12	Up	Glutaredoxin family protein
ppa010827m.g	scaffold_5	-16.5372	-1.12303	8.74e-07	Down	Double Clp-N motif protein
ppa025604m.g	scaffold_5	-17.6367	-1.12303	0.000639398	Down	beta-hydroxylase 1
ppa015591m.g	scaffold_3	-17.8591	-1.12303	0.00306532	Down
ppa021820m.g	scaffold_3	-17.8591	-1.12303	0.00306532	Down	LETM1-like protein
ppa013619m.g	scaffold_3	-18.1222	-1.12303	0.00456153	Down
ppa008203m.g	scaffold_1	-14.127	-1.12238	9.7e-30	Down	NAD(P)-binding Rossmann-fold superfamily protein
ppa014268m.g	scaffold_6	-10.1254	-1.12214	0	Down	metallothionein 2A
ppa010089m.g	scaffold_5	-14.1186	-1.1211	9.55e-30	Down	Chlorophyll A-B binding family protein
ppb021036m.g	scaffold_5	-18.0423	1.12043	0.00714873	Up	ubiquitin-associated (UBA)/TS-N domain-containing protein / octicosapeptide/Phox/Bemp1 (PB1) domain-containing protein
ppa003335m.g	scaffold_8	-14.4685	-1.11975	1.51e-23	Down	GLN phosphoribosyl pyrophosphate amidotransferase 2
ppa001020m.g	scaffold_8	-17.3754	1.11927	0.000354534	Up	mechanosensitive channel of small conductance-like 6
ppa011716m.g	scaffold_3	-17.8094	1.11729	0.00211817	Up	Sterile alpha motif (SAM) domain-containing protein
ppa007882m.g	scaffold_7	-17.693	-1.11537	0.00176187	Down	S-adenosyl-L-methionine-dependent methyltransferases superfamily protein
ppa002802m.g	scaffold_1	-15.6089	1.11496	4.04e-11	Up	galactosyltransferase1
ppa018657m.g	scaffold_6	-16.9629	1.11432	3.09e-05	Up
ppa017211m.g	scaffold_4	-15.0941	-1.10787	1.6e-15	Down
ppa009239m.g	scaffold_8	-15.9941	-1.10417	8.31e-09	Down
ppb021710m.g	scaffold_7	-15.763	1.10371	7.91e-10	Up	homolog of RPW8 3
ppa012371m.g	scaffold_8	-15.225	-1.10366	3.23e-14	Down	P-loop containing nucleoside triphosphate hydrolases superfamily protein
ppa005856m.g	scaffold_1	-12.5443	1.10263	1.48e-80	Up	Galactose oxidase/kelch repeat superfamily protein
ppa006613m.g	scaffold_1	-14.9492	1.10183	2.01e-16	Up	Nucleotide-sugar transporter family protein
ppa023224m.g	scaffold_2	-16.9006	-1.10093	3.09e-05	Down	hydroxyproline-rich glycoprotein family protein
ppa019870m.g	scaffold_6	-15.856	-1.09946	2.08e-09	Down	Thioesterase superfamily protein
ppa025178m.g	scaffold_1	-15.2699	1.09937	2.72e-13	Up	basic helix-loop-helix (bHLH) DNA-binding superfamily protein
ppa026661m.g	scaffold_5	-16.2334	1.09937	1.63e-07	Up	ARID/BRIGHT DNA-binding domain;ELM2 domain protein
ppa018994m.g	scaffold_4	-16.9703	1.09937	4.27e-05	Up	Core-2/I-branching beta-1,6-N-acetylglucosaminyltransferase family protein
ppa013204m.g	scaffold_8	-17.7479	1.09937	0.00176187	Up
ppa021862m.g	scaffold_4	-17.4571	-1.09703	0.000610259	Down	Transducin/WD40 repeat-like superfamily protein
ppa024918m.g	scaffold_7	-17.1431	1.09372	0.000165524	Up	Tetratricopeptide repeat (TPR)-like superfamily protein
ppa013468m.g	scaffold_3	-18.0667	-1.09328	0.00535486	Down
ppa016498m.g	scaffold_3	-16.4155	-1.09146	1.12e-06	Down	Homeodomain-like/winged-helix DNA-binding family protein
ppa002287m.g	scaffold_1	-17.0581	1.08872	0.000115475	Up	Leucine-rich repeat protein kinase family protein
ppa001822m.g	scaffold_6	-17.8765	-1.08826	0.0042724	Down	ARM repeat superfamily protein
ppa026309m.g	scaffold_7	-16.3135	-1.08479	4.04e-07	Down	RNA-binding KH domain-containing protein
ppa003651m.g	scaffold_4	-12.512	-1.08463	8.43e-82	Down	MAP kinase 19
ppa008823m.g	scaffold_8	-14.0204	-1.08462	9.99e-30	Down	nuclear encoded CLP protease 5
ppa008499m.g	scaffold_4	-13.9238	1.08421	8.09e-31	Up	SBP (S-ribonuclease binding protein) family protein
ppa004949m.g	scaffold_6	-15.5809	-1.08408	4.95e-11	Down	Transmembrane amino acid transporter family protein
ppa009918m.g	scaffold_6	-13.7185	1.08201	3.87e-35	Up	Protein of unknown function (DUF1635)
ppa000303m.g	scaffold_4	-15.3034	1.08201	8.43e-13	Up	phospholipases;galactolipases
ppa008610m.g	scaffold_2	-18.1431	-1.08121	0.0064558	Down	AT-hook protein of GA feedback 2
ppa009678m.g	scaffold_5	-15.3812	1.08105	2.82e-12	Up	inositol polyphosphate kinase 2 beta
ppa018890m.g	scaffold_8	-15.6452	-1.08045	1.85e-10	Down	FBD, F-box and Leucine Rich Repeat domains containing protein
ppa025136m.g	scaffold_7	-17.9433	-1.07751	0.0051524	Down	Tetratricopeptide repeat (TPR)-like superfamily protein
ppa017577m.g	scaffold_1	-14.7325	-1.07682	1.43e-18	Down	GDSL-like Lipase/Acylhydrolase superfamily protein
ppa015296m.g	scaffold_7	-17.1516	1.07665	0.000226811	Up	Protein of unknown function (DUF761)
ppa007183m.g	scaffold_1	-15.6733	-1.07584	2.61e-10	Down	GDP-D-mannose 3\',5\'-epimerase
ppa003211m.g	scaffold_7	-16.5091	1.0739	2.5e-06	Up	Tesmin/TSO1-like CXC domain-containing protein
ppa005623m.g	scaffold_6	-15.6295	1.07366	3.49e-10	Up	UDP-glucosyl transferase 76E2
ppa000229m.g	scaffold_1	-15.9641	1.07193	2.19e-08	Up	pleiotropic drug resistance 9
ppa008356m.g	scaffold_7	-16.5392	-1.07143	2.69e-06	Down	Thioredoxin family protein
ppa009841m.g	scaffold_8	-13.4393	-1.07127	1.28e-42	Down	Pathogenesis-related thaumatin superfamily protein
ppa014192m.g	scaffold_7	-13.0606	-1.07119	5.55e-55	Down
ppa013233m.g	scaffold_1	-16.7984	-1.06951	3.94e-05	Down	Thioredoxin superfamily protein
ppa025128m.g	scaffold_6	-13.7459	1.06935	8.84e-34	Up	Pyridoxal phosphate (PLP)-dependent transferases superfamily protein
ppa011745m.g	scaffold_6	-17.9855	1.06899	0.0081469	Up	Late embryogenesis abundant (LEA) hydroxyproline-rich glycoprotein family
ppa009771m.g	scaffold_6	-15.7164	-1.06858	4.39e-10	Down	RING/U-box superfamily protein
ppa006865m.g	scaffold_1	-15.6388	-1.06774	2.9e-10	Down	Nucleotidylyl transferase superfamily protein
ppa011147m.g	scaffold_5	-16.2238	-1.06774	2.01e-07	Down	Class I peptide chain release factor
ppa019770m.g	scaffold_1	-17.6325	1.06766	0.00168864	Up	Galactosyltransferase family protein
ppa007303m.g	scaffold_4	-14.8218	-1.0655	5.09e-17	Down	myo-inositol monophosphatase like 1
ppa015935m.g	scaffold_7	-17.6668	-1.0629	0.00126323	Down
ppa021999m.g	scaffold_1	-17.8366	1.06284	0.00406512	Up	ascorbic acid mannose pathway regulator 1
ppa008923m.g	scaffold_8	-16.2088	-1.06011	2.31e-07	Down	Uncharacterised protein family UPF0090
ppa027230m.g	scaffold_6	-17.0497	-1.05933	0.000189303	Down	ATP binding;nucleic acid binding;helicases
ppa005000m.g	scaffold_2	-14.2178	1.05923	2.48e-24	Up	P-loop containing nucleoside triphosphate hydrolases superfamily protein
ppa012725m.g	scaffold_7	-16.3479	-1.05675	9.05e-07	Down	copper/zinc superoxide dismutase 3
ppa004985m.g	scaffold_2	-13.9075	-1.05643	1.37e-30	Down	Protein kinase superfamily protein
ppa004252m.g	scaffold_3	-13.9044	1.0563	4.94e-30	Up	homology to ABI1
ppa007034m.g	scaffold_1	-12.473	-1.05404	2.31e-79	Down	Galactose oxidase/kelch repeat superfamily protein
ppa001880m.g	scaffold_15	-15.5368	-1.05264	6.34e-11	Down	AMP-dependent synthetase and ligase family protein
ppa008864m.g	scaffold_4	-16.3708	-1.05264	1.08e-06	Down	toprim domain-containing protein
ppa025325m.g	scaffold_3	-16.9874	-1.05264	8.41e-05	Down	FAD/NAD(P)-binding oxidoreductase family protein
ppa007579m.g	scaffold_1	-17.3094	-1.05264	0.000354534	Down	RNI-like superfamily protein
ppa009936m.g	scaffold_1	-17.5724	-1.05264	0.00122038	Down	GNS1/SUR4 membrane protein family
ppa024431m.g	scaffold_4	-17.7244	-1.05264	0.00462629	Down
ppa000010m.g	scaffold_8	-14.0041	1.05193	8.3e-28	Up	Beige/BEACH domain ;WD domain, G-beta repeat protein
ppa012841m.g	scaffold_1	-14.1047	-1.05177	1.1e-26	Down	prefoldin 5
ppa006737m.g	scaffold_2	-17.9165	1.05111	0.00674145	Up	manganese tracking factor for mitochondrial SOD2
ppa016050m.g	scaffold_8	-17.9165	1.05111	0.00674145	Up	cytochrome P450, family 82, subfamily G, polypeptide 1
ppa008281m.g	scaffold_7	-14.015	1.05028	1.57e-27	Up	uridine-ribohydrolase 1
ppa005983m.g	scaffold_3	-15.2223	1.05015	8.09e-13	Up	myristoyl-CoA:protein N-myristoyltransferase
ppa009596m.g	scaffold_6	-12.6657	-1.04911	4.51e-69	Down	tetraspanin3
ppa004655m.g	scaffold_7	-15.8436	1.0489	9.9e-09	Up	Glycosyltransferase family 61 protein
ppa000326m.g	scaffold_5	-15.7226	1.04874	2.45e-09	Up	zinc ion binding
ppa018606m.g	scaffold_5	-16.6745	-1.04747	1.41e-05	Down	DNAse I-like superfamily protein
ppa003388m.g	scaffold_2	-12.4617	-1.04317	2.47e-78	Down	Auxin-responsive GH3 family protein
ppa008220m.g	scaffold_8	-10.905	1.04207	2.04e-220	Up	NmrA-like negative transcriptional regulator family protein
ppa002731m.g	scaffold_1	-17.7844	-1.0415	0.00558267	Down	chromatin remodeling factor18
ppa011645m.g	scaffold_7	-15.962	-1.04004	2.38e-08	Down	SEC14 cytosolic factor family protein / phosphoglyceride transfer family protein
ppa023669m.g	scaffold_5	-16.962	-1.04004	9.65e-05	Down	Class I peptide chain release factor
ppa007824m.g	scaffold_1	-16.4415	-1.03946	3.9e-06	Down	S-adenosyl-L-methionine-dependent methyltransferases superfamily protein
ppa022946m.g	scaffold_3	-16.744	1.03942	2.63e-05	Up	NB-ARC domain-containing disease resistance protein
ppa005210m.g	scaffold_4	-16.4699	1.03917	6.79e-06	Up	O-Glycosyl hydrolases family 17 protein
ppa009411m.g	scaffold_6	-15.4748	-1.03915	7.64e-11	Down	GRAM domain family protein
ppa016141m.g	scaffold_1	-18.1646	-1.03814	0.00907334	Down	BLISTER
ppa016728m.g	scaffold_8	-18.1646	-1.03814	0.00907334	Down	proteolysis 1
ppa011123m.g	scaffold_1	-15.6927	-1.03695	1.67e-09	Down	AGAMOUS-like 24
ppa001386m.g	scaffold_1	-17.3141	1.0358	0.000641249	Up	homeobox gene 8
ppa013357m.g	scaffold_10	-16.8154	-1.03556	7.31e-05	Down
ppa010512m.g	scaffold_1	-17.4004	-1.03556	0.00111093	Down	S-adenosyl-L-methionine-dependent methyltransferases superfamily protein
ppa000738m.g	scaffold_1	-15.9971	-1.03327	7.12e-08	Down	transcription coactivators
ppa015440m.g	scaffold_6	-16.6065	-1.03294	1.54e-05	Down	Protein kinase superfamily protein
ppa003413m.g	scaffold_4	-16.2443	1.02972	1.16e-06	Up	MAC/Perforin domain-containing protein
ppa005292m.g	scaffold_7	-15.7323	1.02929	5.97e-09	Up	serine/threonine phosphatase 7
ppa006415m.g	scaffold_2	-13.7365	-1.02839	2e-32	Down	ACT-like superfamily protein
ppa005207m.g	scaffold_6	-15.7775	-1.02769	7.32e-09	Down	Amino acid permease family protein
ppa012013m.g	scaffold_2	-17.0331	-1.02616	0.000138238	Down
ppa005331m.g	scaffold_1	-17.4481	-1.02616	0.00133526	Down	C2H2-like zinc finger protein
ppa003356m.g	scaffold_7	-18.0331	-1.02616	0.0086415	Down
ppa010399m.g	scaffold_5	-12.7516	-1.02167	1.18e-61	Down	Protein of unknown function (DUF3353)
ppa004721m.g	scaffold_3	-15.6094	1.02136	1.67e-09	Up	Transmembrane amino acid transporter family protein
ppa001295m.g	scaffold_1	-11.7238	1.01954	1.75e-120	Up	trehalose phosphate synthase
ppa000370m.g	scaffold_1	-15.657	1.01875	3.77e-09	Up
ppa007408m.g	scaffold_1	-15.3489	1.01635	4.86e-11	Up	Calcium-binding EF hand family protein
ppa019153m.g	scaffold_28	-17.4976	-1.01611	0.00160556	Down	RING/U-box superfamily protein
ppa019701m.g	scaffold_3	-17.4976	-1.01611	0.00160556	Down	PIF1 helicase
ppa024655m.g	scaffold_1	-17.4976	-1.01611	0.00160556	Down
ppa008063m.g	scaffold_1	-15.7707	-1.01402	1.12e-08	Down	ribonucleotide reductase 2A
ppa002532m.g	scaffold_7	-12.8613	1.01345	3.74e-55	Up	proline extensin-like receptor kinase 1
ppa002742m.g	scaffold_7	-15.0856	1.01256	5.36e-13	Up	Endomembrane protein 70 protein family
ppa026876m.g	scaffold_4	-17.6415	-1.01228	0.00279905	Down
ppa009633m.g	scaffold_7	-14.5517	-1.01116	1.46e-18	Down	Plant haem oxygenase (decyclizing) family protein
ppa007246m.g	scaffold_1	-15.786	-1.01082	1.34e-08	Down	alpha/beta-Hydrolases superfamily protein
ppa012665m.g	scaffold_7	-15.4671	-1.01017	2.42e-10	Down	Surfeit locus protein 5 subunit 22 of Mediator complex
ppa006654m.g	scaffold_3	-14.9233	-1.00971	1.22e-14	Down	RING/U-box superfamily protein
ppa010524m.g	scaffold_1	-16.9465	-1.00901	0.000150133	Down	Ribosomal protein L12/ ATP-dependent Clp protease adaptor protein ClpS family protein
ppa006590m.g	scaffold_1	-15.2632	-1.008	6.98e-12	Down	histone deacetylase 2
ppa001414m.g	scaffold_4	-17.8014	-1.00755	0.00762052	Down	S-locus lectin protein kinase family protein
ppa002834m.g	scaffold_1	-17.8014	-1.00755	0.00762052	Down	Plant protein of unknown function (DUF828)
ppa002441m.g	scaffold_7	-14.3596	1.00753	1.87e-20	Up
ppa011248m.g	scaffold_4	-15.0575	1.00626	6.38e-13	Up
ppa008577m.g	scaffold_3	-15.5721	1.00626	1.32e-09	Up	Peroxidase superfamily protein
ppa024182m.g	scaffold_10	-17.8649	1.00626	0.00762052	Up
ppa005065m.g	scaffold_1	-11.4454	-1.00571	1.78e-145	Down	xylose isomerase family protein
ppa012252m.g	scaffold_1	-15.5847	-1.00414	1.16e-09	Down	AIG2-like (avirulence induced gene) family protein
ppa017459m.g	scaffold_5	-17.3338	-1.00373	0.0014245	Down	Uncharacterised protein family (UPF0114)
ppa010773m.g	scaffold_4	-16.8328	-1.0008	0.000133796	Down	RNA polymerase II, Rpb4, core protein

## Sheet: J60 vs C60
Gene	Chromosome	logConc	logFC	p.value	Regulation mode	Gene Description
ppa003171m.g	scaffold_4	-32.0058	-36.0204	1.24e-119	Down
ppa013428m.g	scaffold_6	-32.2866	-35.4589	4.22e-81	Down	lipid transfer protein 1
ppa027080m.g	scaffold_3	-32.3378	-35.3565	1.11e-75	Down	protodermal factor 1
ppa003831m.g	scaffold_3	-32.747	-34.5381	3.59e-43	Down	beta glucosidase 15
ppa002391m.g	scaffold_1	-32.8536	-34.3249	1.88e-37	Down
ppa023369m.g	scaffold_1	-32.9712	-34.0897	9.86e-32	Down	homeobox protein 33
ppa016983m.g	scaffold_3	-33.034	-33.9641	2.52e-29	Down	Glucose-methanol-choline (GMC) oxidoreductase family protein
ppa023347m.g	scaffold_4	-33.0422	-33.9477	5.05e-29	Down	GDSL-like Lipase/Acylhydrolase superfamily protein
ppa023259m.g	scaffold_8	-33.2751	-33.482	3.39e-21	Down
ppa004078m.g	scaffold_5	-33.3473	-33.3376	4.34e-19	Down	cytochrome P450, family 86, subfamily A, polypeptide 8
ppa017556m.g	scaffold_8	-33.3473	-33.3376	4.34e-19	Down	Protein of unknown function (DUF630 and DUF632)
ppa013831m.g	scaffold_6	-33.373	-33.2861	1.73e-18	Down
ppa011209m.g	scaffold_5	-33.3997	-33.2326	6.94e-18	Down	Plant-specific transcription factor YABBY family protein
ppa015782m.g	scaffold_8	-33.5178	-32.9966	3.55e-15	Down
ppa012112m.g	scaffold_3	-33.534	-32.9641	7.11e-15	Down	Pollen Ole e 1 allergen and extensin family protein
ppa017593m.g	scaffold_3	-33.534	-32.9641	7.11e-15	Down	growth-regulating factor 5
ppa005394m.g	scaffold_6	-33.659	-32.7142	1.82e-12	Down	UDP-Glycosyltransferase superfamily protein
ppa022739m.g	scaffold_4	-33.659	-32.7142	1.82e-12	Down	squamosa promoter binding protein-like 5
ppa014094m.g	scaffold_5	-33.6787	-32.6746	3.64e-12	Down
ppa026945m.g	scaffold_3	-33.72	-32.5922	1.46e-11	Down	GDSL-like Lipase/Acylhydrolase superfamily protein
ppa004600m.g	scaffold_3	-33.8103	-32.4116	2.33e-10	Down	Terpenoid cyclases/Protein prenyltransferases superfamily protein
ppa006042m.g	scaffold_1	-33.8103	-32.4116	2.33e-10	Down	carotenoid cleavage dioxygenase 8
ppa007678m.g	scaffold_4	-33.8347	-32.3627	4.66e-10	Down	cinnamyl alcohol dehydrogenase 9
ppa013711m.g	scaffold_7	-33.86	-32.3121	9.31e-10	Down	early nodulin-related
ppa002986m.g	scaffold_4	-33.8863	-32.2596	1.86e-09	Down	Auxin-responsive GH3 family protein
ppa021227m.g	scaffold_4	-33.8863	-32.2596	1.86e-09	Down	Homeodomain-like superfamily protein
ppa023678m.g	scaffold_1	-33.8863	-32.2596	1.86e-09	Down
ppa000943m.g	scaffold_6	-33.9135	-32.2052	3.73e-09	Down	Actin-binding FH2 (formin homology 2) family protein
ppa008464m.g	scaffold_8	-33.9135	-32.2052	3.73e-09	Down	Pollen Ole e 1 allergen and extensin family protein
ppa011880m.g	scaffold_6	-33.9135	-32.2052	3.73e-09	Down	Plant-specific transcription factor YABBY family protein
ppa025048m.g	scaffold_3	-33.9418	-32.1486	7.45e-09	Down	Ankyrin repeat family protein
ppb006257m.g	scaffold_6	-33.9418	-32.1486	7.45e-09	Down	Li-tolerant lipase 1
ppa005830m.g	scaffold_2	-34.0019	-32.0283	5.96e-08	Down	UDP-Glycosyltransferase superfamily protein
ppa019863m.g	scaffold_8	-34.0019	-32.0283	5.96e-08	Down	Major facilitator superfamily protein
ppb024149m.g	scaffold_6	-34.0019	-32.0283	5.96e-08	Down	SAUR-like auxin-responsive protein family
ppa021702m.g	scaffold_1	-34.034	-31.9641	1.19e-07	Down	glutathione S-transferase TAU 8
ppa024213m.g	scaffold_1	-34.034	-31.9641	1.19e-07	Down	cytochrome P450, family 78, subfamily A, polypeptide 10
ppa010296m.g	scaffold_5	-34.0675	-31.897	2.38e-07	Down	RING/U-box superfamily protein
ppa015171m.g	scaffold_8	-34.0675	-31.897	2.38e-07	Down	GDSL-like Lipase/Acylhydrolase superfamily protein
ppa024194m.g	scaffold_2	-34.0675	-31.897	2.38e-07	Down
ppa002824m.g	scaffold_2	-34.1027	-31.8266	4.77e-07	Down	Fatty acid hydroxylase superfamily
ppa006760m.g	scaffold_6	-34.1027	-31.8266	4.77e-07	Down	Aluminium activated malate transporter family protein
ppa018170m.g	scaffold_7	-34.1027	-31.8266	4.77e-07	Down	Protein of unknown function (DUF630 and DUF632)
ppa023768m.g	scaffold_1	-34.1027	-31.8266	4.77e-07	Down	myb domain protein 3
ppa026370m.g	scaffold_7	-34.1027	-31.8266	4.77e-07	Down	cytochrome P450, family 77, subfamily B, polypeptide 1
ppa000720m.g	scaffold_4	-34.1397	-31.7526	9.54e-07	Down	breast cancer susceptibility1
ppa003380m.g	scaffold_4	-34.1397	-31.7526	9.54e-07	Down	terpene synthase 14
ppa015833m.g	scaffold_3	-34.1397	-31.7526	9.54e-07	Down	Integrase-type DNA-binding superfamily protein
ppa022186m.g	scaffold_5	-34.1397	-31.7526	9.54e-07	Down	BANQUO 3
ppa008560m.g	scaffold_2	-34.1787	-31.6746	1.91e-06	Down	squamosa promoter binding protein-like 8
ppa019148m.g	scaffold_4	-34.1787	-31.6746	1.91e-06	Down	fatty acid desaturase 5
ppa002624m.g	scaffold_1	-34.22	-31.5922	3.81e-06	Down
ppa012320m.g	scaffold_6	-34.22	-31.5922	3.81e-06	Down	PEBP (phosphatidylethanolamine-binding protein) family protein
ppa012444m.g	scaffold_7	-34.22	-31.5922	3.81e-06	Down	Plant invertase/pectin methylesterase inhibitor superfamily protein
ppa017473m.g	scaffold_1	-34.22	-31.5922	3.81e-06	Down	Bifunctional inhibitor/lipid-transfer protein/seed storage 2S albumin superfamily protein
ppa022841m.g	scaffold_3	-34.22	-31.5922	3.81e-06	Down	glycerol-3-phosphate acyltransferase 1
ppa023628m.g	scaffold_5	-34.22	-31.5922	3.81e-06	Down	ABI five binding protein 2
ppa023908m.g	scaffold_1	-34.22	-31.5922	3.81e-06	Down	Integrase-type DNA-binding superfamily protein
ppa024550m.g	scaffold_2	-34.22	-31.5922	3.81e-06	Down	chitinase A
ppa000498m.g	scaffold_1	-34.2637	-31.5047	7.63e-06	Down	Leucine-rich receptor-like protein kinase family protein
ppa003296m.g	scaffold_6	-34.2637	-31.5047	7.63e-06	Down	laccase 2
ppa005502m.g	scaffold_3	-34.2637	-31.5047	7.63e-06	Down	HXXXD-type acyl-transferase family protein
ppa019406m.g	scaffold_1	-34.2637	-31.5047	7.63e-06	Down	basic helix-loop-helix (bHLH) DNA-binding superfamily protein
ppa021287m.g	scaffold_3	-34.2637	-31.5047	7.63e-06	Down	Transducin/WD40 repeat-like superfamily protein
ppa005248m.g	scaffold_7	-34.3103	-31.4116	1.53e-05	Down
ppa005767m.g	scaffold_1	-34.3103	-31.4116	1.53e-05	Down	BURP domain-containing protein
ppa016240m.g	scaffold_1	-34.3103	-31.4116	1.53e-05	Down	TCP domain protein 12
ppa019948m.g	scaffold_3	-34.3103	-31.4116	1.53e-05	Down	hydroxycinnamoyl-CoA shikimate/quinate hydroxycinnamoyl transferase
ppa020764m.g	scaffold_4	-34.3103	-31.4116	1.53e-05	Down	Gibberellin-regulated family protein
ppa024375m.g	scaffold_1	-34.3103	-31.4116	1.53e-05	Down	RAD-like 6
ppa013544m.g	scaffold_1	-34.3406	31.3508	1.53e-05	Up	Barwin-related endoglucanase
ppa010852m.g	scaffold_4	-34.36	-31.3121	3.05e-05	Down	RING/U-box superfamily protein
ppa015791m.g	scaffold_7	-34.36	-31.3121	3.05e-05	Down	growth-regulating factor 5
ppa026936m.g	scaffold_3	-34.36	-31.3121	3.05e-05	Down	HXXXD-type acyl-transferase family protein
ppa002657m.g	scaffold_7	-34.4135	-31.2052	6.1e-05	Down	Protein of unknown function (DUF630) ;Protein of unknown function (DUF632)
ppa003007m.g	scaffold_5	-34.4135	-31.2052	6.1e-05	Down	Major facilitator superfamily protein
ppa006707m.g	scaffold_3	-34.4135	-31.2052	6.1e-05	Down	Auxin-responsive family protein
ppa010601m.g	scaffold_7	-34.4135	-31.2052	6.1e-05	Down	Integrase-type DNA-binding superfamily protein
ppa018909m.g	scaffold_6	-34.4135	-31.2052	6.1e-05	Down	Jojoba acyl CoA reductase-related male sterility protein
ppa019443m.g	scaffold_5	-34.4135	-31.2052	6.1e-05	Down	cytochrome P450, family 706, subfamily A, polypeptide 4
ppa022264m.g	scaffold_7	-34.4135	-31.2052	6.1e-05	Down	vascular related NAC-domain protein 1
ppa023458m.g	scaffold_1	-34.4135	-31.2052	6.1e-05	Down	UDP-Glycosyltransferase superfamily protein
ppa026811m.g	scaffold_1	-34.4135	-31.2052	6.1e-05	Down
ppa003882m.g	scaffold_5	-34.4712	-31.0897	0.000244141	Down	cytochrome P450, family 78, subfamily A, polypeptide 6
ppa011408m.g	scaffold_6	-34.4712	-31.0897	0.000244141	Down	disproportionating enzyme
ppa012685m.g	scaffold_7	-34.4712	-31.0897	0.000244141	Down
ppa016142m.g	scaffold_5	-34.4712	-31.0897	0.000244141	Down	KNOX Arabidopsis thaliana meinox
ppa020579m.g	scaffold_1	-34.4712	-31.0897	0.000244141	Down	Glucose-methanol-choline (GMC) oxidoreductase family protein
ppa009721m.g	scaffold_7	-34.534	-30.9641	0.000488281	Down	GDSL-like Lipase/Acylhydrolase superfamily protein
ppa016226m.g	scaffold_8	-34.534	-30.9641	0.000488281	Down	NB-ARC domain-containing disease resistance protein
ppa018199m.g	scaffold_1	-34.534	-30.9641	0.000488281	Down	natural resistance associated macrophage protein 4
ppa020013m.g	scaffold_1	-34.534	-30.9641	0.000488281	Down	C2H2-like zinc finger protein
ppa022009m.g	scaffold_7	-34.534	-30.9641	0.000488281	Down	Bifunctional inhibitor/lipid-transfer protein/seed storage 2S albumin superfamily protein
ppa023411m.g	scaffold_7	-34.534	-30.9641	0.000488281	Down	P-loop containing nucleoside triphosphate hydrolases superfamily protein
ppa024049m.g	scaffold_5	-34.5754	30.8814	0.000244141	Up	brassinosteroid-responsive RING-H2
ppa007953m.g	scaffold_3	-34.6027	-30.8266	0.000976563	Down	GDSL-like Lipase/Acylhydrolase superfamily protein
ppa013170m.g	scaffold_1	-34.6027	-30.8266	0.000976563	Down
ppa015056m.g	scaffold_8	-34.6027	-30.8266	0.000976563	Down	Protein of unknown function (DUF1442)
ppa015879m.g	scaffold_4	-34.6027	-30.8266	0.000976563	Down	O-acyltransferase (WSD1-like) family protein
ppa016850m.g	scaffold_1	-34.6027	-30.8266	0.000976563	Down	BURP domain-containing protein
ppa018775m.g	scaffold_6	-34.6027	-30.8266	0.000976563	Down	Protein of unknown function, DUF599
ppa019484m.g	scaffold_8	-34.6027	-30.8266	0.000976563	Down	C2 calcium/lipid-binding plant phosphoribosyltransferase family protein
ppa019533m.g	scaffold_7	-34.6027	-30.8266	0.000976563	Down	RAD-like 6
ppa019556m.g	scaffold_1	-34.6027	-30.8266	0.000976563	Down	Bifunctional inhibitor/lipid-transfer protein/seed storage 2S albumin superfamily protein
ppa019793m.g	scaffold_6	-34.6027	-30.8266	0.000976563	Down	Homeodomain-like superfamily protein
ppa020194m.g	scaffold_3	-34.6027	-30.8266	0.000976563	Down
ppa024344m.g	scaffold_6	-34.6027	-30.8266	0.000976563	Down	SAUR-like auxin-responsive protein family
ppa025260m.g	scaffold_1	-34.6027	-30.8266	0.000976563	Down	myb domain protein 105
ppa026610m.g	scaffold_8	-34.6027	-30.8266	0.000976563	Down
ppa003101m.g	scaffold_5	-34.6787	-30.6746	0.00195312	Down	Protein of unknown function, DUF547
ppa003517m.g	scaffold_1	-34.6787	-30.6746	0.00195312	Down	basic helix-loop-helix (bHLH) DNA-binding superfamily protein
ppa003590m.g	scaffold_8	-34.6787	-30.6746	0.00195312	Down	laccase 11
ppa006739m.g	scaffold_1	-34.6787	-30.6746	0.00195312	Down	BURP domain-containing protein
ppa011343m.g	scaffold_7	-34.6787	-30.6746	0.00195312	Down	homeobox protein 40
ppa015187m.g	scaffold_5	-34.6787	-30.6746	0.00195312	Down	cationic amino acid transporter 6
ppa015952m.g	scaffold_7	-34.6787	-30.6746	0.00195312	Down	homeobox 51
ppa018394m.g	scaffold_2	-34.6787	-30.6746	0.00195312	Down	Ribonuclease H-like superfamily protein
ppa021567m.g	scaffold_4	-34.6787	-30.6746	0.00195312	Down	GDSL-like Lipase/Acylhydrolase superfamily protein
ppa022777m.g	scaffold_7	-34.6787	-30.6746	0.00195312	Down	Cytochrome P450 superfamily protein
ppa024492m.g	scaffold_3	-34.6787	-30.6746	0.00195312	Down	Carbohydrate-binding X8 domain superfamily protein
ppb020236m.g	scaffold_1	-34.6787	-30.6746	0.00195312	Down	Chaperone DnaJ-domain superfamily protein
ppb021265m.g	scaffold_3	-34.6787	-30.6746	0.00195312	Down
ppa002343m.g	scaffold_3	-34.6959	30.6404	0.000976563	Up	homeodomain GLABROUS 11
ppa008831m.g	scaffold_7	-34.7637	-30.5047	0.00390625	Down	Peroxidase superfamily protein
ppa012890m.g	scaffold_1	-34.7637	-30.5047	0.00390625	Down	Polyketide cyclase/dehydrase and lipid transport superfamily protein
ppa014721m.g	scaffold_1	-34.7637	-30.5047	0.00390625	Down
ppa016443m.g	scaffold_8	-34.7637	-30.5047	0.00390625	Down	Leucine-rich repeat receptor-like protein kinase family protein
ppa017718m.g	scaffold_4	-34.7637	-30.5047	0.00390625	Down	cysteine-rich RLK (RECEPTOR-like protein kinase) 12
ppa019295m.g	scaffold_6	-34.7637	-30.5047	0.00390625	Down	Thioesterase superfamily protein
ppa022028m.g	scaffold_12	-34.7637	-30.5047	0.00390625	Down	Ankyrin repeat family protein
ppa022743m.g	scaffold_1	-34.7637	-30.5047	0.00390625	Down	Protein of unknown function (DUF 3339)
ppa025799m.g	scaffold_1	-34.7637	-30.5047	0.00390625	Down	Ribonuclease H-like superfamily protein
ppa027190m.g	scaffold_7	-34.7637	-30.5047	0.00390625	Down	LRR and NB-ARC domains-containing disease resistance protein
ppa023333m.g	scaffold_7	-34.7646	30.5028	0.00195312	Up
ppb023240m.g	scaffold_1	-34.7646	30.5028	0.00195312	Up	NAD(P)-binding Rossmann-fold superfamily protein
ppa017234m.g	scaffold_1	-34.8406	30.3508	0.00390625	Up	Putative membrane lipoprotein
ppa024623m.g	scaffold_8	-34.8406	30.3508	0.00390625	Up	NB-ARC domain-containing disease resistance protein
ppa004631m.g	scaffold_4	-34.86	-30.3121	0.0078125	Down	alpha/beta-Hydrolases superfamily protein
ppa007005m.g	scaffold_1	-34.86	-30.3121	0.0078125	Down	jasmonic acid carboxyl methyltransferase
ppa007991m.g	scaffold_3	-34.86	-30.3121	0.0078125	Down	GDSL-like Lipase/Acylhydrolase superfamily protein
ppa009061m.g	scaffold_3	-34.86	-30.3121	0.0078125	Down	fatty acid desaturase 5
ppa013558m.g	scaffold_6	-34.86	-30.3121	0.0078125	Down	lipid transfer protein 1
ppa014218m.g	scaffold_6	-34.86	-30.3121	0.0078125	Down
ppa016485m.g	scaffold_3	-34.86	-30.3121	0.0078125	Down	Putative membrane lipoprotein
ppa017398m.g	scaffold_2	-34.86	-30.3121	0.0078125	Down	ERECTA-like 1
ppa017905m.g	scaffold_8	-34.86	-30.3121	0.0078125	Down
ppa018671m.g	scaffold_6	-34.86	-30.3121	0.0078125	Down	Peroxidase superfamily protein
ppa020189m.g	scaffold_2	-34.86	-30.3121	0.0078125	Down	AT-hook motif nuclear-localized protein 1
ppa020254m.g	scaffold_2	-34.86	-30.3121	0.0078125	Down	Peroxidase superfamily protein
ppa020262m.g	scaffold_5	-34.86	-30.3121	0.0078125	Down
ppa022230m.g	scaffold_8	-34.86	-30.3121	0.0078125	Down	Family of unknown function (DUF716)
ppa022891m.g	scaffold_1	-34.86	-30.3121	0.0078125	Down	RING finger protein
ppa023317m.g	scaffold_8	-34.86	-30.3121	0.0078125	Down	Protein kinase protein with adenine nucleotide alpha hydrolases-like domain
ppa023754m.g	scaffold_2	-34.86	-30.3121	0.0078125	Down	disease resistance family protein / LRR family protein
ppa024016m.g	scaffold_6	-34.86	-30.3121	0.0078125	Down	NB-ARC domain-containing disease resistance protein
ppa025682m.g	scaffold_1	-34.86	-30.3121	0.0078125	Down	Polyketide cyclase/dehydrase and lipid transport superfamily protein
ppa026745m.g	scaffold_7	-34.86	-30.3121	0.0078125	Down	Peptidase M28 family protein
ppa026982m.g	scaffold_1	-34.86	-30.3121	0.0078125	Down	RAD-like 6
ppa005423m.g	scaffold_4	-34.9256	30.1809	0.0078125	Up	Sulfite exporter TauE/SafE family protein
ppa010476m.g	scaffold_2	-34.9256	30.1809	0.0078125	Up	Protein of unknown function, DUF599
ppa017965m.g	scaffold_3	-34.9256	30.1809	0.0078125	Up	SPIRAL1-like2
ppa020661m.g	scaffold_3	-34.9256	30.1809	0.0078125	Up	Ankyrin repeat family protein
ppa022985m.g	scaffold_7	-34.9256	30.1809	0.0078125	Up
ppa023299m.g	scaffold_1	-34.9256	30.1809	0.0078125	Up	cytochrome P450, family 76, subfamily C, polypeptide 4
ppa025103m.g	scaffold_7	-34.9256	30.1809	0.0078125	Up	NAC domain containing protein 90
ppa007155m.g	scaffold_8	-18.7793	-8.1117	2.26e-72	Down	Protein of unknown function (DUF3049)
ppa007427m.g	scaffold_6	-19.0213	-7.62758	6.68e-52	Down	GDSL-like Lipase/Acylhydrolase superfamily protein
ppa026871m.g	scaffold_1	-17.7497	-7.00093	2.29e-100	Down	cytochrome P450, family 78, subfamily A, polypeptide 5
ppa012312m.g	scaffold_6	-19.5398	-6.59058	1.03e-25	Down	Pollen Ole e 1 allergen and extensin family protein
ppa010152m.g	scaffold_3	-17.2663	-6.49372	7.93e-118	Down	HAD superfamily, subfamily IIIB acid phosphatase
ppa007452m.g	scaffold_1	-18.0375	-6.42533	1.48e-67	Down	Protein of unknown function, DUF642
ppa016236m.g	scaffold_11	-19.6732	-6.32379	1.69e-21	Down	vascular related NAC-domain protein 7
ppa007395m.g	scaffold_8	-19.6961	-6.27799	6.78e-21	Down	proline-rich protein 2
ppa007652m.g	scaffold_8	-19.7198	-6.23069	5.42e-20	Down	GDSL-like Lipase/Acylhydrolase superfamily protein
ppa004937m.g	scaffold_2	-18.7442	-6.18178	2.35e-38	Down	HXXXD-type acyl-transferase family protein
ppa011644m.g	scaffold_3	-18.5033	-5.49372	7.16e-34	Down	basic leucine-zipper 42
ppa003997m.g	scaffold_2	-20.1295	-5.41126	7.28e-12	Down	cytochrome P450, family 78, subfamily A, polypeptide 8
ppa010654m.g	scaffold_3	-20.151	-5.36819	1.46e-11	Down	expansin A15
ppa020936m.g	scaffold_1	-20.151	-5.36819	1.46e-11	Down	BURP domain-containing protein
ppa025618m.g	scaffold_8	-20.151	-5.36819	1.46e-11	Down	O-methyltransferase family protein
ppa025409m.g	scaffold_1	-20.2442	-5.18178	4.66e-10	Down	Adenine nucleotide alpha hydrolases-like superfamily protein
ppa016330m.g	scaffold_2	-19.2826	-5.10515	5.38e-17	Down	Late embryogenesis abundant (LEA) hydroxyproline-rich glycoprotein family
ppa027182m.g	scaffold_5	-20.323	-5.02423	3.73e-09	Down	Basic helix-loop-helix (bHLH) DNA-binding family protein
ppa004511m.g	scaffold_2	-20.4115	-4.84736	2.98e-08	Down	polyamine oxidase 1
ppa010387m.g	scaffold_1	-20.4115	-4.84736	2.98e-08	Down	vacuolar iron transporter 1
ppa025547m.g	scaffold_4	-20.4115	-4.84736	2.98e-08	Down	Calcium-binding EF-hand family protein
ppa007546m.g	scaffold_4	-17.837	-4.8263	4.02e-40	Down	GDSL-like Lipase/Acylhydrolase superfamily protein
ppa023059m.g	scaffold_5	-19.4435	-4.78323	1.78e-13	Down	Lateral organ boundaries (LOB) domain family protein
ppa007333m.g	scaffold_6	-20.4435	-4.78323	1.55e-06	Down	nodulin MtN21 /EamA-like transporter family protein
ppa004373m.g	scaffold_2	-16.3423	-4.64572	2.05e-101	Down	cytochrome P450, family 77, subfamily A, polypeptide 4
ppa006912m.g	scaffold_7	-20.5123	-4.64572	5.72e-06	Down	growth-regulating factor 4
ppa013692m.g	scaffold_3	-19.5305	-4.6092	5.12e-12	Down	GAST1 protein homolog 4
ppa012710m.g	scaffold_1	-19.5493	-4.57172	1e-11	Down	EF hand calcium-binding protein family
ppa020552m.g	scaffold_2	-19.5493	-4.57172	1e-11	Down	IQ-domain 17
ppa020510m.g	scaffold_5	-20.5493	-4.57172	1.1e-05	Down
ppa023079m.g	scaffold_2	-20.5493	-4.57172	1.1e-05	Down	O-Glycosyl hydrolases family 17 protein
ppa014628m.g	scaffold_5	-17.2584	-4.50966	1.45e-50	Down	C-repeat-binding factor 4
ppa003971m.g	scaffold_1	-19.5883	-4.49372	3.82e-11	Down	glycerol-3-phosphate acyltransferase 3
ppa012970m.g	scaffold_3	-20.5883	-4.49372	2.1e-05	Down	Protein of unknown function (DUF581)
ppa016895m.g	scaffold_7	-20.5883	-4.49372	2.1e-05	Down
ppa019623m.g	scaffold_1	-20.5883	-4.49372	2.1e-05	Down	growth-regulating factor 1
ppa024453m.g	scaffold_4	-20.5883	-4.49372	2.1e-05	Down	UDP-Glycosyltransferase superfamily protein
ppa011329m.g	scaffold_6	-17.1325	-4.48641	1.79e-55	Down	SSXT family protein
ppa001989m.g	scaffold_2	-19.6086	-4.45308	7.46e-11	Down	CAP160 protein
ppa009679m.g	scaffold_1	-19.0588	-4.38269	4.43e-14	Down	homeobox protein 22
ppa014951m.g	scaffold_8	-19.323	4.37664	1.97e-11	Up	Uncharacterised conserved protein UCP031279
ppa003051m.g	scaffold_4	-18.0808	-4.33875	1.78e-26	Down	Tetratricopeptide repeat (TPR)-like superfamily protein
ppa010015m.g	scaffold_3	-20.6732	-4.32379	0.000144958	Down	chlorophyll A/B binding protein 1
ppa023588m.g	scaffold_1	-19.1035	-4.29342	3.18e-13	Down	alpha/beta-Hydrolases superfamily protein
ppa004865m.g	scaffold_8	-20.7198	-4.23069	0.000274658	Down	like AUXIN RESISTANT 2
ppa005873m.g	scaffold_3	-17.9263	-4.20294	1.79e-28	Down	hydroxycinnamoyl-CoA shikimate/quinate hydroxycinnamoyl transferase
ppa005391m.g	scaffold_1	-17.0419	-4.1856	1.45e-50	Down	Pectin lyase-like superfamily protein
ppa010510m.g	scaffold_1	-19.1676	-4.1651	4.36e-12	Down
ppa008576m.g	scaffold_6	-19.1846	-4.13115	8.36e-12	Down	nicotianamine synthase 3
ppa001875m.g	scaffold_4	-20.7696	-4.13115	0.000518799	Down	protodermal factor 2
ppa023395m.g	scaffold_4	-20.7696	-4.13115	0.000518799	Down	glutathione S-transferase TAU 19
ppa013764m.g	scaffold_8	-18.5011	-4.02423	7.16e-18	Down	SAUR-like auxin-responsive protein family
ppa010919m.g	scaffold_6	-20.823	-4.02423	0.000976563	Down	vacuolar H+-ATPase subunit E isoform 2
ppa011783m.g	scaffold_3	-20.823	-4.02423	0.000976563	Down	Matrixin family protein
ppa024410m.g	scaffold_2	-20.823	-4.02423	0.000976563	Down	HMG-box (high mobility group) DNA-binding family protein
ppa024706m.g	scaffold_4	-20.823	-4.02423	0.000976563	Down	Ankyrin repeat family protein
ppb013860m.g	scaffold_3	-20.823	-4.02423	0.000976563	Down
ppa004037m.g	scaffold_7	-18.0398	-3.97587	1.25e-22	Down	Nucleotide-diphospho-sugar transferases superfamily protein
ppa019186m.g	scaffold_6	-19.8808	-3.90876	2.16e-07	Down	AINTEGUMENTA-like 6
ppa007094m.g	scaffold_4	-20.8808	-3.90876	0.00183106	Down	TCP family transcription factor 4
ppa018057m.g	scaffold_7	-20.8808	-3.90876	0.00183106	Down	zinc finger protein 8
ppa021836m.g	scaffold_6	-20.8808	-3.90876	0.00183106	Down	3-ketoacyl-CoA synthase 3
ppa024646m.g	scaffold_3	-20.8808	-3.90876	0.00183106	Down	Wound-responsive family protein
ppa024886m.g	scaffold_4	-20.8808	-3.90876	0.00183106	Down	PLATZ transcription factor family protein
ppa003824m.g	scaffold_1	-19.9115	-3.84736	4.17e-07	Down	glyoxal oxidase-related protein
ppa014773m.g	scaffold_6	-19.9435	-3.78323	8.05e-07	Down
ppa021814m.g	scaffold_2	-19.9435	-3.78323	8.05e-07	Down	caffeoyl-CoA 3-O-methyltransferase
ppa002245m.g	scaffold_7	-20.9435	-3.78323	0.00341797	Down	P-loop nucleoside triphosphate hydrolases superfamily protein with CH (Calponin Homology) domain
ppa010905m.g	scaffold_2	-20.9435	-3.78323	0.00341797	Down	Plant-specific transcription factor YABBY family protein
ppa011991m.g	scaffold_8	-20.9435	-3.78323	0.00341797	Down
ppa020946m.g	scaffold_3	-19.3808	-3.73883	1.02e-08	Down	Remorin family protein
ppa003519m.g	scaffold_1	-19.9771	-3.71611	1.55e-06	Down	homeobox gene 1
ppa027007m.g	scaffold_5	-19.9771	-3.71611	1.55e-06	Down	Major facilitator superfamily protein
ppa016136m.g	scaffold_1	-19.6732	3.67621	1.4e-06	Up	C2H2 and C2HC zinc fingers superfamily protein
ppa018458m.g	scaffold_8	-18.0123	-3.64572	1.65e-19	Down	Long-chain fatty alcohol dehydrogenase family protein
ppa008820m.g	scaffold_2	-21.0123	-3.64572	0.00634766	Down	Peroxidase superfamily protein
ppa009063m.g	scaffold_3	-21.0123	-3.64572	0.00634766	Down	tubby like protein 8
ppa013779m.g	scaffold_2	-21.0123	-3.64572	0.00634766	Down	Histone superfamily protein
ppa015411m.g	scaffold_1	-21.0123	-3.64572	0.00634766	Down	homeobox protein 31
ppa023941m.g	scaffold_1	-21.0123	-3.64572	0.00634766	Down	terminal EAR1-like 1
ppa025490m.g	scaffold_6	-21.0123	-3.64572	0.00634766	Down	APRATAXIN-like
ppa007634m.g	scaffold_1	-18.4394	-3.62148	3.11e-15	Down	cinnamyl alcohol dehydrogenase 9
ppa007765m.g	scaffold_6	-17.2258	-3.6039	1.17e-32	Down	Leucine-rich repeat (LRR) family protein
ppa024898m.g	scaffold_8	-19.4518	-3.59681	6.94e-08	Down	alpha/beta-Hydrolases superfamily protein
ppa022537m.g	scaffold_1	-20.7198	3.5831	0.000518799	Up
ppa005937m.g	scaffold_2	-16.2032	-3.54796	9.3e-63	Down	cytochrome P450, family 88, subfamily A, polypeptide 3
ppa004745m.g	scaffold_7	-19.0685	-3.53325	1.62e-09	Down	AGC (cAMP-dependent, cGMP-dependent and protein kinase C) kinase family protein
ppa016112m.g	scaffold_3	-19.5033	-3.49372	2.46e-07	Down	GRAS family transcription factor
ppa001489m.g	scaffold_6	-20.0883	-3.49372	2.1e-05	Down
ppa021353m.g	scaffold_1	-20.0883	-3.49372	2.1e-05	Down	HAD superfamily, subfamily IIIB acid phosphatase
ppa018785m.g	scaffold_5	-20.7696	3.48356	0.000976563	Up	BSD domain (BTF2-like transcription factors, Synapse-associated proteins and DOS2-like proteins)
ppa006090m.g	scaffold_3	-17.5588	-3.38269	5.86e-23	Down	Protein of unknown function (DUF1666)
ppa020268m.g	scaffold_8	-20.823	3.37664	0.00183106	Up	ankyrin repeat family protein
ppa019371m.g	scaffold_7	-19.151	-3.36819	3.61e-08	Down
ppa000726m.g	scaffold_8	-20.1732	-3.32379	7.63e-05	Down	Leucine-rich repeat transmembrane protein kinase family protein
ppa003617m.g	scaffold_10	-20.1732	-3.32379	7.63e-05	Down	AMP-dependent synthetase and ligase family protein
ppa009108m.g	scaffold_4	-20.1732	-3.32379	7.63e-05	Down
ppa010149m.g	scaffold_7	-18.3789	-3.2978	4.87e-13	Down	Arabidopsis protein of unknown function (DUF241)
ppa007112m.g	scaffold_7	-19.1961	-3.27799	1.23e-07	Down	Pectin lyase-like superfamily protein
ppa019422m.g	scaffold_1	-19.619	-3.26239	3.03e-06	Down
ppa025053m.g	scaffold_1	-19.619	-3.26239	3.03e-06	Down	nodulin MtN21 /EamA-like transporter family protein
ppa002223m.g	scaffold_1	-19.8808	3.26117	0.000156522	Up	phytosulfokin receptor 1
ppa020799m.g	scaffold_1	-20.8808	3.26117	0.00341797	Up	calcium-dependent protein kinase 34
ppa025084m.g	scaffold_6	-20.8808	3.26117	0.00341797	Up
ppa012272m.g	scaffold_1	-18.6348	-3.23069	3.8e-11	Down	Chaperone DnaJ-domain superfamily protein
ppa025417m.g	scaffold_5	-19.2198	-3.23069	2.27e-07	Down	Basic helix-loop-helix (bHLH) DNA-binding family protein
ppa026326m.g	scaffold_1	-19.2198	-3.23069	2.27e-07	Down
ppa017446m.g	scaffold_5	-20.2198	-3.23069	0.000144958	Down	pinoresinol reductase 1
ppa018176m.g	scaffold_5	-20.2198	-3.23069	0.000144958	Down	Matrixin family protein
ppa009735m.g	scaffold_1	-18.4333	-3.18887	5.65e-12	Down	ferredoxin-related
ppa024670m.g	scaffold_5	-18.2568	-3.15668	8.18e-13	Down	cytochrome P450, family 83, subfamily B, polypeptide 1
ppa016701m.g	scaffold_1	-20.9435	3.13564	0.00634766	Up	high affinity K+ transporter 5
ppb021456m.g	scaffold_4	-20.9435	3.13564	0.00634766	Up	cation-chloride co-transporter 1
ppa011191m.g	scaffold_4	-19.6846	-3.13115	1.05e-05	Down
ppa010841m.g	scaffold_5	-20.2696	-3.13115	0.00234985	Down	early nodulin-like protein 8
ppa020634m.g	scaffold_1	-19.2958	-3.07868	1.4e-06	Down	C2H2-like zinc finger protein
ppa008550m.g	scaffold_1	-18.7198	-3.06076	7.6e-09	Down	Peroxidase superfamily protein
ppa026802m.g	scaffold_3	-19.7198	-3.06076	1.94e-05	Down
ppa006773m.g	scaffold_8	-18.147	-3.03651	1.26e-12	Down	CYCLIN D3;1
ppa004387m.g	scaffold_8	-19.323	-3.02423	2.56e-06	Down	glycosyl hydrolase 9B13
ppa015704m.g	scaffold_4	-20.323	-3.02423	0.00418091	Down	organic cation/carnitine transporter 3
ppa016406m.g	scaffold_1	-20.323	-3.02423	0.00418091	Down
ppa020197m.g	scaffold_1	-20.323	-3.02423	0.00418091	Down	alpha/beta-Hydrolases superfamily protein
ppa021573m.g	scaffold_3	-20.323	-3.02423	0.00418091	Down	Auxin efflux carrier family protein
ppa012806m.g	scaffold_6	-19.0123	-3.00187	3.35e-07	Down	HSP20-like chaperones superfamily protein
ppa020173m.g	scaffold_3	-19.7568	-2.98676	6.6e-05	Down	dsRNA-binding protein 5
ppa024139m.g	scaffold_5	-19.7568	-2.98676	6.6e-05	Down	Pectin lyase-like superfamily protein
ppa022210m.g	scaffold_1	-19.3513	-2.96765	4.65e-06	Down	IQ-domain 19
ppb022962m.g	scaffold_4	-20.0493	2.92413	0.00257683	Up
ppa003540m.g	scaffold_7	-17.6803	-2.90876	5.76e-16	Down	polyamine oxidase 5
ppa004223m.g	scaffold_1	-18.7958	-2.90876	1.41e-07	Down	Transmembrane amino acid transporter family protein
ppa017138m.g	scaffold_6	-19.7958	-2.90876	0.000121117	Down
ppa024312m.g	scaffold_5	-19.7958	-2.90876	0.000121117	Down	Sec14p-like phosphatidylinositol transfer family protein
ppa005549m.g	scaffold_1	-20.3808	-2.90876	0.00738525	Down	SU(VAR)3-9 homolog 4
ppa016345m.g	scaffold_3	-20.3808	-2.90876	0.00738525	Down	Receptor-like protein kinase-related family protein
ppa016583m.g	scaffold_6	-20.3808	-2.90876	0.00738525	Down	beta glucosidase 13
ppa020584m.g	scaffold_3	-20.3808	-2.90876	0.00738525	Down	ABC transporter family protein
ppa005966m.g	scaffold_2	-15.6038	-2.89999	1.08e-62	Down	Eukaryotic aspartyl protease family protein
ppa018381m.g	scaffold_3	-16.0291	-2.89698	4.51e-47	Down	Lateral organ boundaries (LOB) domain family protein
ppa019842m.g	scaffold_1	-19.0833	-2.85985	1.94e-06	Down	bZIP transcription factor family protein
ppa021746m.g	scaffold_1	-19.0833	-2.85985	1.94e-06	Down
ppa010568m.g	scaffold_7	-10.8853	2.85755	0	Up	Pathogenesis-related thaumatin superfamily protein
ppa001755m.g	scaffold_4	-18.2381	-2.85431	7.64e-11	Down	minichromosome maintenance (MCM2/3/5) family protein
ppa018152m.g	scaffold_2	-19.5033	2.84613	0.000103716	Up	NAD(P)-binding Rossmann-fold superfamily protein
ppa003105m.g	scaffold_5	-18.837	-2.8263	4.43e-07	Down	Leucine-rich repeat protein kinase family protein
ppa016200m.g	scaffold_4	-19.837	-2.8263	0.000221252	Down
ppa020192m.g	scaffold_8	-19.837	-2.8263	0.000221252	Down	Protein of unknown function, DUF547
ppa021918m.g	scaffold_1	-19.837	-2.8263	0.000221252	Down	basic helix-loop-helix (bHLH) DNA-binding superfamily protein
ppa026514m.g	scaffold_3	-19.837	-2.8263	0.000221252	Down	B-box 32
ppa011562m.g	scaffold_8	-17.1785	-2.81733	9.05e-21	Down	putative endonuclease or glycosyl hydrolase with C2H2-type zinc finger domain
ppb021696m.g	scaffold_6	-19.1086	-2.80922	3.47e-06	Down	phosphoenolpyruvate carboxylase kinase 1
ppa010574m.g	scaffold_6	-18.2663	-2.79773	2.43e-10	Down	Protein of unknown function, DUF617
ppa007900m.g	scaffold_4	-15.5096	-2.78966	6e-62	Down	Protein of unknown function (DUF761)
ppa011429m.g	scaffold_4	-18.8586	-2.78323	7.84e-07	Down	Tetraspanin family protein
ppa000438m.g	scaffold_2	-19.4435	-2.78323	2.74e-05	Down	Leucine-rich repeat transmembrane protein kinase
ppa008554m.g	scaffold_1	-16.9228	-2.77751	4.24e-24	Down
ppa007226m.g	scaffold_3	-19.1295	2.76367	7.43e-06	Up	GDSL lipase 1
ppa019150m.g	scaffold_2	-20.1295	2.76367	0.00442505	Up	expansin B2
ppa019516m.g	scaffold_7	-19.1348	-2.75675	6.16e-06	Down	Cysteine/Histidine-rich C1 domain family protein
ppa026730m.g	scaffold_7	-18.8161	2.74659	5.42e-07	Up
ppa015783m.g	scaffold_6	-19.8808	-2.73883	0.000402451	Down
ppb020867m.g	scaffold_1	-19.5588	2.7351	0.000310749	Up	TRAF-like family protein
ppa026130m.g	scaffold_6	-18.0145	-2.72234	4.18e-11	Down	CRINKLY4 related 3
ppa009228m.g	scaffold_7	-18.9037	-2.69303	2.43e-06	Down	ACC oxidase 1
ppa010418m.g	scaffold_5	-16.7954	-2.67864	5.46e-24	Down	Pathogenesis-related thaumatin superfamily protein
ppa010909m.g	scaffold_5	-20.1732	2.67621	0.00753784	Up	C-repeat/DRE binding factor 2
ppa023048m.g	scaffold_7	-17.4164	-2.6626	1.01e-15	Down	Lateral root primordium (LRP) protein-related
ppa024839m.g	scaffold_4	-16.8627	-2.65722	1.23e-22	Down
ppa008207m.g	scaffold_1	-19.1903	-2.64572	1.93e-05	Down	Exostosin family protein
ppa012377m.g	scaffold_4	-19.1903	-2.64572	1.93e-05	Down
ppa006075m.g	scaffold_1	-19.5123	-2.64572	0.000156522	Down	Protein phosphatase 2C family protein
ppa009083m.g	scaffold_3	-19.5123	-2.64572	0.000156522	Down	NOD26-like intrinsic protein 6;1
ppa016785m.g	scaffold_4	-19.9273	-2.64572	0.000728607	Down	F-box and associated interaction domains-containing protein
ppa010410m.g	scaffold_6	-15.0513	-2.61625	2.25e-74	Down	Pathogenesis-related thaumatin superfamily protein
ppa010465m.g	scaffold_4	-19.619	2.6148	0.000910521	Up	RING/U-box superfamily protein
ppa003141m.g	scaffold_8	-18.5305	-2.6092	5.73e-08	Down	putative indole-3-acetic acid-amido synthetase GH3.9
ppa022896m.g	scaffold_8	-18.5305	-2.6092	5.73e-08	Down	D-aminoacid aminotransferase-like PLP-dependent enzymes superfamily protein
ppa020629m.g	scaffold_6	-17.6348	-2.58683	2.99e-13	Down	WRKY DNA-binding protein 13
ppa025524m.g	scaffold_3	-17.6348	-2.58683	2.99e-13	Down	Wound-responsive family protein
ppa011649m.g	scaffold_5	-19.2198	-2.58683	3.4e-05	Down
ppa000871m.g	scaffold_6	-19.5493	-2.57172	0.000277162	Down	P-loop containing nucleoside triphosphate hydrolases superfamily protein
ppa003992m.g	scaffold_6	-19.5493	-2.57172	0.000277162	Down	glyoxal oxidase-related protein
ppa017456m.g	scaffold_4	-19.651	2.55067	0.00154388	Up	AP2/B3-like transcriptional factor family protein
ppa013097m.g	scaffold_5	-14.5381	-2.54935	2.24e-99	Down	HVA22 homologue D
ppa003302m.g	scaffold_1	-19.9771	-2.54619	0.00131226	Down	sterile alpha motif (SAM) domain-containing protein
ppa020278m.g	scaffold_6	-19.2505	-2.52543	5.95e-05	Down
ppa021383m.g	scaffold_1	-19.2505	-2.52543	5.95e-05	Down	plantacyanin
ppa002898m.g	scaffold_6	-16.6708	-2.51494	1.8e-23	Down	Protein of unknown function (DUF3049)
ppa025213m.g	scaffold_4	-18.1216	-2.50822	3.54e-09	Down	activator of spomin::LUC2
ppa012366m.g	scaffold_3	-18.2663	-2.49372	1.57e-08	Down	early nodulin-like protein 17
ppa001276m.g	scaffold_10	-19.0033	-2.49372	2.24e-05	Down	stachyose synthase
ppa016471m.g	scaffold_4	-19.5883	-2.49372	0.000488281	Down	Bifunctional inhibitor/lipid-transfer protein/seed storage 2S albumin superfamily protein
ppa020152m.g	scaffold_2	-19.5883	-2.49372	0.000488281	Down	plastid division1
ppa023821m.g	scaffold_3	-19.5883	-2.49372	0.000488281	Down	Galactose oxidase/kelch repeat superfamily protein
ppa026496m.g	scaffold_4	-19.2696	2.48356	0.000192195	Up	NAD(H) kinase 3
ppa026650m.g	scaffold_6	-20.2696	2.48356	0.00418091	Up	tRNAisopentenyltransferase 2
ppa018789m.g	scaffold_5	-17.894	-2.48134	5.32e-10	Down	Leucine-rich receptor-like protein kinase family protein
ppa005468m.g	scaffold_8	-17.2744	-2.4776	1.48e-15	Down	indeterminate(ID)-domain 12
ppa018886m.g	scaffold_8	-16.8484	-2.46373	7.58e-20	Down	Bifunctional inhibitor/lipid-transfer protein/seed storage 2S albumin superfamily protein
ppa009775m.g	scaffold_5	-19.2826	-2.4613	0.000103716	Down
ppa023539m.g	scaffold_4	-19.2826	-2.4613	0.000103716	Down	amino acid permease 2
ppa017871m.g	scaffold_3	-18.6086	-2.45308	5.42e-07	Down	PEP1 receptor 1
ppa003608m.g	scaffold_4	-12.7357	-2.44587	4.63108836331391e-316	Down
ppa017748m.g	scaffold_7	-18.9685	2.44174	2.43e-05	Up	RNA polymerase III RPC4
ppa014732m.g	scaffold_4	-20.0305	-2.43927	0.00234985	Down	zinc transporter 5 precursor
ppa021197m.g	scaffold_5	-19.2958	2.43109	0.000324914	Up	Integrase-type DNA-binding superfamily protein
ppb011093m.g	scaffold_8	-19.2958	2.43109	0.000324914	Up	arabinogalactan protein 1
ppa020919m.g	scaffold_8	-18.2991	-2.42813	8.07e-08	Down	Ankyrin repeat family protein
ppa009688m.g	scaffold_3	-18.0445	-2.41126	6.9e-09	Down	plasmodesmata-located protein 7
ppa021570m.g	scaffold_8	-18.6295	-2.41126	9.43e-07	Down	Inositol 1,3,4-trisphosphate 5/6-kinase family protein
ppa004757m.g	scaffold_6	-19.6295	-2.41126	0.000855446	Down	Exostosin family protein
ppa016532m.g	scaffold_7	-19.6295	-2.41126	0.000855446	Down	myb domain protein 82
ppa016780m.g	scaffold_2	-19.6295	-2.41126	0.000855446	Down
ppa007506m.g	scaffold_1	-18.4643	-2.4018	3.62e-07	Down	Pectinacetylesterase family protein
ppa017712m.g	scaffold_1	-18.9901	2.39867	4.13e-05	Up
ppa012975m.g	scaffold_8	-16.6905	-2.38083	7.92e-21	Down
ppa013909m.g	scaffold_8	-19.323	2.37664	0.000546113	Up
ppa027175m.g	scaffold_6	-19.323	2.37664	0.000546113	Up	Ribonuclease E inhibitor RraA/Dimethylmenaquinone methyltransferase
ppa001498m.g	scaffold_7	-20.323	2.37664	0.00738525	Up	Disease resistance protein (CC-NBS-LRR class) family
ppa011510m.g	scaffold_4	-18.651	-2.36819	8.96e-06	Down
ppa012465m.g	scaffold_8	-15.5159	-2.33895	2.07e-43	Down	Lactoylglutathione lyase / glyoxalase I family protein
ppa004412m.g	scaffold_2	-16.9183	-2.32379	4.49e-17	Down	DA1-related protein 2
ppa025647m.g	scaffold_1	-17.2809	-2.32379	1.23e-13	Down	Eukaryotic aspartyl protease family protein
ppa013282m.g	scaffold_8	-18.5033	-2.32379	1.07e-06	Down
ppa007795m.g	scaffold_1	-19.6732	-2.32379	0.00148964	Down	Adenosylmethionine decarboxylase family protein
ppa015037m.g	scaffold_8	-19.6732	-2.32379	0.00148964	Down	Glycosyl hydrolase family protein
ppa024632m.g	scaffold_3	-19.6732	-2.32379	0.00148964	Down	Protein kinase superfamily protein
ppa014608m.g	scaffold_7	-20.0883	-2.32379	0.00418091	Down	NAD(P)-binding Rossmann-fold superfamily protein
ppa021289m.g	scaffold_1	-20.0883	-2.32379	0.00418091	Down	HCO3- transporter family
ppa022954m.g	scaffold_1	-20.0883	-2.32379	0.00418091	Down
ppa022990m.g	scaffold_3	-20.0883	-2.32379	0.00418091	Down	Uncharacterised protein family (UPF0497)
ppa025842m.g	scaffold_5	-20.0883	-2.32379	0.00418091	Down	NAD(P)-binding Rossmann-fold superfamily protein
ppb015629m.g	scaffold_1	-20.0883	-2.32379	0.00418091	Down
ppa003034m.g	scaffold_6	-17.0366	-2.3093	5.07e-16	Down	ROP interactive partner 3
ppa016514m.g	scaffold_1	-16.0697	-2.30154	3.03e-29	Down	beta HLH protein 93
ppa012617m.g	scaffold_8	-18.776	2.3007	1.51e-05	Up	basic pathogenesis-related protein 1
ppa014905m.g	scaffold_1	-17.5236	-2.28315	3.26e-11	Down
ppa006056m.g	scaffold_3	-18.8921	-2.27133	6.96e-05	Down	Galactose oxidase/kelch repeat superfamily protein
ppa016826m.g	scaffold_5	-19.119	-2.26239	0.000324914	Down	Remorin family protein
ppa007294m.g	scaffold_3	-8.76359	2.2578	0	Up	S-adenosylmethionine decarboxylase
ppa021936m.g	scaffold_5	-18.3883	-2.24979	1.16e-06	Down	F-box and associated interaction domains-containing protein
ppa022667m.g	scaffold_12	-19.3883	-2.24979	0.000910521	Down	IQ calmodulin-binding motif family protein
ppa025614m.g	scaffold_3	-19.3883	-2.24979	0.000910521	Down	glutamine dumper 2
ppa025640m.g	scaffold_4	-17.7198	-2.23069	1.08e-09	Down	2-oxoglutarate (2OG) and Fe(II)-dependent oxygenase superfamily protein
ppa017015m.g	scaffold_1	-18.1348	-2.23069	2.71e-07	Down	Eukaryotic aspartyl protease family protein
ppa005927m.g	scaffold_5	-19.7198	-2.23069	0.00257683	Down	tryptophan aminotransferase related 2
ppa018402m.g	scaffold_4	-19.7198	-2.23069	0.00257683	Down	delta 9 desaturase 1
ppb011733m.g	scaffold_4	-19.7198	-2.23069	0.00257683	Down	ankyrin repeat family protein
ppa023779m.g	scaffold_4	-18.9193	-2.21688	0.000116842	Down	wall associated kinase 3
ppa014572m.g	scaffold_4	-17.8291	-2.19826	4.8e-09	Down	Cytochrome P450 superfamily protein
ppa015365m.g	scaffold_6	-20.151	-2.19826	0.00738525	Down	DNA repair (Rad51) family protein
ppa015971m.g	scaffold_4	-20.151	-2.19826	0.00738525	Down	Protein kinase family protein with leucine-rich repeat domain
ppa016708m.g	scaffold_3	-20.151	-2.19826	0.00738525	Down	MYB-like 102
ppa016994m.g	scaffold_7	-20.151	-2.19826	0.00738525	Down	Disease resistance protein (CC-NBS-LRR class) family
ppa022659m.g	scaffold_3	-20.151	-2.19826	0.00738525	Down	nodulin MtN21 /EamA-like transporter family protein
ppa023271m.g	scaffold_8	-20.151	-2.19826	0.00738525	Down	disease resistance protein (TIR-NBS-LRR class), putative
ppa026978m.g	scaffold_4	-18.7442	-2.18178	7.03e-05	Down	plasmodesmata callose-binding protein 5
ppa002089m.g	scaffold_8	-18.4273	-2.17179	3.31e-06	Down	Minichromosome maintenance (MCM2/3/5) family protein
ppa003288m.g	scaffold_7	-19.4273	-2.17179	0.00154388	Down	Cysteine/Histidine-rich C1 domain family protein
ppa020644m.g	scaffold_8	-19.4273	-2.17179	0.00154388	Down	HVA22 homologue A
ppa015695m.g	scaffold_2	-18.9476	-2.1603	0.000195126	Down	microtubule-associated protein 65-5
ppa004771m.g	scaffold_6	-13.9104	2.13918	2.23e-102	Up	MATE efflux family protein
ppa014860m.g	scaffold_4	-19.7696	-2.13115	0.00442505	Down	PATATIN-like protein 6
ppa019647m.g	scaffold_1	-19.7696	-2.13115	0.00442505	Down
ppa020727m.g	scaffold_4	-19.7696	-2.13115	0.00442505	Down	Cysteine proteinases superfamily protein
ppa022790m.g	scaffold_2	-19.7696	-2.13115	0.00442505	Down	NB-ARC domain-containing disease resistance protein
ppa026898m.g	scaffold_5	-19.7696	-2.13115	0.00442505	Down	Plant protein of unknown function (DUF868)
ppb012305m.g	scaffold_1	-19.7696	-2.13115	0.00442505	Down	Protein of unknown function (DUF567)
ppa018689m.g	scaffold_7	-17.8696	2.11361	2.55e-07	Up	Eukaryotic protein of unknown function (DUF914)
ppa014775m.g	scaffold_8	-16.6112	-2.10807	2.53e-17	Down	Leucine-rich repeat (LRR) family protein
ppa019759m.g	scaffold_1	-18.6112	-2.10807	1.51e-05	Down	leucine-rich repeat/extensin 2
ppa022026m.g	scaffold_4	-18.6112	-2.10807	1.51e-05	Down	Double Clp-N motif-containing P-loop nucleoside triphosphate hydrolases superfamily protein
ppa004555m.g	scaffold_7	-12.9521	2.10284	2.93e-191	Up	aldehyde dehydrogenase 2C4
ppa026618m.g	scaffold_4	-18.9771	-2.1014	0.000535053	Down	myb domain protein 67
ppa002445m.g	scaffold_6	-14.636	-2.09886	3.18e-63	Down	P-loop containing nucleoside triphosphate hydrolases superfamily protein
ppa023526m.g	scaffold_1	-19.4685	-2.08933	0.00259948	Down	Disease resistance protein (CC-NBS-LRR class) family
ppa023858m.g	scaffold_8	-17.3388	-2.07382	6.15e-11	Down
ppa002954m.g	scaffold_1	-14.61	-2.07061	5.52e-63	Down	ARM repeat superfamily protein
ppa006387m.g	scaffold_8	-19.4771	2.06852	0.00661075	Up	FAD/NAD(P)-binding oxidoreductase family protein
ppa001803m.g	scaffold_7	-17.4792	-2.06796	1.95e-09	Down	chromatin remodeling 1
ppb011659m.g	scaffold_2	-19.2198	-2.06076	0.00151372	Down
ppa012053m.g	scaffold_7	-14.877	-2.05484	2.03e-51	Down	Lactoylglutathione lyase / glyoxalase I family protein
ppa011456m.g	scaffold_1	-19.1621	2.05472	0.00143091	Up
ppa013073m.g	scaffold_4	-18.0271	2.04966	7.24e-07	Up	NAD kinase 1
ppa011532m.g	scaffold_7	-18.0078	-2.04	1.21e-06	Down	basic helix-loop-helix (bHLH) DNA-binding superfamily protein
ppa007464m.g	scaffold_1	-16.1495	-2.02641	2.47e-21	Down	nodulin MtN21 /EamA-like transporter family protein
ppa002538m.g	scaffold_1	-19.823	-2.02423	0.00753784	Down	Rhamnogalacturonate lyase family protein
ppa005951m.g	scaffold_7	-19.823	-2.02423	0.00753784	Down	Peptidase M20/M25/M40 family protein
ppa020292m.g	scaffold_8	-19.823	-2.02423	0.00753784	Down	Disease resistance protein (CC-NBS-LRR class) family
ppb020460m.g	scaffold_8	-19.823	-2.02423	0.00753784	Down	plant intracellular ras group-related LRR 2
ppa024895m.g	scaffold_7	-18.1269	-2.01567	3.31e-06	Down
ppa007398m.g	scaffold_8	-12.1134	-2.00475	0	Down	Calcium-binding EF-hand family protein
ppa020437m.g	scaffold_1	-19.5123	-2.00187	0.00434351	Down	Disease resistance protein (CC-NBS-LRR class) family
ppa022051m.g	scaffold_1	-18.9273	1.99813	0.00050826	Up	Uncharacterised protein family (UPF0114)
ppa021797m.g	scaffold_8	-18.5123	1.99813	9.85e-05	Up	NB-ARC domain-containing disease resistance protein
ppa000681m.g	scaffold_2	-14.1288	-1.99798	8.68e-81	Down	Leucine-rich repeat protein kinase family protein
ppa005457m.g	scaffold_5	-19.0398	-1.97587	0.00143091	Down	serine carboxypeptidase-like 45
ppa025175m.g	scaffold_8	-14.0159	-1.9727	3.18e-85	Down
ppa005104m.g	scaffold_7	-15.4409	-1.96969	9.79e-33	Down	Eukaryotic aspartyl protease family protein
ppa015233m.g	scaffold_6	-18.2049	1.96899	1.31e-05	Up	Protein kinase superfamily protein
ppb010908m.g	scaffold_7	-15.4185	1.96856	1.03e-31	Up	20S proteasome alpha subunit G1
ppa016540m.g	scaffold_7	-18.8513	-1.96765	0.000821395	Down
ppa026392m.g	scaffold_5	-18.8513	-1.96765	0.000821395	Down	RAB geranylgeranyl transferase beta subunit 2
ppa021772m.g	scaffold_5	-18.6846	-1.96122	0.000294077	Down	cellulose synthase-like D3
ppa023403m.g	scaffold_8	-18.5352	-1.95606	4.19e-05	Down	2-oxoglutarate (2OG) and Fe(II)-dependent oxygenase superfamily protein
ppa026706m.g	scaffold_4	-17.3998	-1.95183	1.92e-09	Down
ppa022116m.g	scaffold_1	-16.8919	1.95121	3.96e-12	Up	Nucleolar GTP-binding protein
ppa010695m.g	scaffold_5	-13.456	-1.94794	9.13e-122	Down	plasmodesmata callose-binding protein 3
ppa000946m.g	scaffold_1	-15.6552	-1.94089	1.69e-27	Down	Transcriptional factor B3 family protein / auxin-responsive factor AUX/IAA-related
ppa013033m.g	scaffold_8	-14.2771	-1.91617	2.47e-67	Down	actin depolymerizing factor 5
ppa005458m.g	scaffold_4	-15.7933	-1.90876	2.28e-24	Down	Protein kinase superfamily protein
ppa010321m.g	scaffold_3	-17.7108	-1.90876	1.59e-07	Down	FASCICLIN-like arabinoogalactan 7
ppa007777m.g	scaffold_7	-18.0734	-1.90876	8.22e-06	Down	galacturonosyltransferase-like 2
ppb024523m.g	scaffold_1	-18.5588	-1.90876	6.88e-05	Down	Seven transmembrane MLO family protein
ppa015051m.g	scaffold_4	-18.8808	-1.90876	0.00131873	Down	alpha 1,4-glycosyltransferase family protein
ppa022828m.g	scaffold_1	-19.0734	-1.90876	0.0023157	Down	AMP-dependent synthetase and ligase family protein
ppa024007m.g	scaffold_4	-19.0734	-1.90876	0.0023157	Down
ppa012402m.g	scaffold_5	-19.2958	-1.90876	0.00407731	Down	Bifunctional inhibitor/lipid-transfer protein/seed storage 2S albumin superfamily protein
ppb017205m.g	scaffold_8	-19.5588	-1.90876	0.00719738	Down
ppa012897m.g	scaffold_8	-13.5788	1.899	7.88e-102	Up
ppa007774m.g	scaffold_5	-18.9771	1.8986	0.00131873	Up	Protein phosphatase 2C family protein
ppa026719m.g	scaffold_3	-17.3059	-1.88858	2.87e-09	Down	hydroxyproline-rich glycoprotein family protein
ppa004120m.g	scaffold_2	-17.4323	-1.88673	8.07e-09	Down	cytokinin oxidase/dehydrogenase 6
ppa016824m.g	scaffold_8	-17.5685	1.88566	1.24e-07	Up	ER lumen protein retaining receptor family protein
ppa003524m.g	scaffold_7	-18.0908	-1.87399	1.31e-05	Down	acyl-CoA oxidase 1
ppa006439m.g	scaffold_6	-15.3443	-1.87249	1.26e-31	Down	ovate family protein 2
ppa004636m.g	scaffold_1	-16.6141	-1.87128	8.37e-14	Down	Major facilitator superfamily protein
ppa026237m.g	scaffold_5	-18.3161	-1.86812	3.85e-05	Down	RING/U-box superfamily protein
ppa006054m.g	scaffold_4	-17.5833	-1.85985	1.43e-07	Down	Protein kinase superfamily protein
ppa007253m.g	scaffold_4	-18.5833	-1.85985	0.000112221	Down	zinc transporter 1 precursor
ppa017227m.g	scaffold_5	-18.9115	-1.84736	0.0021024	Down
ppa023930m.g	scaffold_2	-18.5883	1.84613	0.000606107	Up	PR5-like receptor kinase
ppa007486m.g	scaffold_2	-19.1086	-1.83837	0.00371917	Down	GDSL-like Lipase/Acylhydrolase superfamily protein
ppa005576m.g	scaffold_1	-18.2183	-1.83281	3.59e-05	Down	aspartate aminotransferase 3
ppa005970m.g	scaffold_1	-19.337	-1.8263	0.00661075	Down	Sec14p-like phosphatidylinositol transfer family protein
ppa004624m.g	scaffold_1	-13.9421	1.82212	2.29e-73	Up	MATE efflux family protein
ppa020294m.g	scaffold_1	-12.2927	1.82062	3.16e-226	Up	ENTH/ANTH/VHS superfamily protein
ppa018037m.g	scaffold_4	-14.64	1.81108	2.11e-45	Up	cationic amino acid transporter 5
ppa019180m.g	scaffold_3	-17.6086	-1.80922	3.59e-07	Down	Protein kinase superfamily protein
ppa013271m.g	scaffold_7	-18.1269	-1.80184	3.31e-05	Down
ppa012855m.g	scaffold_1	-17.7663	-1.79773	1.65e-06	Down	Heavy metal transport/detoxification superfamily protein
ppa009320m.g	scaffold_1	-17.2381	-1.79328	1.01e-08	Down	plasmodesmata-located protein 6
ppa004454m.g	scaffold_6	-16.6216	-1.78323	1.21e-12	Down	GRAS family transcription factor
ppa008035m.g	scaffold_8	-16.6598	-1.77986	3.21e-12	Down	Pathogenesis-related thaumatin superfamily protein
ppa015699m.g	scaffold_1	-18.8161	1.77574	0.00119324	Up	mitochondrial editing factor 18
ppa006265m.g	scaffold_6	-16.4901	-1.77125	1.02e-13	Down	GCR2-like 1
ppa024616m.g	scaffold_5	-19.1456	-1.76437	0.00592461	Down
ppa023909m.g	scaffold_1	-15.4047	1.75573	8.92e-26	Up	Disease resistance protein (TIR-NBS-LRR class) family
ppa004838m.g	scaffold_6	-17.1015	-1.75122	7.83e-09	Down	Exostosin family protein
ppa014877m.g	scaffold_8	-19.3161	1.74659	0.00935531	Up	NB-ARC domain-containing disease resistance protein
ppa015095m.g	scaffold_5	-19.3161	1.74659	0.00935531	Up	C2 calcium/lipid-binding and GRAM domain containing protein
ppa020225m.g	scaffold_3	-17.6402	1.74229	1.77e-06	Up	Beta-ketoacyl synthase
ppa021881m.g	scaffold_1	-18.7958	-1.73883	0.00293506	Down
ppa005418m.g	scaffold_2	-18.1648	-1.72589	8.17e-05	Down	HXXXD-type acyl-transferase family protein
ppa022122m.g	scaffold_1	-18.1648	-1.72589	8.17e-05	Down	crinkly4
ppa014049m.g	scaffold_1	-18.5145	-1.72234	0.000271539	Down
ppa010490m.g	scaffold_8	-17.7273	-1.71972	3.75e-06	Down	PPPDE putative thiol peptidase family protein
ppa008939m.g	scaffold_1	-14.0065	-1.71419	5.75e-65	Down	TARGET OF MONOPTEROS 6
ppa001024m.g	scaffold_6	-16.1203	-1.71374	2.92e-16	Down	Pentatricopeptide repeat (PPR) superfamily protein
ppa002088m.g	scaffold_4	-14.6666	-1.71135	1.78e-41	Down	STRUBBELIG-receptor family 8
ppa011394m.g	scaffold_1	-17.1976	1.70863	4.01e-08	Up
ppa002342m.g	scaffold_6	-14.1044	1.7047	8.4e-58	Up	receptor lectin kinase
ppa026448m.g	scaffold_6	-18.6621	-1.70231	0.000752897	Down	beta glucosidase 17
ppa002007m.g	scaffold_1	-14.9736	-1.70058	1.07e-33	Down
ppa007059m.g	scaffold_1	-16.4934	1.6961	6.73e-12	Up	Regulator of Vps4 activity in the MVB pathway protein
ppa001410m.g	scaffold_3	-15.0924	-1.69576	9.47e-31	Down	Protein kinase superfamily protein
ppa004238m.g	scaffold_4	-13.4181	-1.68679	3.76e-94	Down	Domain of unknown function (DUF23)
ppa005964m.g	scaffold_7	-16.1846	-1.68636	6.75e-15	Down	Regulator of Vps4 activity in the MVB pathway protein
ppa000889m.g	scaffold_2	-15.4532	-1.6855	4.72e-24	Down	Leucine-rich repeat protein kinase family protein
ppa013622m.g	scaffold_3	-18.8265	-1.67743	0.00455138	Down
ppa016190m.g	scaffold_5	-18.0883	1.67621	0.000100497	Up
ppa025436m.g	scaffold_4	-18.5033	1.67621	0.00126003	Up
ppa024582m.g	scaffold_2	-13.8186	-1.67332	1.46e-70	Down
ppa004578m.g	scaffold_7	-17.4154	-1.66957	2.77e-07	Down	Ankyrin repeat family protein / BTB/POZ domain-containing protein
ppa014003m.g	scaffold_6	-18.3008	-1.66775	0.000222245	Down	F-box family protein
ppa016423m.g	scaffold_1	-18.3008	-1.66775	0.000222245	Down	Protein phosphatase 2C family protein
ppa021800m.g	scaffold_5	-14.9833	-1.65898	1.54e-31	Down
ppa000691m.g	scaffold_1	-14.5324	1.65832	4.05e-41	Up	valyl-tRNA synthetase / valine--tRNA ligase (VALRS)
ppa006152m.g	scaffold_8	-14.9018	1.6564	2.98e-32	Up	alpha-amylase-like
ppa017640m.g	scaffold_6	-18.2049	-1.64572	0.000198039	Down	basic helix-loop-helix (bHLH) DNA-binding superfamily protein
ppb024122m.g	scaffold_6	-18.2049	-1.64572	0.000198039	Down	cyclic nucleotide gated channel 1
ppa009976m.g	scaffold_2	-18.4273	-1.64572	0.000388131	Down	Acyl-CoA N-acyltransferases (NAT) superfamily protein
ppa011263m.g	scaffold_6	-15.0661	1.63181	4.94e-28	Up	germin-like protein 5
ppa026051m.g	scaffold_2	-18.6961	1.6304	0.00165805	Up	Protein of unknown function (DUF1442)
ppb020688m.g	scaffold_8	-18.6961	1.6304	0.00165805	Up
ppa011748m.g	scaffold_1	-17.3072	1.62374	8.51e-07	Up	Haloacid dehalogenase-like hydrolase (HAD) superfamily protein
ppa016346m.g	scaffold_3	-18.8921	1.62374	0.00455138	Up	Protein kinase superfamily protein
ppa001999m.g	scaffold_5	-18.323	-1.62336	0.000346001	Down	YELLOW STRIPE like 7
ppa022249m.g	scaffold_1	-17.8586	-1.6133	2.44e-05	Down	glutamine dumper 3
ppa020196m.g	scaffold_7	-18.8586	-1.6133	0.00700037	Down
ppa013356m.g	scaffold_5	-15.6183	1.61111	3.43e-19	Up	photosystem II BY
ppa011451m.g	scaffold_7	-17.1249	-1.60673	1.43e-07	Down	RAB GTPase homolog C2A
ppa026781m.g	scaffold_4	-14.4987	1.6063	2.26e-39	Up	cysteine-rich RLK (RECEPTOR-like protein kinase) 25
ppa002207m.g	scaffold_8	-12.0645	1.606	1.3e-206	Up	white-brown complex homolog protein 11
ppa015401m.g	scaffold_4	-18.3883	1.6022	0.00108854	Up	Tetratricopeptide repeat (TPR)-like superfamily protein
ppa011441m.g	scaffold_1	-16.3093	-1.59587	1e-12	Down	nudix hydrolase homolog 13
ppa008741m.g	scaffold_1	-16.6798	-1.5956	4.86e-10	Down
ppa002579m.g	scaffold_5	-15.0606	-1.59444	3.03e-28	Down	Leucine-rich repeat protein kinase family protein
ppa018001m.g	scaffold_1	-18.7198	-1.58683	0.00598812	Down	Ribonuclease H-like superfamily protein
ppa023846m.g	scaffold_7	-14.0914	-1.57905	4.68e-52	Down
ppa010862m.g	scaffold_7	-14.0356	1.57842	4.06e-52	Up	NDR1/HIN1-like 3
ppa012612m.g	scaffold_3	-15.5525	1.57774	4.05e-19	Up	Calcium-binding EF-hand family protein
ppa012601m.g	scaffold_6	-18.3459	-1.57755	0.000535585	Down	Protein-tyrosine phosphatase-like, PTPLA
ppa000762m.g	scaffold_4	-16.2419	-1.57172	1.07e-12	Down	Leucine-rich receptor-like protein kinase family protein
ppa008338m.g	scaffold_6	-18.9193	1.56929	0.00700037	Up	alpha/beta-Hydrolases superfamily protein
ppa026839m.g	scaffold_2	-18.9193	1.56929	0.00700037	Up	Transmembrane amino acid transporter family protein
ppa003991m.g	scaffold_1	-18.5933	-1.5648	0.00165805	Down	FAD/NAD(P)-binding oxidoreductase family protein
ppa015392m.g	scaffold_5	-18.5933	-1.5648	0.00165805	Down	Integrase-type DNA-binding superfamily protein
ppa015772m.g	scaffold_4	-18.5933	-1.5648	0.00165805	Down
ppa010721m.g	scaffold_1	-17.3437	1.55067	4.27e-06	Up	Membrane fusion protein Use1
ppa020435m.g	scaffold_1	-17.3437	1.55067	4.27e-06	Up	Disease resistance protein (TIR-NBS-LRR class) family
ppb004066m.g	scaffold_6	-17.5661	1.55067	1.13e-05	Up	O-Glycosyl hydrolases family 17 protein
ppb011951m.g	scaffold_5	-18.5661	1.55067	0.004324	Up	Nucleotide excision repair, TFIIH, subunit TTDA
ppa013195m.g	scaffold_7	-15.958	-1.5372	1.05e-14	Down	ralf-like 34
ppa003017m.g	scaffold_6	-17.8196	-1.5353	5.08e-05	Down	growth-regulating factor 1
ppa001113m.g	scaffold_1	-12.4483	1.53221	1.17e-144	Up	nitrate reductase 1
ppa020172m.g	scaffold_1	-18.3696	-1.53025	0.00126003	Down	Seven transmembrane MLO family protein
ppa005641m.g	scaffold_7	-15.6109	-1.5297	3.24e-18	Down	O-Glycosyl hydrolases family 17 protein
ppa005358m.g	scaffold_5	-15.4804	1.52836	8.69e-19	Up	MBOAT (membrane bound O-acyl transferase) family protein
ppa023622m.g	scaffold_1	-15.322	1.52606	4.47e-21	Up
ppa017874m.g	scaffold_1	-18.7505	-1.52543	0.00904119	Down	PLAC8 family protein
ppa007893m.g	scaffold_3	-16.0068	-1.52449	4.56e-14	Down	phytochrome-associated protein 2
ppa001579m.g	scaffold_1	-14.5674	-1.5199	3.32e-35	Down
ppb006192m.g	scaffold_1	-17.6641	1.51948	4.37e-05	Up	2-oxoglutarate (2OG) and Fe(II)-dependent oxygenase superfamily protein
ppa003953m.g	scaffold_1	-13.2953	-1.51685	6.12e-83	Down	Calcium-dependent lipid-binding (CaLB domain) family protein
ppa012096m.g	scaffold_3	-18.2696	-1.51644	0.00071727	Down	high mobility group A
ppa023371m.g	scaffold_1	-17.9476	1.51271	0.000176327	Up
ppa003983m.g	scaffold_2	-14.1791	-1.51039	5.25e-45	Down	Kinase interacting (KIP1-like) family protein
ppa003411m.g	scaffold_6	-18.6216	-1.50822	0.00256321	Down	Plant L-ascorbate oxidase
ppa003618m.g	scaffold_8	-18.6216	-1.50822	0.00256321	Down	Plant protein of unknown function (DUF946)
ppa006630m.g	scaffold_7	-18.6216	-1.50822	0.00256321	Down	Leucine-rich repeat (LRR) family protein
ppa018640m.g	scaffold_6	-18.6216	-1.50822	0.00256321	Down
ppa019827m.g	scaffold_3	-18.6216	-1.50822	0.00256321	Down	Uncharacterised protein family (UPF0497)
ppa027026m.g	scaffold_6	-18.5883	1.50628	0.00642658	Up
ppa022463m.g	scaffold_1	-16.9961	-1.50312	1.47e-07	Down	isopentenyltransferase 5
ppa013564m.g	scaffold_5	-18.3008	1.50218	0.00140269	Up	Protein Transporter, Pam16
ppa017479m.g	scaffold_4	-16.9567	-1.49829	1.28e-07	Down	ytochrome p450, family 71, subfamily B, polypeptide 11
ppa008079m.g	scaffold_3	-13.4269	1.49816	3.35e-71	Up	Esterase/lipase/thioesterase family protein
ppa018625m.g	scaffold_2	-15.3461	-1.49522	2.22e-20	Down	Dynamin related protein 4C
ppa009625m.g	scaffold_5	-18.0883	-1.49372	0.000535436	Down	SPFH/Band 7/PHB domain-containing membrane-associated protein family
ppa010817m.g	scaffold_1	-18.5033	-1.49372	0.00222143	Down	Protein of unknown function, DUF599
ppa009072m.g	scaffold_6	-15.8446	-1.48526	7.26e-15	Down	Duplicated homeodomain-like superfamily protein
ppa003176m.g	scaffold_8	-16.4206	-1.48426	3.47e-10	Down	CDPK-related kinase
ppa003685m.g	scaffold_6	-18.0055	-1.48426	0.000460005	Down	phospholipase C 2
ppa024079m.g	scaffold_5	-18.0055	-1.48426	0.000460005	Down	Transcription factor jumonji (jmjC) domain-containing protein
ppa012113m.g	scaffold_4	-18.1846	1.48356	0.000802331	Up	transcription factor-related
ppa026134m.g	scaffold_1	-17.1867	-1.48299	1.67e-06	Down	Leucine-rich receptor-like protein kinase family protein
ppa018145m.g	scaffold_1	-16.394	-1.48134	3.03e-10	Down	high mobility group A
ppa005120m.g	scaffold_4	-13.3751	1.47927	5.22e-72	Up	Thiamin diphosphate-binding fold (THDP-binding) superfamily protein
ppa002897m.g	scaffold_3	-14.9178	-1.4748	1.12e-26	Down	NSP-interacting kinase 1
ppa020794m.g	scaffold_6	-16.4269	-1.47155	5.16e-10	Down
ppa010192m.g	scaffold_6	-15.3663	1.47139	7.64e-19	Up	SGNH hydrolase-type esterase superfamily protein
ppa008815m.g	scaffold_8	-13.6889	1.46986	1.86e-57	Up	S-adenosyl-L-methionine-dependent methyltransferases superfamily protein
ppa002557m.g	scaffold_1	-18.0771	1.46762	0.000460005	Up	cleavage and polyadenylation specificity factor 73 kDa subunit-II
ppa009236m.g	scaffold_8	-14.7176	-1.46757	5.4e-30	Down	unknown seed protein like 1
ppa002410m.g	scaffold_6	-15.475	1.46518	2.05e-17	Up	RNI-like superfamily protein
ppa001567m.g	scaffold_4	-16.8174	-1.46466	3.81e-08	Down	kinesin 1
ppa016928m.g	scaffold_8	-15.6716	1.4625	1.68e-15	Up	Transducin/WD40 repeat-like superfamily protein
ppa011639m.g	scaffold_1	-17.4606	-1.4613	1.13e-05	Down	Glycoprotein membrane precursor GPI-anchored
ppa006389m.g	scaffold_5	-15.5059	-1.45859	8.4e-18	Down	TEOSINTE BRANCHED, cycloidea and PCF (TCP) 14
ppa025000m.g	scaffold_6	-16.2596	1.45642	1.22e-10	Up	2-oxoglutarate (2OG) and Fe(II)-dependent oxygenase superfamily protein
ppa007679m.g	scaffold_1	-17.9771	1.45381	0.000264279	Up	Nucleotide-diphospho-sugar transferase family protein
ppa021064m.g	scaffold_6	-18.651	-1.44933	0.00393317	Down
ppa008477m.g	scaffold_7	-17.3042	-1.44718	7.35e-06	Down	F-box/RNI-like superfamily protein
ppa019318m.g	scaffold_4	-16.034	1.44488	3.28e-12	Up	F-box/RNI-like superfamily protein
ppa011064m.g	scaffold_3	-15.6807	1.4442	5.22e-15	Up	NADH:ubiquinone oxidoreductase intermediate-associated protein 30
ppa016882m.g	scaffold_3	-16.5895	-1.44409	3.38e-09	Down	2-oxoglutarate-dependent dioxygenase family protein
ppa020033m.g	scaffold_1	-17.2556	-1.44309	6.34e-06	Down	disease resistance protein (TIR-NBS-LRR class), putative
ppa008321m.g	scaffold_6	-17.9456	-1.43927	0.000203722	Down	NTM1-like 8
ppa005140m.g	scaffold_2	-16.9846	1.43871	8.68e-07	Up	MATE efflux family protein
ppa017605m.g	scaffold_6	-18.0933	1.4352	0.000685564	Up	Exostosin family protein
ppa020434m.g	scaffold_3	-15.0526	1.43458	2.14e-22	Up	Ankyrin repeat family protein
ppa019046m.g	scaffold_3	-16.2855	-1.43342	1.72e-10	Down	Protein of unknown function, DUF593
ppa002707m.g	scaffold_6	-16.7991	-1.42813	7.34e-08	Down	Protein of unknown function (DUF630 and DUF632)
ppa010753m.g	scaffold_5	-15.7131	1.42163	3.91e-14	Up	Adenine nucleotide alpha hydrolases-like superfamily protein
ppa020649m.g	scaffold_6	-17.7131	1.42163	0.000207716	Up	Chaperone DnaJ-domain superfamily protein
ppa020839m.g	scaffold_6	-16.6983	-1.42109	4.75e-08	Down	beta glucosidase 15
ppa017361m.g	scaffold_3	-17.2781	1.41943	1.48e-05	Up
ppa008834m.g	scaffold_6	-16.6662	-1.41895	4.1e-08	Down	Haloacid dehalogenase-like hydrolase (HAD) superfamily protein
ppa012687m.g	scaffold_3	-17.6662	-1.41895	0.000112269	Down	Ran BP2/NZF zinc finger-like superfamily protein
ppa005825m.g	scaffold_7	-12.9075	1.41801	8.12e-91	Up	nudix hydrolase homolog 19
ppa014649m.g	scaffold_1	-13.9571	1.41755	6.99e-45	Up	Calcium-binding EF-hand family protein
ppa000904m.g	scaffold_6	-17.2198	-1.4169	8.05e-06	Down	Leucine-rich receptor-like protein kinase family protein
ppa009395m.g	scaffold_4	-13.6611	1.41113	3.58e-54	Up	IQ-domain 9
ppa009585m.g	scaffold_7	-15.8752	1.4108	6.79e-13	Up	DNA-binding protein phosphatase 1
ppa009281m.g	scaffold_2	-17.2875	1.40057	2.15e-05	Up	NAD(P)-binding Rossmann-fold superfamily protein
ppa002548m.g	scaffold_7	-15.8338	-1.39505	3.44e-13	Down	Leucine-rich repeat protein kinase family protein
ppa018553m.g	scaffold_2	-15.5083	-1.39488	2.06e-16	Down	Dof-type zinc finger DNA-binding family protein
ppa004247m.g	scaffold_1	-15.6306	-1.39343	3.81e-15	Down	HAD-superfamily hydrolase, subfamily IG, 5\'-nucleotidase
ppa025406m.g	scaffold_6	-18.6817	-1.38793	0.00598812	Down	Protein of unknown function (DUF594)
ppa012785m.g	scaffold_2	-18.3586	1.3867	0.00453386	Up
ppa006923m.g	scaffold_7	-15.65	-1.38653	6.45e-15	Down	Protein of unknown function (DUF607)
ppa001412m.g	scaffold_7	-13.8116	-1.3852	8.73e-49	Down	beta galactosidase 1
ppa026806m.g	scaffold_3	-18.5588	-1.38269	0.00509764	Down
ppa006883m.g	scaffold_4	-18.4456	-1.37824	0.004324	Down	Protein of unknown function (DUF620)
ppa016890m.g	scaffold_15	-18.4456	-1.37824	0.004324	Down	indole-3-acetate beta-D-glucosyltransferase
ppa016146m.g	scaffold_4	-18.2381	1.37664	0.00260217	Up	S-locus lectin protein kinase family protein
ppa007990m.g	scaffold_5	-17.3921	-1.37626	2.77e-05	Down
ppa007212m.g	scaffold_1	-15.0427	1.37463	7.86e-21	Up	O-methyltransferase 1
ppa021861m.g	scaffold_8	-16.7556	-1.37442	1.75e-07	Down	carboxyesterase 13
ppa003900m.g	scaffold_6	-18.3406	-1.37442	0.00365777	Down	squalene epoxidase 2
ppa000559m.g	scaffold_8	-12.3529	-1.37246	7.58e-129	Down	cellulose synthase A9
ppa003542m.g	scaffold_4	-13.0584	1.3695	9.07e-77	Up	calcium dependent protein kinase 1
ppa004520m.g	scaffold_5	-18.151	-1.36819	0.00260217	Down	Protein of unknown function (DUF604)
ppa025866m.g	scaffold_1	-18.151	-1.36819	0.00260217	Down	Pollen Ole e 1 allergen and extensin family protein
ppa004567m.g	scaffold_5	-11.6471	-1.36635	4.6e-207	Down	glutamate decarboxylase 4
ppa010154m.g	scaffold_7	-15.2892	1.36587	2.38e-17	Up	methyl esterase 10
ppa015826m.g	scaffold_1	-17.9835	-1.36332	0.000460005	Down	arabinogalactan protein 26
ppa019760m.g	scaffold_3	-16.83	1.36271	6.72e-07	Up	tryptophan synthase beta type 2
ppa016059m.g	scaffold_6	-17.9066	-1.36127	0.000394043	Down	Transducin/WD40 repeat-like superfamily protein
ppa006240m.g	scaffold_2	-10.9879	-1.36096	0	Down	ACT domain-containing protein
ppa009993m.g	scaffold_3	-16.1126	-1.35622	1.64e-10	Down	PapD-like superfamily protein
ppa021137m.g	scaffold_6	-17.6976	-1.35622	0.000244397	Down	beta glucosidase 15
ppa026508m.g	scaffold_5	-17.9273	1.35428	0.001299	Up	NAD(P)-binding Rossmann-fold superfamily protein
ppa007576m.g	scaffold_1	-17.837	1.34863	0.00109008	Up	Pseudouridine synthase family protein
ppa009387m.g	scaffold_1	-15.638	-1.34713	3.14e-14	Down	xyloglucan endotransglucosylase/hydrolase 5
ppa012971m.g	scaffold_6	-15.6225	-1.34688	2.7e-14	Down	Chaperone DnaJ-domain superfamily protein
ppa009908m.g	scaffold_6	-17.2075	-1.34688	2.15e-05	Down	Haloacid dehalogenase-like hydrolase (HAD) superfamily protein
ppa000951m.g	scaffold_3	-17.3165	1.34247	4.5e-05	Up	alpha-amylase-like 3
ppa013267m.g	scaffold_3	-13.6021	1.34168	3.55e-51	Up
ppa005417m.g	scaffold_4	-18.2568	1.33917	0.00380165	Up	F-box/FBD-like domains containing protein
ppa012447m.g	scaffold_4	-18.2568	1.33917	0.00380165	Up
ppa003512m.g	scaffold_1	-14.4728	-1.33767	1.56e-29	Down	Sugar isomerase (SIS) family protein
ppa010275m.g	scaffold_8	-16.1903	-1.3352	5.47e-10	Down	HAD superfamily, subfamily IIIB acid phosphatase
ppa004388m.g	scaffold_5	-13.5683	1.33377	8.68e-52	Up	Major Facilitator Superfamily with SPX (SYG1/Pho81/XPR1) domain-containing protein
ppa003735m.g	scaffold_8	-14.9206	-1.33326	8.01e-22	Down	transmembrane kinase-like 1
ppa020300m.g	scaffold_1	-17.4549	1.32828	7.4e-05	Up	Tetratricopeptide repeat (TPR)-like superfamily protein
ppa021742m.g	scaffold_5	-14.9348	-1.32379	1.94e-21	Down	Homeodomain-like superfamily protein
ppa011721m.g	scaffold_9	-15.8695	-1.32379	6.84e-12	Down
ppa002993m.g	scaffold_8	-16.5294	-1.32379	5.91e-08	Down	Phototropic-responsive NPH3 family protein
ppa010790m.g	scaffold_6	-17.3153	-1.32379	4.32e-05	Down
ppa017505m.g	scaffold_6	-17.5883	-1.32379	0.000256489	Down	F-box and associated interaction domains-containing protein
ppa021286m.g	scaffold_3	-17.7138	-1.32379	0.000357955	Down	SAUR-like auxin-responsive protein family
ppa020916m.g	scaffold_8	-17.8513	-1.32379	0.000497092	Down	amino acid permease 2
ppa011802m.g	scaffold_2	-18.3659	-1.32379	0.00540157	Down	Uncharacterised protein family (UPF0497)
ppa011560m.g	scaffold_1	-18.4728	-1.32379	0.00642658	Down	Plant invertase/pectin methylesterase inhibitor superfamily protein
ppa027200m.g	scaffold_8	-18.7138	-1.32379	0.00904119	Down	transcription coactivators
ppa011602m.g	scaffold_1	-16.5652	1.32154	8.92e-08	Up	Ribosomal protein L34e superfamily protein
ppa000552m.g	scaffold_6	-15.5294	1.32006	3.12e-14	Up	BRI1 like
ppa020223m.g	scaffold_1	-17.8513	1.32006	0.00109008	Up
ppa005288m.g	scaffold_7	-17.7655	1.31666	0.000914391	Up
ppa002566m.g	scaffold_7	-15.7179	-1.31557	9.46e-13	Down	Leucine-rich repeat protein kinase family protein
ppa005451m.g	scaffold_4	-15.9687	-1.31401	5.52e-11	Down	FAD-binding Berberine family protein
ppa004023m.g	scaffold_5	-16.1125	-1.31299	6.11e-10	Down	ARM repeat superfamily protein
ppa012944m.g	scaffold_6	-12.9963	1.30797	2.08e-73	Up	ubiquitin conjugating enzyme 8
ppa017124m.g	scaffold_6	-13.2245	1.30765	8.01e-63	Up	UDP-glucosyl transferase 76E2
ppa006457m.g	scaffold_7	-14.447	-1.30676	1.64e-28	Down	glutamate dehydrogenase 1
ppa026480m.g	scaffold_5	-16.8586	1.30556	2.01e-06	Up	Uncharacterised protein family (UPF0041)
ppa024260m.g	scaffold_5	-15.5924	1.30424	4.18e-13	Up	mini zinc finger 1
ppa001674m.g	scaffold_5	-17.0134	-1.30362	7.73e-06	Down	Subtilase family protein
ppa005780m.g	scaffold_1	-13.2126	1.30254	1.02e-62	Up	Uridine diphosphate glycosyltransferase 74E2
ppa003073m.g	scaffold_4	-15.1193	1.30106	1.09e-17	Up	Peptide-N4-(N-acetyl-beta-glucosaminyl)asparagine amidase A protein
ppa004969m.g	scaffold_8	-17.1083	1.29636	1.6e-05	Up	Pseudouridine synthase family protein
ppa008968m.g	scaffold_1	-18.0564	1.29512	0.00184155	Up	CRT (chloroquine-resistance transporter)-like transporter 2
ppa012679m.g	scaffold_5	-17.8659	1.29092	0.00156279	Up	Iron-sulphur cluster biosynthesis family protein
ppa026175m.g	scaffold_8	-16.7379	1.28839	2.09e-06	Up
ppa000622m.g	scaffold_1	-17.6203	1.28626	0.000449648	Up	sucrose phosphate synthase 3F
ppa010727m.g	scaffold_7	-17.9445	-1.28532	0.000861782	Down	K-box region and MADS-box transcription factor family protein
ppa021739m.g	scaffold_7	-16.9835	-1.28427	9.45e-06	Down	F-box family protein
ppa014312m.g	scaffold_3	-18.0236	-1.28315	0.00383827	Down
ppa014998m.g	scaffold_7	-13.4658	1.28089	2.4e-51	Up	Disease resistance protein (CC-NBS-LRR class) family
ppa009442m.g	scaffold_8	-18.1961	-1.27799	0.0055152	Down	Protein of unknown function (DUF506)
ppa017439m.g	scaffold_3	-14.4545	1.27794	1.7e-26	Up	Developmental regulator, ULTRAPETALA
ppa007018m.g	scaffold_3	-15.99	1.27738	6e-10	Up	Core-2/I-branching beta-1,6-N-acetylglucosaminyltransferase family protein
ppa004822m.g	scaffold_2	-15.3033	1.27627	2e-15	Up	MATE efflux family protein
ppa006251m.g	scaffold_4	-13.9441	1.27294	1.21e-36	Up	fumarylacetoacetase, putative
ppa011834m.g	scaffold_2	-16.4489	1.27231	1.14e-07	Up
ppa006287m.g	scaffold_1	-18.3921	-1.27133	0.0079159	Down	F-box/RNI-like superfamily protein
ppa005521m.g	scaffold_1	-12.8075	1.2701	1.39e-78	Up	Pyridoxal phosphate (PLP)-dependent transferases superfamily protein
ppa011663m.g	scaffold_8	-14.3001	-1.26842	1.29e-29	Down	cold-regulated 413-plasma membrane 2
ppa009324m.g	scaffold_4	-12.9774	1.26619	1.58e-69	Up	short-chain dehydrogenase-reductase B
ppa008966m.g	scaffold_3	-14.4541	-1.2656	8.54e-27	Down
ppa023537m.g	scaffold_2	-16.2487	-1.26442	1.44e-08	Down	alpha-L-fucosidase 1
ppa027055m.g	scaffold_2	-17.034	-1.26239	1.6e-05	Down
ppa021976m.g	scaffold_4	-14.7203	-1.26204	2.31e-22	Down
ppa006144m.g	scaffold_5	-13.5365	1.26117	2.92e-47	Up	pyrimidine 1
ppa004908m.g	scaffold_1	-14.7008	1.26117	3.19e-22	Up	Metallo-hydrolase/oxidoreductase superfamily protein
ppa012562m.g	scaffold_3	-15.9035	1.26117	2.19e-10	Up	phospholipid N-methyltransferase
ppa017490m.g	scaffold_1	-16.6713	1.26117	1.49e-06	Up	purin 7
ppa005191m.g	scaffold_1	-17.9739	1.26117	0.00154717	Up	P-loop containing nucleoside triphosphate hydrolases superfamily protein
ppa005640m.g	scaffold_4	-17.8808	1.26117	0.00222753	Up	HXXXD-type acyl-transferase family protein
ppa010950m.g	scaffold_6	-18.1803	1.26117	0.00460131	Up
ppa1027138m.g	scaffold_6	-13.0389	1.26012	2.75e-66	Up	soybean gene regulated by cold-2
ppa009112m.g	scaffold_6	-16.6817	-1.25966	1.22e-06	Down	Chloroplast-targeted copper chaperone protein
ppa007397m.g	scaffold_1	-14.2895	1.25867	1.05e-28	Up	pyruvate dehydrogenase kinase
ppa024163m.g	scaffold_4	-17.7474	-1.25668	0.000756107	Down	Carbohydrate-binding X8 domain superfamily protein
ppa008776m.g	scaffold_1	-15.029	1.24868	2.33e-17	Up	Co-chaperone GrpE family protein
ppa006064m.g	scaffold_1	-16.3536	-1.24717	5.64e-08	Down	DC1 domain-containing protein
ppa014456m.g	scaffold_5	-17.3536	-1.24717	0.000130379	Down
ppa007267m.g	scaffold_1	-14.6124	1.24557	8.8e-23	Up	2-oxoglutarate (2OG) and Fe(II)-dependent oxygenase superfamily protein
ppa006967m.g	scaffold_4	-15.2759	1.2414	8.02e-15	Up	purine permease 10
ppa023117m.g	scaffold_6	-18.0445	-1.24133	0.00548635	Down	lipid transporters
ppa023619m.g	scaffold_6	-14.7392	-1.24038	2.2e-21	Down	WIP domain protein 3
ppa007134m.g	scaffold_3	-18.1295	-1.23633	0.00660045	Down	Protein of unknown function, DUF547
ppa016822m.g	scaffold_1	-18.1295	-1.23633	0.00660045	Down	cytochrome P450, family 722, subfamily A, polypeptide 1
ppa011075m.g	scaffold_1	-17.6456	1.23563	0.000914275	Up	PLATZ transcription factor family protein
ppa003753m.g	scaffold_3	-15.3347	-1.23557	1.47e-14	Down	RING/U-box superfamily protein with ARM repeat domain
ppa009111m.g	scaffold_3	-13.823	-1.23097	2.15e-38	Down	Galactose mutarotase-like superfamily protein
ppa004756m.g	scaffold_1	-13.3403	-1.23048	4.54e-53	Down	B-box type zinc finger protein with CCT domain
ppa002542m.g	scaffold_1	-13.6387	-1.23043	1.17e-43	Down	sulfate transporter 1;3
ppa002108m.g	scaffold_4	-13.0172	1.22916	8.72e-64	Up	plant U-box 17
ppa001698m.g	scaffold_1	-13.0644	1.2281	6.35e-62	Up	Copper amine oxidase family protein
ppa020312m.g	scaffold_4	-17.0395	1.22762	5.49e-05	Up	protein kinase C substrate, heavy chain-related
ppa010704m.g	scaffold_1	-13.608	-1.22478	3.21e-44	Down	B-box zinc finger family protein
ppa016711m.g	scaffold_3	-16.7312	1.22053	4.94e-06	Up	myb domain protein 113
ppa000235m.g	scaffold_6	-11.4216	1.21983	4.59e-187	Up	pleiotropic drug resistance 6
ppa012538m.g	scaffold_2	-15.8344	-1.21688	2.19e-10	Down	HSP20-like chaperones superfamily protein
ppa006752m.g	scaffold_8	-13.6158	-1.2166	4.93e-43	Down	abscisic acid responsive elements-binding factor 3
ppa008424m.g	scaffold_1	-13.1389	1.21511	7.81e-58	Up	Phosphate-responsive 1 family protein
ppa015494m.g	scaffold_2	-15.5117	1.21463	2.02e-12	Up	senescence-associated gene 101
ppa006209m.g	scaffold_4	-16.0481	1.21054	6.48e-09	Up	GTP-binding family protein
ppa010970m.g	scaffold_3	-15.1531	1.20672	2.5e-15	Up	Immunoglobulin E-set superfamily protein
ppa025554m.g	scaffold_4	-15.857	-1.20614	5.13e-10	Down	alpha/beta-Hydrolases superfamily protein
ppa006111m.g	scaffold_2	-17.9115	1.19977	0.00444402	Up	ribosomal protein S2
ppa010963m.g	scaffold_7	-13.2277	-1.19801	1.45e-54	Down	Thioredoxin superfamily protein
ppa002617m.g	scaffold_5	-14.4231	-1.19651	1.38e-24	Down	auxin response factor 9
ppa013993m.g	scaffold_3	-18.0067	1.19558	0.00320154	Up	LYR family of Fe/S cluster biogenesis protein
ppa022501m.g	scaffold_1	-17.0567	1.19326	0.000107301	Up	WRKY family transcription factor
ppa001728m.g	scaffold_4	-12.5564	-1.19155	6.08e-85	Down	ERD (early-responsive to dehydration stress) family protein
ppa007944m.g	scaffold_4	-18.1086	1.19078	0.00548635	Up	2-oxoglutarate (2OG) and Fe(II)-dependent oxygenase superfamily protein
ppa026387m.g	scaffold_1	-18.1524	-1.19053	0.00939924	Down	P-loop containing nucleoside triphosphate hydrolases superfamily protein
ppa010083m.g	scaffold_6	-15.7485	-1.18949	1.34e-10	Down	BCL-2-associated athanogene 4
ppa003503m.g	scaffold_7	-16.7826	-1.18629	6.97e-06	Down	Protein of unknown function, DUF547
ppa012146m.g	scaffold_5	-17.1976	-1.18629	0.000186402	Down	adenine phosphoribosyl transferase 3
ppa011022m.g	scaffold_3	-15.8849	-1.18541	1.2e-09	Down	DOF zinc finger protein 1
ppa025771m.g	scaffold_6	-15.2207	-1.18407	2.6e-14	Down	zinc finger (C3HC4-type RING finger) family protein
ppa011943m.g	scaffold_5	-11.9666	1.18392	2.37e-121	Up	Ribosomal protein S7e family protein
ppa011600m.g	scaffold_4	-16.4884	-1.18362	1.06e-06	Down	flavodoxin-like quinone reductase 1
ppa007973m.g	scaffold_2	-13.5465	-1.18333	6.44e-43	Down	BCL-2-associated athanogene 1
ppa001912m.g	scaffold_8	-17.6718	1.18317	0.0018204	Up	GAMMA-TUBULIN COMPLEX PROTEIN 4
ppa023702m.g	scaffold_1	-17.6718	1.18317	0.0018204	Up
ppa005399m.g	scaffold_1	-15.0638	-1.1828	7.78e-16	Down	Plant protein of unknown function (DUF828) with plant pleckstrin homology-like region
ppa000583m.g	scaffold_8	-16.0771	-1.17624	1.08e-08	Down	Kinesin motor family protein
ppa003077m.g	scaffold_1	-17.837	1.1737	0.00368996	Up	Transducin/WD40 repeat-like superfamily protein
ppa017214m.g	scaffold_4	-17.837	1.1737	0.00368996	Up	FBD, F-box and Leucine Rich Repeat domains containing protein
ppa003278m.g	scaffold_1	-14.2667	1.17281	2.08e-25	Up	nitrate transporter 1:2
ppa002415m.g	scaffold_2	-11.142	1.17113	3.86e-209	Up	zinc finger (CCCH-type) family protein
ppa001346m.g	scaffold_7	-15.0091	1.16673	1.02e-15	Up	HOPZ-ACTIVATED RESISTANCE 1
ppa000844m.g	scaffold_6	-17.5358	1.16653	0.000901004	Up	HhH-GPD base excision DNA repair family protein
ppa005522m.g	scaffold_3	-15.0466	1.16425	4.45e-15	Up	COBRA-like protein 1 precursor
ppa007794m.g	scaffold_1	-14.5811	-1.16312	4.08e-21	Down	galacturonosyltransferase-like 3
ppa005956m.g	scaffold_7	-18.0236	1.16163	0.00456153	Up	Purple acid phosphatases superfamily protein
ppa005362m.g	scaffold_3	-15.0258	-1.16107	7.76e-16	Down	NDH-dependent cyclic electron flow 1
ppa003835m.g	scaffold_3	-16.8627	-1.1603	1.96e-05	Down	NRAMP metal ion transporter 6
ppa008188m.g	scaffold_8	-15.4894	1.15807	1.96e-11	Up	Nucleotide-sugar transporter family protein
ppa011486m.g	scaffold_8	-17.7327	-1.15778	0.00185823	Down	histidine triad nucleotide-binding 3
ppa006744m.g	scaffold_1	-12.7579	-1.15487	1.35e-69	Down	indole-3-acetic acid inducible 9
ppa024630m.g	scaffold_4	-16.5419	1.15425	5.44e-06	Up	beta glucosidase 12
ppa003025m.g	scaffold_9	-16.4115	1.15264	1.02e-06	Up	las1-like family protein
ppa020887m.g	scaffold_1	-17.7663	1.15014	0.00306532	Up	Mitochondrial substrate carrier family protein
ppa020272m.g	scaffold_7	-15.4277	-1.14912	5.42e-12	Down	homeobox protein 24
ppa006356m.g	scaffold_3	-11.1653	1.14908	4.21e-198	Up	cytosolic NADP+-dependent isocitrate dehydrogenase
ppa018966m.g	scaffold_3	-16.6151	1.14869	6.67e-06	Up	lectin protein kinase family protein
ppa005439m.g	scaffold_2	-15.2795	1.14728	9.18e-13	Up	scarecrow-like 3
ppa000646m.g	scaffold_1	-15.0339	-1.14482	2.09e-15	Down	Double Clp-N motif-containing P-loop nucleoside triphosphate hydrolases superfamily protein
ppa016693m.g	scaffold_6	-15.9631	1.14187	2.29e-08	Up	mitogen-activated protein kinase kinase kinase 14
ppa013737m.g	scaffold_7	-16.7323	1.13918	2.17e-05	Up
ppa017526m.g	scaffold_1	-16.3586	1.13564	1.59e-06	Up	P-loop containing nucleoside triphosphate hydrolases superfamily protein
ppa004255m.g	scaffold_1	-16.7736	1.13564	3.57e-05	Up	O-fucosyltransferase family protein
ppa007270m.g	scaffold_6	-15.3029	-1.1328	1.37e-12	Down	Pectin lyase-like superfamily protein
ppa007773m.g	scaffold_7	-17.6991	1.12872	0.00254756	Up	FRIGIDA interacting protein 1
ppa008461m.g	scaffold_4	-15.0525	-1.12699	6.58e-15	Down	KNOX/ELK homeobox transcription factor
ppa006728m.g	scaffold_2	-11.6031	-1.12278	2.18e-144	Down	BCL-2-associated athanogene 7
ppa000354m.g	scaffold_5	-13.4003	-1.12278	6.6e-43	Down
ppa012383m.g	scaffold_6	-16.7505	-1.12216	2.66e-05	Down	Family of unknown function (DUF662)
ppa006569m.g	scaffold_3	-15.0552	-1.12143	9.1e-15	Down	Pectin lyase-like superfamily protein
ppa015436m.g	scaffold_7	-15.196	1.12099	5.99e-13	Up	Calcineurin-like metallo-phosphoesterase superfamily protein
ppa021790m.g	scaffold_2	-17.7809	1.12099	0.0042724	Up	Mitochondrial transcription termination factor family protein
ppa001906m.g	scaffold_3	-16.3439	-1.12098	1.02e-06	Down	FAR1-related sequence 8
ppa000961m.g	scaffold_5	-16.9518	1.11915	0.000120344	Up	NB-ARC domain-containing disease resistance protein
ppa003757m.g	scaffold_1	-15.743	1.1178	4.49e-09	Up	HAD-superfamily hydrolase, subfamily IG, 5\'-nucleotidase
ppa023589m.g	scaffold_3	-17.1456	1.11678	0.000213391	Up
ppa014096m.g	scaffold_4	-16.4696	-1.11635	3.94e-06	Down
ppa002521m.g	scaffold_8	-17.0685	-1.11434	0.000153234	Down	Family of unknown function (DUF566)
ppa014380m.g	scaffold_2	-16.3254	-1.11107	1.19e-06	Down	Prefoldin chaperone subunit family protein
ppa008137m.g	scaffold_2	-13.9221	-1.1109	1.07e-29	Down	RNA-binding (RRM/RBD/RNP motifs) family protein
ppa017617m.g	scaffold_7	-15.2854	1.10707	5.1e-12	Up	Protein kinase superfamily protein
ppa010287m.g	scaffold_4	-14.1836	1.10599	4.49e-24	Up	Aluminium induced protein with YGL and LRDR motifs
ppa002600m.g	scaffold_1	-12.9182	-1.10559	3.13e-57	Down	epsin N-terminal homology (ENTH) domain-containing protein / clathrin assembly protein-related
ppa003447m.g	scaffold_8	-15.3004	1.10546	8.26e-12	Up	Auxin-responsive GH3 family protein
ppa002901m.g	scaffold_1	-14.9272	-1.10067	4.16e-15	Down	DHHC-type zinc finger family protein
ppa009624m.g	scaffold_3	-15.9842	1.0998	1.1e-07	Up	Esterase/lipase/thioesterase family protein
ppa007942m.g	scaffold_2	-17.3183	1.09844	0.000972761	Up	protein N-terminal asparagine amidohydrolase family protein
ppa006179m.g	scaffold_1	-15.1551	1.09767	5.61e-13	Up	alpha-galactosidase 1
ppa011650m.g	scaffold_1	-16.3322	-1.09752	1.64e-06	Down	Plastid-lipid associated protein PAP / fibrillin family protein
ppa010187m.g	scaffold_1	-15.4808	-1.09387	7.37e-11	Down	nuclear factor Y, subunit C9
ppa007076m.g	scaffold_2	-14.1384	1.09283	2.42e-24	Up	TCV-interacting protein
ppa020609m.g	scaffold_5	-15.4064	-1.0922	4.95e-11	Down	NAD(P)-binding Rossmann-fold superfamily protein
ppa004584m.g	scaffold_6	-14.6821	-1.0915	2.2e-17	Down	Protein of unknown function (DUF740)
ppa002818m.g	scaffold_6	-15.3808	1.09124	5.87e-11	Up	receptor like protein 32
ppa002475m.g	scaffold_2	-16.7958	1.09124	9.21e-05	Up	YELLOW STRIPE like 3
ppa026345m.g	scaffold_7	-16.7958	1.09124	9.21e-05	Up	RNA binding (RRM/RBD/RNP motifs) family protein
ppa000820m.g	scaffold_1	-14.3008	1.09035	7.26e-22	Up	arabinose kinase
ppa007187m.g	scaffold_4	-15.6901	-1.0902	1.8e-09	Down	TRICHOME BIREFRINGENCE-LIKE 36
ppa003354m.g	scaffold_1	-12.3374	1.08919	3.8e-80	Up	Phosphoglucomutase/phosphomannomutase family protein
ppa005213m.g	scaffold_1	-14.5494	1.08808	1.39e-18	Up	Transducin/WD40 repeat-like superfamily protein
ppa005960m.g	scaffold_7	-14.0793	1.08667	7.76e-25	Up	Pectin lyase-like superfamily protein
ppa007370m.g	scaffold_6	-13.3997	1.08363	4.3e-39	Up	mitogen-activated protein kinase 3
ppa018561m.g	scaffold_5	-15.7859	-1.08279	8.08e-09	Down	myb domain protein 86
ppa005472m.g	scaffold_1	-16.8836	1.0806	0.000115475	Up	P-loop containing nucleoside triphosphate hydrolases superfamily protein
ppa009406m.g	scaffold_8	-15.4025	1.07789	1.29e-10	Up	Chalcone-flavanone isomerase family protein
ppa001669m.g	scaffold_1	-14.6747	-1.07678	2.54e-17	Down	phosphatidylinositol-4-phosphate 5-kinase 1
ppa025459m.g	scaffold_1	-15.7273	-1.07587	7.57e-09	Down	plant intracellular ras group-related LRR 3
ppa003008m.g	scaffold_6	-14.3144	-1.07551	1.25e-21	Down	glucan synthase-like 12
ppa008999m.g	scaffold_6	-17.5145	1.07475	0.00203114	Up	electron transport SCO1/SenC family protein
ppa013573m.g	scaffold_2	-12.5091	1.07328	1.44e-69	Up	cyclic nucleotide gated channel 1
ppa000501m.g	scaffold_2	-17.0679	1.0731	0.000445302	Up	Disease resistance protein (TIR-NBS-LRR class) family
ppa013682m.g	scaffold_1	-14.4203	1.0729	1.51e-19	Up	heat stable protein 1
ppa002905m.g	scaffold_1	-14.7993	-1.07188	1.52e-15	Down	Rhamnogalacturonate lyase family protein
ppa010894m.g	scaffold_3	-14.5161	1.07164	2.26e-18	Up	PQ-loop repeat family protein / transmembrane family protein
ppa006308m.g	scaffold_1	-15.8569	-1.07068	3.5e-08	Down	Exostosin family protein
ppa025539m.g	scaffold_7	-15.2619	1.07048	1.41e-11	Up	DA1-related protein 5
ppa024581m.g	scaffold_6	-16.0469	1.0674	2.54e-07	Up	Seven transmembrane MLO family protein
ppa006715m.g	scaffold_5	-13.4224	-1.06626	4.39e-38	Down	Homeodomain-like superfamily protein
ppa004263m.g	scaffold_6	-14.4565	1.06254	6.52e-19	Up	sulfoquinovosyldiacylglycerol 2
ppa009176m.g	scaffold_5	-15.3622	-1.06076	6.34e-11	Down	Uncharacterised protein family (UPF0497)
ppa024678m.g	scaffold_6	-15.7198	-1.06076	1.18e-08	Down
ppa019890m.g	scaffold_6	-16.0759	-1.06076	3.28e-07	Down
ppa007755m.g	scaffold_6	-16.2604	-1.06076	1.33e-06	Down	decapping 1
ppa002706m.g	scaffold_4	-17.7198	-1.06076	0.00591843	Down	SH2 domain protein A
ppa018241m.g	scaffold_1	-17.9124	-1.06076	0.00750818	Down	RNA-directed DNA methylation 4
ppa007422m.g	scaffold_3	-14.6834	-1.05929	1.87e-16	Down	ARM repeat superfamily protein
ppb014677m.g	scaffold_5	-16.9379	1.05808	0.000258261	Up	Ribosomal protein S24/S35, mitochondrial
ppa009668m.g	scaffold_6	-17.6621	1.05472	0.00406512	Up	Chloroplast J-like domain 1
ppa018265m.g	scaffold_5	-17.6621	1.05472	0.00406512	Up	RING/U-box superfamily protein
ppa009027m.g	scaffold_2	-14.6897	1.05401	6.02e-16	Up	NAD(P)-linked oxidoreductase superfamily protein
ppa003624m.g	scaffold_8	-17.3093	-1.05172	0.00116864	Down	CTP synthase family protein
ppa012995m.g	scaffold_8	-14.8771	1.0515	3.6e-14	Up
ppa006162m.g	scaffold_1	-16.1032	1.05095	9.03e-07	Up	SNARE associated Golgi protein family
ppa003911m.g	scaffold_1	-13.7674	1.04949	6.37e-29	Up	Class II aminoacyl-tRNA and biotin synthetases superfamily protein
ppa008875m.g	scaffold_8	-14.365	1.04851	1.63e-19	Up	alpha/beta-Hydrolases superfamily protein
ppa003837m.g	scaffold_5	-15.8998	1.04817	1.15e-07	Up	GDA1/CD39 nucleoside phosphatase family protein
ppa009088m.g	scaffold_8	-17.7875	-1.04816	0.00714873	Down	NmrA-like negative transcriptional regulator family protein
ppa018620m.g	scaffold_5	-17.1031	-1.04508	0.000408777	Down
ppa018031m.g	scaffold_8	-16.5629	1.04436	4.04e-05	Up	glycosyl hydrolase family 81 protein
ppb008326m.g	scaffold_1	-15.5988	-1.04418	2.57e-09	Down	phloem protein 2-B12
ppa007663m.g	scaffold_3	-12.4491	-1.04363	3.95e-70	Down	phytochrome-associated protein 1
ppa003129m.g	scaffold_3	-12.8152	1.04238	2.17e-53	Up	pescadillo-related
ppa020309m.g	scaffold_8	-14.1322	1.04223	1.7e-22	Up	Protein kinase superfamily protein
ppa003384m.g	scaffold_4	-14.0723	1.04043	3.91e-23	Up	HIS HF
ppa008071m.g	scaffold_9	-17.5996	1.03878	0.00337223	Up	pyrimidin 4
ppa005431m.g	scaffold_1	-12.2403	-1.03866	3.13e-80	Down	beta-amylase 1
ppa013739m.g	scaffold_8	-17.0305	-1.03839	0.0003907	Down	RING/U-box superfamily protein
ppa005867m.g	scaffold_6	-16.7836	1.03661	0.000191942	Up	GDA1/CD39 nucleoside phosphatase family protein
ppa018550m.g	scaffold_7	-15.8852	1.03529	1.3e-07	Up	NAC domain containing protein 50
ppa009957m.g	scaffold_6	-14.0746	-1.03482	1.94e-23	Down	alpha/beta-Hydrolases superfamily protein
ppa023714m.g	scaffold_5	-15.3991	-1.03429	2.26e-10	Down	Sterile alpha motif (SAM) domain-containing protein
ppa021576m.g	scaffold_1	-13.5769	1.03314	1.45e-31	Up	serine carboxypeptidase-like 45
ppa008285m.g	scaffold_8	-15.7663	1.03235	3.82e-08	Up	golgi nucleotide sugar transporter 1
ppa010845m.g	scaffold_8	-17.3513	1.03235	0.00247942	Up
ppa000654m.g	scaffold_2	-16.1694	-1.03203	1.92e-06	Down	ER-type Ca2+-ATPase 2
ppa012251m.g	scaffold_4	-12.2478	1.03064	1.29e-76	Up	Ribosomal protein L18ae/LX family protein
ppa004180m.g	scaffold_6	-17.2415	1.02984	0.00126139	Up	ARM repeat superfamily protein
ppa008653m.g	scaffold_1	-15.6218	1.02909	1.61e-08	Up	peroxisomal adenine nucleotide carrier 1
ppa009279m.g	scaffold_5	-15.4903	1.02639	3.35e-09	Up	EYES ABSENT homolog
ppa007278m.g	scaffold_7	-15.38	-1.02514	2.93e-10	Down	BREVIS RADIX-like 4
ppa008392m.g	scaffold_2	-16.5157	-1.02423	3.57e-05	Down	Calcium-dependent lipid-binding (CaLB domain) family protein
ppa015891m.g	scaffold_6	-15.3699	1.02413	5.2e-10	Up
ppa006282m.g	scaffold_5	-16.2179	1.02413	2.95e-06	Up	esterase/lipase/thioesterase family protein
ppa006727m.g	scaffold_1	-16.9549	1.02413	0.000350998	Up
ppa014534m.g	scaffold_7	-17.5398	1.02413	0.00279905	Up
ppa023740m.g	scaffold_1	-14.4919	1.02328	4.27e-17	Up	Phosphorylase superfamily protein
ppa003990m.g	scaffold_2	-16.5961	-1.02214	4.49e-05	Down	Amidohydrolase family
ppa005786m.g	scaffold_5	-15.7549	-1.02073	4.78e-08	Down	IQ-domain 22
ppa001518m.g	scaffold_2	-17.1947	1.0186	0.00104961	Up	U-box domain-containing protein kinase family protein
ppa000870m.g	scaffold_4	-16.576	1.01812	7.33e-05	Up	Ribosomal protein S5/Elongation factor G/III/V family protein
ppa002603m.g	scaffold_1	-16.576	1.01812	7.33e-05	Up	SHK1 binding protein 1
ppa002125m.g	scaffold_6	-14.282	-1.01749	5.38e-20	Down	Concanavalin A-like lectin protein kinase family protein
ppa012812m.g	scaffold_3	-14.6191	1.01701	9.5e-16	Up
ppa024322m.g	scaffold_1	-15.5852	-1.01696	6.15e-09	Down	RNA-binding (RRM/RBD/RNP motifs) family protein
ppa023167m.g	scaffold_4	-16.0488	1.01663	9.69e-07	Up	COP1-interacting protein 7
ppa009963m.g	scaffold_8	-16.0033	1.01606	1.03e-06	Up	ribonuclease 2
ppa011601m.g	scaffold_1	-13.2421	1.01532	4.7e-38	Up	proteasome beta subunit C1
ppa000565m.g	scaffold_3	-15.8748	1.01453	4.02e-07	Up	Homeodomain-like transcriptional regulator
ppa013607m.g	scaffold_4	-11.3987	-1.0143	1.05e-135	Down	Translation initiation factor SUI1 family protein
ppa023123m.g	scaffold_8	-16.3742	-1.01345	1.08e-05	Down
ppa012874m.g	scaffold_2	-12.8499	1.01324	2.25e-49	Up	Calcium-dependent lipid-binding (CaLB domain) family protein
ppa020904m.g	scaffold_3	-15.4349	1.01324	1.67e-09	Up	zinc finger (C2H2 type) family protein
ppa022384m.g	scaffold_2	-17.7568	1.01324	0.00921049	Up	NAC transcription factor-like 9
ppa010417m.g	scaffold_4	-15.347	1.01235	4.92e-10	Up
ppa007571m.g	scaffold_8	-14.5743	-1.01185	1.8e-16	Down	RING/U-box superfamily protein
ppa009955m.g	scaffold_5	-17.6131	1.01181	0.00462629	Up	Biotin/lipoate A/B protein ligase family
ppa016582m.g	scaffold_5	-16.5463	1.01119	6.13e-05	Up	cullin 1
ppa005154m.g	scaffold_6	-15.9723	-1.01064	8.12e-07	Down	Protein of unknown function (DUF674)
ppa013100m.g	scaffold_2	-15.7777	1.00963	9.3e-08	Up
ppa026117m.g	scaffold_6	-16.1211	-1.00916	2.8e-06	Down	Amino acid dehydrogenase family protein
ppa001296m.g	scaffold_6	-13.1341	-1.00769	1.82e-41	Down	Protein of unknown function, DUF593
ppa012931m.g	scaffold_6	-13.52	1.00695	2.41e-31	Up
ppa014757m.g	scaffold_1	-16.9635	1.00685	0.000475185	Up	Tetratricopeptide repeat (TPR)-like superfamily protein
ppa003498m.g	scaffold_7	-15.3498	1.00668	6.59e-10	Up	cationic amino acid transporter 9
ppa009545m.g	scaffold_1	-17.0839	-1.0066	0.000641249	Down	auxin-induced protein 13
ppa013759m.g	scaffold_4	-15.9206	1.00659	3.79e-07	Up	Vacuolar ATPase assembly integral membrane protein VMA21-like domain
ppa021635m.g	scaffold_6	-15.8789	1.00635	5.36e-07	Up	F-box/RNI-like superfamily protein
ppa008736m.g	scaffold_5	-15.7474	-1.00562	7.31e-08	Down
ppa010058m.g	scaffold_1	-13.4999	-1.00463	3.05e-32	Down	Galactose oxidase/kelch repeat superfamily protein
ppa009371m.g	scaffold_5	-16.1769	1.00319	5.67e-06	Up	Sec20 family protein
ppa004150m.g	scaffold_3	-14.7413	-1.0028	1.38e-14	Down	O-fucosyltransferase family protein
ppa008899m.g	scaffold_6	-17.6903	-1.00187	0.00921049	Down	NAD(P)-linked oxidoreductase superfamily protein
ppa008066m.g	scaffold_6	-14.7539	1.00002	6.36e-14	Up	UDP-XYL synthase 6
