# Supplementary material for: Gene Expression Changes during the Gummosis Development of Peach Shoots in Response to Lasiodiplodia theobromae Infection Using RNA-Seq
Source: Front Physiol. 2016 May 9;7:170. doi: 10.3389/fphys.2016.00170 (PMC4861008; doi:10.3389/fphys.2016.00170)
Supplement: Supplementary file 5 [file Table5.XLSX]

## Sheet: Top 10 upregulated clusters
Gene ontology term analysis of differentially expressed genes (top 10 upregulated clusters). J12 vs. C12 indicates a comparison between the inoculated (J) and control (C) peach shoots at 12 hours after inoculation.
	J12 vs. C12	J24 vs. C24	J48 vs. C48	J60 vs. C60
Annotation Cluster 1	Ribonucleoprotein; Ribosomal protein; Cytosolic part; Translation	Phenylpropanoid , flavonoid biosynthetic / metabolic process	Phenylpropanoid , flavonoid biosynthetic / metabolic process	Phenylpropanoid , flavonoid biosynthetic / metabolic process
Annotation Cluster 2	Aromatic compound; Phenylpropanoid and flavonoid biosynthetic process	Glycosyltransferase/Glucosyltransferase, UDP-glucosyltransferase activity	External encapsulating structure;Cell wall; Plant cell wall	Glycosyltransferase; UDP-glucosyltransferase activity
Annotation Cluster 3	Nucleolus; Nuclear lumen;Organelle lumen	External encapsulating structure; Cell wall	Glycosyltransferase/UDP-glucuronosyl/UDP-glucosyltransferase	UDP-glucuronosyl/UDP-glucosyltransferase
Annotation Cluster 4	Organic acid; Carboxylic acid;Amino acid biosynthetic process	Response to metal ion,inorganic substance, cadmium ion	Membrane; Intrinsic to membrane;Integral to membrane; Transport	External encapsulating structure; Plant cell wall
Annotation Cluster 5	Response to osmotic,salt and abiotic stimulus	UDP-glucuronosyl/UDP-glucosyltransferase; Carbohydrate transport and metabolism	UDP-glucuronosyl/UDP-glucosyltransferase; Carbohydrate transport	Response to cadmium ion, metal ion, inorganic substance
Annotation Cluster 6	glycosyltransferase UDP-glucosyltransferase; Carbohydrate transport and metabolism	Membrane; Transmembrane;Topological domain : Cytoplasmic	Oxidoreductase activity; Dioxygenase	Aromatic amino acid biosynthetic /metabolic process
Annotation Cluster 7	Alpha/beta hydrolase; Esterase; Lipase	Response to abiotic stimulus,osmotic stress and salt stress	Oxidation reduction; Electron carrier activity; Cytochrome P450	Response to abiotic stimulus, osmotic stress and salt stress
Annotation Cluster 8	Aromatic amino acid biosynthetic /metabolic process	Microtubule associated complex; Kinesin; Microtubule cytoskeleton	Glycoprotein; Glycosylation site; signal peptide	Water-soluble vitamin biosynthetic /metabolic process
Annotation Cluster 9	Jasmonic acid, fatty acid, oxylipin biosynthetic/ metabolic process	Organic acid, Carboxylic acid, cellular amino acid biosynthetic process	Response to cadmium ion, metal ion, inorganic substance	Amino acid transmembrane transporter
Annotation Cluster 10	Transport; Transmembrane; Transmembrane region	ATP ; Serine/threonine-protein kinase; Phosphorylation	Cofactor; Coenzyme; FAD binding	Oxidoreductase activity; Dioxygenase

## Sheet: Top 10 downregulated clusters
Gene ontology term analysis of differentially expressed genes (top 10 down-regulated clusters). J12 vs. C12 indicates a comparison between the inoculated (J) and control (C) peach shoots at 12 hours after inoculation.
	J12 vs. C12	J24 vs. C24	J48 vs. C48	J60 vs. C60
Annotation Cluster 1	Chloroplast; plastid; thylakoid	Chloroplast; plastid; thylakoid; transit peptide	Chloroplast; thylakoid; transit peptide; photosynthetic membrane	Chloroplast; thylakoid; transit peptide; photosynthetic membrane
Annotation Cluster 2	Chloroplast; plastid; transit peptide	Photosynthesis; light reaction	Photosynthesis; light reaction	Chloroplast; plastid; chloroplast envelope
Annotation Cluster 3	Plastid; chloroplast; organelle envelope	Thylakoid, plastid and chloroplast lumen	plastid and chloroplast envelope	Photosynthesis; light reaction
Annotation Cluster 4	ATP-binding; protein kinase ; receptor; nucleotide-binding;	Photosystem; Photosynthesis	Thylakoid; plastid thylakoid lumen	Photosynthesis; Photosystem; photosystem II
Annotation Cluster 5	Starch, glucan and polysaccharide metabolic process	Photosystem; chloroplast photosystem II	Photosystem; photosynthesis	thylakoid; thylakoid lumen; Photosystem; transit peptide
Annotation Cluster 6	response to abiotic stimulus and light stimulus	response to abiotic and light stimulus	Photosystem; photosystem II	response to abiotic and light stimulus
Annotation Cluster 7	Photosynthesis; electron transport chain	photosynthetic electron transport chain	response to abiotic and light stimulus	photosynthetic electron transport chain
Annotation Cluster 8	Kinesin, motor protein; microtubule cytoskeleton	Response to temperature and cold stimulus	photosynthetic electron transport chain	transcription regulation; transcription factor activity
Annotation Cluster 9	Starch, polysaccharide, glucan and carbohydrate catabolic process	Photosynthesis; Chlorophyll A-B binding protein	Response to temperature and cold stimulus	Photosystem II; oxygen evolving complex
Annotation Cluster 10	Plastid, chloroplast thylakoid lumen; photosystem II	Nucleoid; plastid nucleoid; chromosome	Photosynthesis; Chlorophyll A-B binding protein	Glycoprotein; glycosylation site; signal peptide

## Sheet: Top 10 (co-DEGs)
Gene ontology term analysis of the co-differentially expressed genes (top 10 upregulated clusters and top 10 downregulated clusters). J vs. C represents the co-DEGs (co-upregulated and co-downregulated) among the four four comparisons performed (J12 vs. C12, J24 vs. C24, J48 vs. C48, and J60 vs. C60).
	J vs. C
	Upregulated clusters	Downregulated clusters
Annotation Cluster 1	Phenylpropanoid biosynthetic/metabolic process; Flavonoid biosynthesis	Plastid thylakoid; Chloroplast thylakoid; Photosynthetic membrane
Annotation Cluster 2	Oxidation reduction; Oxidoreductase	Plastid part; Chloroplast envelope;
Annotation Cluster 3	UDP-glucuronosyl/UDP-glucosyltransfer-ase; Carbohydrate transport and metabolism / Signal transduction mechanisms	Thylakoid; Photosynthesis; photosystem II; Organelle lumen; Calcium ion binding
Annotation Cluster 4	Response to cadmium ion, inorganic substance, metal ion	Photosynthesis; Light reaction; electron transport chain
Annotation Cluster 5	Aromatic amino acid biosynthesis	Response to cold, abiotic stimulus, temperature stimulus
Annotation Cluster 6	Dioxygenase; Oxidoreductase activity; Isopenicillin N synthase	Calvin cycle; Reductive pentose-phosphate cycle;
Annotation Cluster 7	Alpha/beta hydrolase fold-3; Lipase; Esterase	Oxygen evolving complex
Annotation Cluster 8	Membrane; Transmembrane; Transport	Defense response to bacterium
Annotation Cluster 9	Cellular amino acid biosynthetic process; Transit peptide:Chloroplast	Response to abiotic stimulus, light stimulus, radiation
Annotation Cluster 10	Transferase activity; Toxin catabolic process; Glutathione transferase activity	Regulation of photosynthesis, Light reaction
