# Supplementary material for: Gene Expression Changes during the Gummosis Development of Peach Shoots in Response to Lasiodiplodia theobromae Infection Using RNA-Seq
Source: Front Physiol. 2016 May 9;7:170. doi: 10.3389/fphys.2016.00170 (PMC4861008; doi:10.3389/fphys.2016.00170)
Supplement: Supplementary file 6 [file Table6.XLSX]

## Sheet: GO analysis
Gene ontology term analysis of differentially expressed genes involved in the starch, glucan and polysaccharide metabolism (using "J12 vs. C12" as an example). J12 vs. C12 indicates a comparison between the inoculated (J) and control (C) peach shoots at 12 hours after inoculation.
Category	Library pair	Enriched GO terms	Cluster frequency	p- value	genes in group
Biological process	J12 vs. C12	starch metabolic process	1.38221	8.01957e-18	ppa000905m.g，ppa007299m.g，ppa006836m.g，ppa000429m.g，ppa001074m.g，ppa002825m.g，ppa025097m.g，ppa000209m.g，ppa000782m.g，ppa004196m.g，ppa003812m.g，ppa001639m.g，ppb012900m.g，ppa004135m.g，ppa000951m.g，ppa004088m.g，ppa001199m.g，ppa011408m.g，ppa023764m.g，ppa002995m.g，ppa001312m.g，ppb024455m.g，ppa005450m.g
		glucan metabolic process	2.52404	2.12778e-14	ppa000905m.g, ppa009437m.g，ppa006836m.g，ppa000429m.g，ppa025097m.g，ppa024887m.g，ppa014785m.g，ppa000593m.g，ppa004196m.g，ppa007943m.g，ppa024725m.g，ppa000559m.g，ppa003812m.g，ppa001639m.g，ppa004135m.g，ppa026168m.g，ppa000951m.g，ppa004088m.g，ppa017487m.g，ppa011408m.g，ppa018204m.g，ppa002995m.g，ppa000074m.g，ppa005450m.g，ppb024455m.g，ppa007299m.g，ppa002825m.g，ppa001074m.g，ppa025159m.g，ppa000209m.g，ppa00078…
		polysaccharide metabolic process	2.88462	3.4056e-12	ppa000905m.g，ppa009437m.g，ppa006836m.g，ppa000429m.g，ppa025097m.g，ppa024887m.g，ppa014785m.g，ppa000593m.g，ppa004196m.g，ppa007943m.g，ppa024725m.g，ppa000559m.g，ppa003812m.g，ppa001639m.g，ppa026927m.g，ppa004135m.g，ppa026168m.g，ppa004334m.g，ppa000951m.g，ppa004088m.g，ppa017487m.g，ppa011408m.g，ppa018204m.g，ppa002995m.g，ppa000074m.g，ppa005450m.g，ppb024455m.g，ppa007299m.g，ppa009661m.g，ppa002825m.g，ppa001074…
		starch catabolic process	0.600962	2.23574e-08	ppa000905m.g，ppa000429m.g，ppa000951m.g，ppa000209m.g，ppa000782m.g，ppa011408m.g，ppa003812m.g，ppa001639m.g，ppa005450m.g，ppb024455m.g
		glucan catabolic process	0.721154	5.26794e-05	ppa000905m.g，ppa000429m.g，ppa000951m.g，ppa025159m.g，ppa000209m.g，ppa014785m.g，ppa000782m.g，ppa011408m.g，ppa003812m.g，ppa001639m.g，ppa005450m.g，ppb024455m.g
		polysaccharide catabolic process	0.961538	0.000163438	ppa000905m.g，ppa000429m.g，ppa009661m.g，ppa025159m.g，ppa000209m.g，ppa014785m.g，ppa002767m.g，ppa000782m.g，ppa003812m.g，ppa001639m.g，ppa026927m.g，ppa004334m.g，ppa000951m.g，ppa011408m.g，ppb024455m.g，ppa005450m.g
		carbohydrate catabolic process	1.80288	0.000218295	ppa000905m.g，ppa000429m.g，ppa014785m.g，ppa003812m.g，ppa001639m.g，ppa007744m.g，ppa005598m.g，ppa026927m.g，ppa004334m.g，ppa000951m.g，ppa011408m.g，ppa000357m.g，ppa005031m.g，ppa005450m.g，ppb024455m.g，ppa009661m.g，ppa002825m.g，ppa003108m.g，ppa025159m.g，ppa000209m.g，ppa007769m.g，ppa002767m.g，ppa000782m.g，ppa009259m.g，ppa005150m.g，ppa005860m.g，ppa006610m.g，ppa027044m.g，ppa006746m.g，ppa003253m.g

## Sheet: RPKM
RPKM values of differentially expressed genes involved in the starch, glucan and polysaccharide metabolism (using "J12 vs. C12" as an example )
	gene	C12	C24	C48	C60	J12	J24	J48	J60	anotation
starch metabolic process	ppa000905m.g	6.38	3.99	7.02	6.48	2.02	3.27	4.58	7.57	limit dextrinase
	ppa007299m.g	27.14	18.24	26.49	29.95	9.58	12.38	15.03	16.1	dual specificity protein phosphatase (DsPTP1) family protein
	ppa006836m.g	26.67	44.57	90.25	59.75	4.01	3.31	18.26	14.32	sedoheptulose-bisphosphatase
	ppa000429m.g	54.49	30.32	25.9	40.08	9.84	12.72	17.45	24.44	catalytics;carbohydrate kinases;phosphoglucan, water dikinases
	ppa001074m.g	30.07	18.56	20.08	18.08	8.21	14.88	14.08	16.04	starch synthase 3
	ppa002825m.g	50.54	52.08	58.75	67.15	19.04	14.46	24.68	34.14	phosphoglucomutase
	ppa025097m.g	16.74	11.18	15.22	17.11	3.64	6.53	9.04	9.6	isoamylase 1
	ppa000209m.g	90.11	22.52	30.56	45.03	19.38	16.69	28.98	22.56	Pyruvate phosphate dikinase, PEP/pyruvate binding domain
	ppa000782m.g	27.92	25.45	19.64	23.34	11	17.17	17.72	21.51	disproportionating enzyme 2
	ppa004196m.g	47.04	61.85	69.67	66.88	19.63	36.18	47.9	58.16	ADP glucose pyrophosphorylase 1
	ppa003812m.g	128.5	78.45	169.25	185.61	24.08	26.39	172.25	134.02	chloroplast beta-amylase
	ppa001639m.g	61.39	25.33	35.65	53.42	19.1	17.08	25.84	28.29	isoamylase 3
	ppb012900m.g	4.23	1.76	5.73	3.07	0	0.19	0.26	1.66	ADP glucose pyrophosphorylase large subunit 1
	ppa004135m.g	37.95	22.32	28.83	44.98	15.63	17.22	23.24	26.56	ADPGLC-PPase large subunit
	ppa000951m.g	8.09	2.9	2.15	1.33	4.07	3.95	4.13	3.29	alpha-amylase-like 3
	ppa004088m.g	5.19	5.28	4.58	4.4	1.83	2.24	2.33	3.58	starch synthase 4
	ppa001199m.g	12.75	6.79	13.35	18.55	3.38	4.71	9.51	11.28	debranching enzyme 1
	ppa011408m.g	1.66	2.06	1.04	2.93	1.48	0.4	0.33	0.18	disproportionating enzyme
	ppa023764m.g	5.27	0.33	0.66	0.6	0.63	0.25	0.31	0.6	ADP glucose pyrophosphorylase large subunit 1
	ppa002995m.g	139.52	32.92	23.56	173.23	52.29	14.58	17.19	33.7	UDP-Glycosyltransferase superfamily protein
	ppa001312m.g	53.98	18.48	27.22	42.75	9.16	9.8	14.8	19.16	starch branching enzyme 2.2
	ppb024455m.g	0.74	3.09	2.78	2.83	4.95	1.06	2.2	3.26
	ppa005450m.g	7.57	9.93	14.71	10.32	2.73	6.64	8.92	6.49	beta-amylase 4
glucan metabolic process	ppa000905m.g	6.38	3.99	7.02	6.48	2.02	3.27	4.58	7.57	limit dextrinase
	ppa009437m.g	41.4	33.65	47.27	105.7	5.64	10.34	18.24	13.11	xyloglucan endotransglucosylase/hydrolase 32
	ppa006836m.g	26.67	44.57	90.25	59.75	4.01	3.31	18.26	14.32	sedoheptulose-bisphosphatase
	ppa000429m.g	54.49	30.32	25.9	40.08	9.84	12.72	17.45	24.44	catalytics;carbohydrate kinases;phosphoglucan, water dikinases
	ppa025097m.g	16.74	11.18	15.22	17.11	3.64	6.53	9.04	9.6	isoamylase 1
	ppa024887m.g	24.88	9.65	5.72	6.9	6.17	7.5	5.83	7.19	glucan synthase-like 10
	ppa014785m.g	0	0	0	0	0	0.09	0.3	0.09	glycosyl hydrolase 9B1
	ppa000593m.g	58.92	22.53	21.71	27.69	15.71	21.75	15.39	21.08	Cellulose synthase family protein
	ppa004196m.g	47.04	61.85	69.67	66.88	19.63	36.18	47.9	58.16	ADP glucose pyrophosphorylase 1
	ppa007943m.g	3.68	3.59	2	6.97	1.24	2.26	1.16	0.85	xyloglucan endotransglucosylase/hydrolase 32
	ppa024725m.g	1.26	0.06	0.28	0.05	0.11	0.18	0	0	cellulose synthase family protein
	ppa000559m.g	82.08	54.93	40.36	75.79	49.88	65.97	39.9	29.38	cellulose synthase A9
	ppa003812m.g	128.5	78.45	169.25	185.61	24.08	26.39	172.25	134.02	chloroplast beta-amylase
	ppa001639m.g	61.39	25.33	35.65	53.42	19.1	17.08	25.84	28.29	isoamylase 3
	ppa004135m.g	37.95	22.32	28.83	44.98	15.63	17.22	23.24	26.56	ADPGLC-PPase large subunit
	ppa026168m.g	29.74	9.13	4.76	4.63	7.12	7.79	5.75	6.2	glucan synthase-like 8
	ppa000951m.g	8.09	2.9	2.15	1.33	4.07	3.95	4.13	3.29	alpha-amylase-like 3
	ppa004088m.g	5.19	5.28	4.58	4.4	1.83	2.24	2.33	3.58	starch synthase 4
	ppa017487m.g	0	0.19	0	0.2	0.21	0.5	0	0	xyloglucan endotransglucosylase/hydrolase 16
	ppa011408m.g	1.66	2.06	1.04	2.93	1.48	0.4	0.33	0.18	disproportionating enzyme
	ppa018204m.g	0.42	0	0	0.07	0	0.12	0.05	0	cellulose synthase like E1
	ppa002995m.g	139.52	32.92	23.56	173.23	52.29	14.58	17.19	33.7	UDP-Glycosyltransferase superfamily protein
	ppa000074m.g	205.41	55.83	81.51	71.84	48.15	44.23	63.65	72.87	callose synthase 1
	ppa005450m.g	7.57	9.93	14.71	10.32	2.73	6.64	8.92	6.49	beta-amylase 4
	ppb024455m.g	0.74	3.09	2.78	2.83	4.95	1.06	2.2	3.26
	ppa007299m.g	27.14	18.24	26.49	29.95	9.58	12.38	15.03	16.1	dual specificity protein phosphatase (DsPTP1) family protein
	ppa002825m.g	50.54	52.08	58.75	67.15	19.04	14.46	24.68	34.14	phosphoglucomutase
	ppa001074m.g	30.07	18.56	20.08	18.08	8.21	14.88	14.08	16.04	starch synthase 3
	ppa025159m.g	3.83	1.49	2.47	5.14	1.06	1.59	2.65	0.27	glycosyl hydrolase 9B18
	ppa000209m.g	90.11	22.52	30.56	45.03	19.38	16.69	28.98	22.56	Pyruvate phosphate dikinase, PEP/pyruvate binding domain
	ppa000782m.g	27.92	25.45	19.64	23.34	11	17.17	17.72	21.51	disproportionating enzyme 2
	ppa009350m.g	377.27	175.18	219.23	238.14	96.43	111.07	191.36	158.03	xyloglucan endotransglucosylase/hydrolase 9
	ppa000077m.g	3.31	1.17	1.63	2.34	1.09	1.61	2.33	1.47	glucan synthase-like 7
	ppa015713m.g	0.22	0	0	0	0	0	0	0	Xyloglucan endotransglucosylase/hydrolase family protein
	ppb012900m.g	4.23	1.76	5.73	3.07	0	0.19	0.26	1.66	ADP glucose pyrophosphorylase large subunit 1
	ppa009472m.g	170.67	135.34	335.68	380.35	6.6	85.8	170.04	144.51	xyloglucan endotransglucosylase/hydrolase 6
	ppa001199m.g	12.75	6.79	13.35	18.55	3.38	4.71	9.51	11.28	debranching enzyme 1
	ppa007618m.g	155.31	120.81	169.35	242.11	58.84	68.7	81.01	97.83	Glucose-1-phosphate adenylyltransferase family protein
	ppa023764m.g	5.27	0.33	0.66	0.6	0.63	0.25	0.31	0.6	ADP glucose pyrophosphorylase large subunit 1
	ppa003008m.g	31.49	11.96	14.79	29.8	15.62	12.73	14.15	14.2	glucan synthase-like 12
	ppa001734m.g	48.2	44.82	49.16	46.08	12.68	31.55	48.94	84.01	starch synthase 2
	ppa001312m.g	53.98	18.48	27.22	42.75	9.16	9.8	14.8	19.16	starch branching enzyme 2.2
polysaccharide metabolic process	ppa000905m.g	6.38	3.99	7.02	6.48	2.02	3.27	4.58	7.57	limit dextrinase
	ppa009437m.g	41.4	33.65	47.27	105.7	5.64	10.34	18.24	13.11	xyloglucan endotransglucosylase/hydrolase 32
	ppa006836m.g	26.67	44.57	90.25	59.75	4.01	3.31	18.26	14.32	sedoheptulose-bisphosphatase
	ppa000429m.g	54.49	30.32	25.9	40.08	9.84	12.72	17.45	24.44	catalytics;carbohydrate kinases;phosphoglucan, water dikinases
	ppa025097m.g	16.74	11.18	15.22	17.11	3.64	6.53	9.04	9.6	isoamylase 1
	ppa024887m.g	24.88	9.65	5.72	6.9	6.17	7.5	5.83	7.19	glucan synthase-like 10
	ppa014785m.g	0	0	0	0	0	0.09	0.3	0.09	glycosyl hydrolase 9B1
	ppa000593m.g	58.92	22.53	21.71	27.69	15.71	21.75	15.39	21.08	Cellulose synthase family protein
	ppa004196m.g	47.04	61.85	69.67	66.88	19.63	36.18	47.9	58.16	ADP glucose pyrophosphorylase 1
	ppa007943m.g	3.68	3.59	2	6.97	1.24	2.26	1.16	0.85	xyloglucan endotransglucosylase/hydrolase 32
	ppa024725m.g	1.26	0.06	0.28	0.05	0.11	0.18	0	0	cellulose synthase family protein
	ppa000559m.g	82.08	54.93	40.36	75.79	49.88	65.97	39.9	29.38	cellulose synthase A9
	ppa003812m.g	128.5	78.45	169.25	185.61	24.08	26.39	172.25	134.02	chloroplast beta-amylase
	ppa001639m.g	61.39	25.33	35.65	53.42	19.1	17.08	25.84	28.29	isoamylase 3
	ppa026927m.g	9.85	6.15	4.51	5.92	1.94	0	0	0	chitinase A
	ppa004135m.g	37.95	22.32	28.83	44.98	15.63	17.22	23.24	26.56	ADPGLC-PPase large subunit
	ppa026168m.g	29.74	9.13	4.76	4.63	7.12	7.79	5.75	6.2	glucan synthase-like 8
	ppa004334m.g	73.86	32.17	28.97	35.94	9.88	8.45	10.24	11.99	beta-amylase 6
	ppa000951m.g	8.09	2.9	2.15	1.33	4.07	3.95	4.13	3.29	alpha-amylase-like 3
	ppa004088m.g	5.19	5.28	4.58	4.4	1.83	2.24	2.33	3.58	starch synthase 4
	ppa017487m.g	0	0.19	0	0.2	0.21	0.5	0	0	xyloglucan endotransglucosylase/hydrolase 16
	ppa011408m.g	1.66	2.06	1.04	2.93	1.48	0.4	0.33	0.18	disproportionating enzyme
	ppa018204m.g	0.42	0	0	0.07	0	0.12	0.05	0	cellulose synthase like E1
	ppa002995m.g	139.52	32.92	23.56	173.23	52.29	14.58	17.19	33.7	UDP-Glycosyltransferase superfamily protein
	ppa000074m.g	205.41	55.83	81.51	71.84	48.15	44.23	63.65	72.87	callose synthase 1
	ppa005450m.g	7.57	9.93	14.71	10.32	2.73	6.64	8.92	6.49	beta-amylase 4
	ppb024455m.g	0.74	3.09	2.78	2.83	4.95	1.06	2.2	3.26
	ppa007299m.g	27.14	18.24	26.49	29.95	9.58	12.38	15.03	16.1	dual specificity protein phosphatase (DsPTP1) family protein
	ppa009661m.g	313.85	156.14	330.17	64.69	110.81	68.18	202.14	55.12	homolog of carrot EP3-3 chitinase
	ppa002825m.g	50.54	52.08	58.75	67.15	19.04	14.46	24.68	34.14	phosphoglucomutase
	ppa001074m.g	30.07	18.56	20.08	18.08	8.21	14.88	14.08	16.04	starch synthase 3
	ppa025159m.g	3.83	1.49	2.47	5.14	1.06	1.59	2.65	0.27	glycosyl hydrolase 9B18
	ppa000209m.g	90.11	22.52	30.56	45.03	19.38	16.69	28.98	22.56	Pyruvate phosphate dikinase, PEP/pyruvate binding domain
	ppa002767m.g	6.16	1.9	2.5	1.55	2.31	1.21	4.39	1.18	alpha-L-arabinofuranosidase 1
	ppa000782m.g	27.92	25.45	19.64	23.34	11	17.17	17.72	21.51	disproportionating enzyme 2
	ppa009350m.g	377.27	175.18	219.23	238.14	96.43	111.07	191.36	158.03	xyloglucan endotransglucosylase/hydrolase 9
	ppa000077m.g	3.31	1.17	1.63	2.34	1.09	1.61	2.33	1.47	glucan synthase-like 7
	ppa015713m.g	0.22	0	0	0	0	0	0	0	Xyloglucan endotransglucosylase/hydrolase family protein
	ppb012900m.g	4.23	1.76	5.73	3.07	0	0.19	0.26	1.66	ADP glucose pyrophosphorylase large subunit 1
	ppa022398m.g	20.86	11.47	13.29	12.66	8.25	10.72	14.79	13.58	D-alanine--D-alanine ligase family
	ppa007777m.g	1.74	4.16	1.24	6.28	3.06	4.7	1.8	1.74	galacturonosyltransferase-like 2
	ppa009472m.g	170.67	135.34	335.68	380.35	6.6	85.8	170.04	144.51	xyloglucan endotransglucosylase/hydrolase 6
	ppa001199m.g	12.75	6.79	13.35	18.55	3.38	4.71	9.51	11.28	debranching enzyme 1
	ppa007618m.g	155.31	120.81	169.35	242.11	58.84	68.7	81.01	97.83	Glucose-1-phosphate adenylyltransferase family protein
	ppa023764m.g	5.27	0.33	0.66	0.6	0.63	0.25	0.31	0.6	ADP glucose pyrophosphorylase large subunit 1
	ppa003008m.g	31.49	11.96	14.79	29.8	15.62	12.73	14.15	14.2	glucan synthase-like 12
	ppa001734m.g	48.2	44.82	49.16	46.08	12.68	31.55	48.94	84.01	starch synthase 2
	ppa001312m.g	53.98	18.48	27.22	42.75	9.16	9.8	14.8	19.16	starch branching enzyme 2.2
starch catabolic process	ppa000905m.g	6.38	3.99	7.02	6.48	2.02	3.27	4.58	7.57	limit dextrinase
	ppa000429m.g	54.49	30.32	25.9	40.08	9.84	12.72	17.45	24.44	catalytics;carbohydrate kinases;phosphoglucan, water dikinases
	ppa000951m.g	8.09	2.9	2.15	1.33	4.07	3.95	4.13	3.29	alpha-amylase-like 3
	ppa000209m.g	90.11	22.52	30.56	45.03	19.38	16.69	28.98	22.56	Pyruvate phosphate dikinase, PEP/pyruvate binding domain
	ppa000782m.g	27.92	25.45	19.64	23.34	11	17.17	17.72	21.51	disproportionating enzyme 2
	ppa011408m.g	1.66	2.06	1.04	2.93	1.48	0.4	0.33	0.18	disproportionating enzyme
	ppa003812m.g	128.5	78.45	169.25	185.61	24.08	26.39	172.25	134.02	chloroplast beta-amylase
	ppa001639m.g	61.39	25.33	35.65	53.42	19.1	17.08	25.84	28.29	isoamylase 3
	ppa005450m.g	7.57	9.93	14.71	10.32	2.73	6.64	8.92	6.49	beta-amylase 4
	ppb024455m.g	0.74	3.09	2.78	2.83	4.95	1.06	2.2	3.26
glucan catabolic process	ppa000905m.g	6.38	3.99	7.02	6.48	2.02	3.27	4.58	7.57	limit dextrinase
	ppa000429m.g	54.49	30.32	25.9	40.08	9.84	12.72	17.45	24.44	catalytics;carbohydrate kinases;phosphoglucan, water dikinases
	ppa000951m.g	8.09	2.9	2.15	1.33	4.07	3.95	4.13	3.29	alpha-amylase-like 3
	ppa025159m.g	3.83	1.49	2.47	5.14	1.06	1.59	2.65	0.27	glycosyl hydrolase 9B18
	ppa000209m.g	90.11	22.52	30.56	45.03	19.38	16.69	28.98	22.56	Pyruvate phosphate dikinase, PEP/pyruvate binding domain
	ppa014785m.g	0	0	0	0	0	0.09	0.3	0.09	glycosyl hydrolase 9B1
	ppa000782m.g	27.92	25.45	19.64	23.34	11	17.17	17.72	21.51	disproportionating enzyme 2
	ppa011408m.g	1.66	2.06	1.04	2.93	1.48	0.4	0.33	0.18	disproportionating enzyme
	ppa003812m.g	128.5	78.45	169.25	185.61	24.08	26.39	172.25	134.02	chloroplast beta-amylase
	ppa001639m.g	61.39	25.33	35.65	53.42	19.1	17.08	25.84	28.29	isoamylase 3
	ppa005450m.g	7.57	9.93	14.71	10.32	2.73	6.64	8.92	6.49	beta-amylase 4
	ppb024455m.g	0.74	3.09	2.78	2.83	4.95	1.06	2.2	3.26
polysaccharide catabolic process	ppa000905m.g	6.38	3.99	7.02	6.48	2.02	3.27	4.58	7.57	limit dextrinase
	ppa000429m.g	54.49	30.32	25.9	40.08	9.84	12.72	17.45	24.44	catalytics;carbohydrate kinases;phosphoglucan, water dikinases
	ppa009661m.g	313.85	156.14	330.17	64.69	110.81	68.18	202.14	55.12	homolog of carrot EP3-3 chitinase
	ppa025159m.g	3.83	1.49	2.47	5.14	1.06	1.59	2.65	0.27	glycosyl hydrolase 9B18
	ppa000209m.g	90.11	22.52	30.56	45.03	19.38	16.69	28.98	22.56	Pyruvate phosphate dikinase, PEP/pyruvate binding domain
	ppa014785m.g	0	0	0	0	0	0.09	0.3	0.09	glycosyl hydrolase 9B1
	ppa002767m.g	6.16	1.9	2.5	1.55	2.31	1.21	4.39	1.18	alpha-L-arabinofuranosidase 1
	ppa000782m.g	27.92	25.45	19.64	23.34	11	17.17	17.72	21.51	disproportionating enzyme 2
	ppa003812m.g	128.5	78.45	169.25	185.61	24.08	26.39	172.25	134.02	chloroplast beta-amylase
	ppa001639m.g	61.39	25.33	35.65	53.42	19.1	17.08	25.84	28.29	isoamylase 3
	ppa026927m.g	9.85	6.15	4.51	5.92	1.94	0	0	0	chitinase A
	ppa004334m.g	73.86	32.17	28.97	35.94	9.88	8.45	10.24	11.99	beta-amylase 6
	ppa000951m.g	8.09	2.9	2.15	1.33	4.07	3.95	4.13	3.29	alpha-amylase-like 3
	ppa011408m.g	1.66	2.06	1.04	2.93	1.48	0.4	0.33	0.18	disproportionating enzyme
	ppb024455m.g	0.74	3.09	2.78	2.83	4.95	1.06	2.2	3.26
	ppa005450m.g	7.57	9.93	14.71	10.32	2.73	6.64	8.92	6.49	beta-amylase 4
carbohydrate catabolic process	ppa000905m.g	6.38	3.99	7.02	6.48	2.02	3.27	4.58	7.57	limit dextrinase
	ppa000429m.g	54.49	30.32	25.9	40.08	9.84	12.72	17.45	24.44	catalytics;carbohydrate kinases;phosphoglucan, water dikinases
	ppa014785m.g	0	0	0	0	0	0.09	0.3	0.09	glycosyl hydrolase 9B1
	ppa003812m.g	128.5	78.45	169.25	185.61	24.08	26.39	172.25	134.02	chloroplast beta-amylase
	ppa001639m.g	61.39	25.33	35.65	53.42	19.1	17.08	25.84	28.29	isoamylase 3
	ppa007744m.g	8.07	24.04	117.62	153.53	0.72	0.35	6.87	10.61	Aldolase superfamily protein
	ppa005598m.g	16.56	131.62	151.65	133.44	3.25	4.56	10.59	22.31	glyceraldehyde-3-phosphate dehydrogenase B subunit
	ppa026927m.g	9.85	6.15	4.51	5.92	1.94	0	0	0	chitinase A
	ppa004334m.g	73.86	32.17	28.97	35.94	9.88	8.45	10.24	11.99	beta-amylase 6
	ppa000951m.g	8.09	2.9	2.15	1.33	4.07	3.95	4.13	3.29	alpha-amylase-like 3
	ppa011408m.g	1.66	2.06	1.04	2.93	1.48	0.4	0.33	0.18	disproportionating enzyme
	ppa000357m.g	28.37	18.59	22.04	27.33	11.57	13.45	20.31	29.66	ketose-bisphosphate aldolase class-II family protein
	ppa005031m.g	124.5	209.12	286.69	275.88	37.91	53.44	93.84	109.86	Phosphoglycerate kinase family protein
	ppa005450m.g	7.57	9.93	14.71	10.32	2.73	6.64	8.92	6.49	beta-amylase 4
	ppb024455m.g	0.74	3.09	2.78	2.83	4.95	1.06	2.2	3.26
	ppa009661m.g	313.85	156.14	330.17	64.69	110.81	68.18	202.14	55.12	homolog of carrot EP3-3 chitinase
	ppa002825m.g	50.54	52.08	58.75	67.15	19.04	14.46	24.68	34.14	phosphoglucomutase
	ppa003108m.g	2.77	2	3	1.49	0.64	0.6	0.49	0.7	phosphoglycerate kinase 1
	ppa025159m.g	3.83	1.49	2.47	5.14	1.06	1.59	2.65	0.27	glycosyl hydrolase 9B18
	ppa000209m.g	90.11	22.52	30.56	45.03	19.38	16.69	28.98	22.56	Pyruvate phosphate dikinase, PEP/pyruvate binding domain
	ppa007769m.g	11.17	54.21	84.19	59.35	1.51	7.19	13.17	16.43	peroxisomal NAD-malate dehydrogenase 1
	ppa002767m.g	6.16	1.9	2.5	1.55	2.31	1.21	4.39	1.18	alpha-L-arabinofuranosidase 1
	ppa000782m.g	27.92	25.45	19.64	23.34	11	17.17	17.72	21.51	disproportionating enzyme 2
	ppa009259m.g	7.93	19.2	22.76	17.42	3.36	3.71	3.46	4.6	NagB/RpiA/CoA transferase-like superfamily protein
	ppa005150m.g	15.68	4.75	1.26	5.16	1.37	3.45	0.92	0.56	6-phosphogluconate dehydrogenase family protein
	ppa005860m.g	97.04	118.86	131.28	92.47	25.52	39.8	79.55	93.33	lactate/malate dehydrogenase family protein
	ppa006610m.g	54.27	160.09	197.36	142.49	11.56	18.25	43.1	66.84	glyceraldehyde 3-phosphate dehydrogenase A subunit 2
	ppa027044m.g	0.81	0.65	0.19	1.05	0.2	0.39	0.35	1.06	ABC-2 and Plant PDR ABC-type transporter family protein
	ppa006746m.g	295.72	924.5	971.47	653.15	47.05	139.9	290.93	319.76	fructose-bisphosphate aldolase 2
	ppa003253m.g	23.56	24.26	24.34	21.96	4.96	12.76	15.65	15.81	glucose-6-phosphate dehydrogenase 1
