# Supplementary material for: Gene Expression Changes during the Gummosis Development of Peach Shoots in Response to Lasiodiplodia theobromae Infection Using RNA-Seq
Source: Front Physiol. 2016 May 9;7:170. doi: 10.3389/fphys.2016.00170 (PMC4861008; doi:10.3389/fphys.2016.00170)
Supplement: Supplementary file 7 [file Table7.XLSX]

## Sheet: Sheet1
Gene-specific primers assayed in the quantitative real-time-PCR analysis
Differentially expressed genes
ID in GDR database	Gene description	Forward primer sequence	Reverse primer sequence
ppa006841m	S-adenosylmethionine synthetase family protein	TGCCTGAGCCTTTGTCTGT	AAACCTTCCATTGCCACCC
ppa023839m	ethylene response factor 1	GGAGATGCTGCTCTATGATGC	TAGGACTTTTCCGTTGTGGGT
ppa016458m	1-aminocyclopropane-1-carboxylic acid (ACC) synthase 6	AATTTCATGGGAAAAACGAGAG	TGGATAATAAGGAACAGGCACC
ppa012014m	ethylene responsive element binding factor 2	CATCATCTTCGCCATCGTCT	CCTGCGTATTTTGTGCCTCC
ppa008791m	ethylene-forming enzyme	GCAACTACCCTCCTTGTCCCA	CTCCACACTCTTGTACTTCCCATT
ppa001786m	ET receptor 2	GGATAATGGAAGTCAGGGAAGG	GGTCATCGCAATCTCAAATCTA
ppa008859m	basic chitinase	GTGATGTCAGCAGCGTCGTTAG	GCAGCAAGCTCCTTCTTCCTTAC
ppa026046m	related to ABI3/VP1 2	CGTGTGTGGCTAGGAACCTT	GACGATCTCGGCCTTGGAAT
ppa001867m	cellulose synthase like G2	GTTATGATGGGGTTGGAGGGC	GCTTGTTGTTTTGGTGGAGGG
ppa023599m	UDP-Glycosyltransferase superfamily protein 72B3	CCATATCCTCCACCTTTCTCC	ATTAGCCACATCAAATGCGTC
ppa005161m	indole-3-acetate beta-D-glucosyltransferase	CCAGTTCGCAAAGCATCTCAT	ATCCATTGTCGTAACCGTCAG
ppa005290m	UDP-glucosyl transferase 71B6	TCGGTGGTGTTCCTGTGCTTT	GCCCATCCTATGACCTTCCCT
ppa012496m	Uridine diphosphate glycosyltransferase 74E2	GCTTTGAGTTTGGGGGTTCC	CCATTTGAGGGCGTTGATTT
ppa025073m	UDP-glucosyl transferase 88A1	TCCCACTCCCCCTGTCTACTAC	CTCCAACCCATACGCTATCTCC
ppa001730m	putative galactinol-sucrose galactosyltransferase 2	GTGGATGACTCAGAGGATGGG	GGCAGGAAGACGGTGTAGATG
ppa001535m	sucrose synthase 4	TTCACATATTCTTCGTGTTCCC	TGTTCCCATCACTGTAGTTTCC
ppa016033m	UDP-glucosyl transferase 73B5	AAACAGAGAGGAGGAGTTATGGG	CTACTGAATTGGGTGTCTTGGAA
ppa002099m	phenylalanine ammonia-lyase 1	ACCTCCCACAGAAGAACAAAG	CAAATCTTATGCCAGAGTAGCC
ppa004804m	don-glucosyltransferase 1	AGATTGGTGCCAGGCTTACT	CGTGTTGGGTTGAGATGAGG
ppa007615m	elicitor-activated gene 3-1	CAGTTTCTGCTGTCCACCCTC	ACCAGCCACTATCTTCCTTCC
ppa022401m	4-coumarate-CoA ligase 3	GCAGTCTTGGGTCAGGGATA	AGCAACCAGTTTCAGCGTCA
ppa008244m	NAD(P)-binding Rossmann-fold superfamily protein	TTTCCATGTAGCAACTCCCTT	CCAAACCACTCCCATCCTC
ppa017145m	Transducin/WD40 repeat-like superfamily protein	ATGGCACTGTCAGGGTCTTT	AATCTTGGGTCTTGCTTGTT
ppa007490m	12-oxophytodienoate reductase 2	AAGGCGGTGTCTTCTTCTGTC	TTGTGAGGTTAGTGGCTTGTCA
ppa010397m	allene oxide cyclase 3	GGGCACATATCAGTTCAGGG	CGGAGATGGCTCAATAGTCG
ppa012079m	allene oxide cyclase 4	CGTATCTGGCTGTGACTGGT	GAAGTTGGAGATTGTGGCTTGA
Reference genes
Gene	Gene description	Accession number	Forward primer sequence	Reverse primer sequence
TEF2	Translation elongation factor 2	JQ732180	AGCAAGTCACCCAACAAGCATA	CCAACCAAACTCTTCAGCCAAT
