# Supplementary material for: Gene Expression Changes during the Gummosis Development of Peach Shoots in Response to Lasiodiplodia theobromae Infection Using RNA-Seq
Source: Front Physiol. 2016 May 9;7:170. doi: 10.3389/fphys.2016.00170 (PMC4861008; doi:10.3389/fphys.2016.00170)
Supplement: Supplementary file 8 [file Table8.XLSX]

## Sheet: Sheet1
RPKM values of the differentially expressed genes involved in flavonoid biosynthesis
gene	C12	C24	C48	C60	J12	J24	J48	J60	annotation
ppa000034m.g	107.39	32.55	39.49	15.19	136.8	127.46	130.42	95.6	acetyl-CoA carboxylase 1
ppa021814m.g	1.94	1.57	1.82	4.61	4.1	0.52	0.79	0.33	caffeoyl-CoA 3-O-methyltransferase
ppa006888m.g	340.65	331.41	507.47	147.8	1752.16	1464.64	1723.09	1331.02	Chalcone and stilbene synthase family protein
ppa006899m.g	255.33	214.95	304.9	106.71	930.5	891.51	949.84	831	Chalcone and stilbene synthase family protein
ppa008402m.g	877.61	675.89	1089.33	303.31	2687	2312.61	2753.11	2269.79	Chalcone and stilbene synthase family protein
ppa023080m.g	52.89	43.72	50.88	19.13	269.83	313.28	250.05	192.08	Chalcone and stilbene synthase family protein
ppa011276m.g	153.65	197.81	221.36	102.56	488.77	478.65	468.36	401.55	Chalcone-flavanone isomerase family protein
ppa018282m.g	30.44	12.24	6.71	13.07	68.15	29.52	14.22	13.21	cinnamate-4-hydroxylase
ppa004544m.g	378.25	225.49	243.36	100	653.07	770.69	804.5	615.14	cinnamate-4-hydroxylase
ppa004433m.g	358.49	260.4	241.57	118.16	970.36	1166.25	876.34	774.32	Cytochrome P450 superfamily protein
ppa004404m.g	35.77	27.17	14.64	16.96	28.22	21.24	32.33	20.71	cytochrome P450, family 98, subfamily A, polypeptide 3
ppa004406m.g	1.08	0.71	1.82	1.65	3.92	0.6	0.53	0.73	cytochrome P450, family 98, subfamily A, polypeptide 3
ppa004473m.g	8.24	9.83	10.23	18.46	12.96	36.53	28.16	27.7	cytochrome P450, family 98, subfamily A, polypeptide 3
ppa004474m.g	53.15	26.33	26.23	28.18	59.99	69.41	78.09	53.35	cytochrome P450, family 98, subfamily A, polypeptide 3
ppa008069m.g	223.76	137.38	248.69	114.37	938.6	959.07	1072.25	699.51	dihydroflavonol 4-reductase
ppa007636m.g	228.67	174.91	265.41	101.17	503.08	614.13	693.75	436.74	flavanone 3-hydroxylase
ppa008322m.g	17.54	9.65	14.32	11.47	8.8	2.64	5.99	6.01	flavonol synthase 1
ppa005872m.g	2.62	2.74	3.51	7.13	0.97	0.96	0.64	1.32	hydroxycinnamoyl-CoA shikimate/quinate hydroxycinnamoyl transferase
ppa005873m.g	3.42	1.84	3.88	11.52	3.18	3	3.19	0.66	hydroxycinnamoyl-CoA shikimate/quinate hydroxycinnamoyl transferase
ppa005910m.g	22.06	19.08	8.94	9.15	25.1	19.58	23.68	9.89	hydroxycinnamoyl-CoA shikimate/quinate hydroxycinnamoyl transferase
ppa019948m.g	0.55	0	0.1	1.82	0	0	0	0	hydroxycinnamoyl-CoA shikimate/quinate hydroxycinnamoyl transferase
ppa027223m.g	1.86	2	2.64	4.05	0.39	0.22	2.14	0.51	hydroxycinnamoyl-CoA shikimate/quinate hydroxycinnamoyl transferase
ppa020718m.g	1.58	2.11	1.45	3.74	1.88	4.53	1.57	1.55	hydroxycinnamoyl-CoA shikimate/quinate hydroxycinnamoyl transferase
ppa007738m.g	246.84	156.21	230.64	174.33	615.37	829.03	878.74	785.16	leucoanthocyanidin dioxygenase
ppa007994m.g	212.91	169.89	202.47	86	580.89	452.04	581.72	518.43	NAD(P)-binding Rossmann-fold superfamily protein
ppa008295m.g	124.13	117.04	110.91	66.38	387.71	272.33	235.47	216.33	NAD(P)-binding Rossmann-fold superfamily protein
ppa024512m.g	0.39	0.68	1.25	0.5	2	3.94	5.29	1.97	NAD(P)-binding Rossmann-fold superfamily protein
ppa010497m.g	38.5	41.84	23.18	24.45	90.79	50.33	55.55	27.15	S-adenosyl-L-methionine-dependent methyltransferases superfamily protein
