# Supplementary material for: Gene Expression Changes during the Gummosis Development of Peach Shoots in Response to Lasiodiplodia theobromae Infection Using RNA-Seq
Source: Front Physiol. 2016 May 9;7:170. doi: 10.3389/fphys.2016.00170 (PMC4861008; doi:10.3389/fphys.2016.00170)
Supplement: Supplementary file 9 [file Table9.XLSX]

## Sheet: Sheet1
RPKM values of the differentially expressed genes related to glycosyltransferase activity
Genes	C12	C24	C48	C60	J12	J24	J48	J60	Annotation
ppa001936m.g	27.17	20.65	26.79	32	5.29	2.75	5.53	9.95	cellulose synthase like E1
ppa001941m.g	1.85	1.32	1.01	0.43	6.36	7.85	7.19	1.43	cellulose synthase like E1
ppa001952m.g	1.37	3.05	1.65	1.54	0.22	6.09	3.83	0.89	cellulose synthase like E1
ppa018204m.g	0.42	0	0	0.07	0	0.12	0.05	0	cellulose synthase like E1
ppa001861m.g	1.9	0.22	1.49	0.2	67.89	67.14	31.47	7.59	cellulose synthase like G2
ppa001867m.g	1.57	0.08	0.25	0.14	29.27	49.84	11.32	1.86	cellulose synthase like G2
ppa001935m.g	2.18	8.72	4.34	5.12	0.9	3.57	2.28	6.59	cellulose synthase like G2
ppa001971m.g	3.24	5.45	6.89	2.51	3.62	1.57	1.26	1.9	cellulose synthase like G3
ppa001978m.g	97.51	56.92	60.44	33.04	53.96	53.44	46.98	48.89	cellulose synthase like G3
ppa004804m.g	1.98	0.85	1.62	3.88	4.99	8.28	22.02	23.48	don-glucosyltransferase 1
ppa006755m.g	31.17	30.53	28.98	26.05	87.72	66.23	71.37	53.88	Galactosyltransferase family protein
ppa022137m.g	0	0	0	1.47	1.72	10.16	22.24	15.55	Galactosyltransferase family protein
ppa015950m.g	0	0	0.17	1.3	1.57	34.78	44.02	38.01	Galactosyltransferase family protein
ppa005161m.g	28.57	49.72	87.63	128.99	308.41	250.55	259.18	151.64	indole-3-acetate beta-D-glucosyltransferase
ppa016890m.g	0.79	0.36	0.97	3.07	0.12	0.65	1.87	1.16	indole-3-acetate beta-D-glucosyltransferase
ppa021645m.g	0.52	0.85	0.39	0.45	333.84	443.9	271.92	86.25	indole-3-acetate beta-D-glucosyltransferase
ppa002422m.g	0.08	0.46	0.62	0.35	0.15	0.76	0.24	0.06	seed imbibition 2
ppa001730m.g	2.16	1.83	7.39	6.14	6.48	20.92	22.56	21.04	seed imbibition 2
ppa001535m.g	37.26	26.55	18.57	56.19	106	144.21	176.45	132.13	sucrose synthase 4
ppa007869m.g	4.57	4.07	5.62	4.88	23.63	25.11	22.62	10.87	UDP-glucosyl transferase 71C3
ppa004972m.g	95.2	50.94	68.57	78.13	23.37	23.5	33.49	37.88	UDP-glucosyl transferase 73B3
ppa014816m.g	1.47	0.24	1.05	0.22	23.66	23.93	9.28	3.19	UDP-glucosyl transferase 73B3
ppa018059m.g	0.16	0.67	0.72	0.48	22.64	20.62	16.09	6.05	UDP-glucosyl transferase 73B3
ppa019699m.g	0	0.49	0.1	0.67	0	0.47	0.47	0.44	UDP-glucosyl transferase 73B3
ppa016033m.g	6.98	24.11	23.27	9.21	92.45	229.18	228.11	118.06	UDP-glucosyl transferase 73B5
ppa017305m.g	0.25	0	0.09	0.53	0.11	0.33	0	0.17	UDP-glucosyl transferase 73B5
ppa004786m.g	12.67	17.76	21.9	14.89	53.43	48.29	61.78	58.01	UDP-glucosyl transferase 73C1
ppa014729m.g	0.38	0.24	0.48	1.63	1.98	2.06	3.41	8.05	UDP-glucosyl transferase 73C1
ppa018454m.g	51.07	38.25	29.3	32.89	86.71	107.59	168.06	143	UDP-glucosyl transferase 73C1
ppa017055m.g	0	0	0.1	0.22	0	0	0	0	UDP-glucosyl transferase 85A2
ppa018343m.g	8.66	10.9	17.23	16.11	5.51	1.48	10.13	8.89	UDP-glucosyl transferase 85A2
ppa021414m.g	0.51	0.6	2.9	2.35	3.33	0.37	1.98	0.97	UDP-glucosyl transferase 85A2
ppa019145m.g	0	0	0	0.23	0	0	0	0	UDP-glucosyl transferase 85A3
ppb021358m.g	0	0	0	0.35	0	0	0	0	UDP-glucosyl transferase 85A3
ppa025605m.g	0.77	0.12	0.1	0.11	33.23	13.31	15.53	1.52	UDP-glucosyl transferase 85A7
ppa005342m.g	38.48	27.54	48.9	46.11	57.68	45.72	83.2	85.05	UDP-glucosyl transferase 88A1
ppa014625m.g	0.47	3.05	0.35	0	0	0.94	0.14	0.48	UDP-glucosyl transferase 88A1
ppa017186m.g	1.99	2.39	2.49	4.18	2.56	2.3	3.34	2.69	UDP-glucosyl transferase 88A1
ppa020773m.g	0.69	0.48	1.23	0.24	0	0.12	0.2	0.35	UDP-glucosyl transferase 88A1
ppa025073m.g	108.1	127.31	55.17	27.02	31.04	387.28	377.35	202	UDP-glucosyl transferase 88A1
ppb025297m.g	14.35	16.21	10.91	9.69	52.74	60.73	60.88	48.53	UDP-glucosyl transferase 88A1
ppa005075m.g	19.93	51.32	32.54	39.61	51.37	69.58	51.26	77.33	UDP-glucosyl transferase 88A1
ppa005427m.g	44.7	8.31	4.83	2.15	349.19	250.7	106.17	29.94	UDP-glucosyl transferase 88A1
ppa015127m.g	32.86	44.37	35.22	34.76	35.36	25.52	31.28	34.2	UDP-glucosyl transferase 88A1
ppa016486m.g	4.57	6.23	4.68	4.95	0.99	2.87	1.93	4.36	UDP-glucosyltransferase 74F2
ppa016760m.g	0.56	1.32	1.26	0.69	0	0	1.01	0.95	UDP-glucosyltransferase 74F2
ppa005294m.g	652.52	500.39	568.16	558.38	729.31	476.5	787.58	718.48	UDP-glucosyltransferase 74F2
ppa004957m.g	0.13	0.95	1.87	2.62	23.87	30.32	27.23	23.3	UDP-Glycosyltransferase superfamily protein
ppa005052m.g	0.52	1.08	2.91	1.97	2.3	1.84	1.92	2.02	UDP-Glycosyltransferase superfamily protein
ppa005277m.g	0.1	0	0	0.09	2.33	10.79	0.3	0	UDP-Glycosyltransferase superfamily protein
ppa005290m.g	115.01	134.47	153.27	161.51	277.54	362.36	359.51	242.55	UDP-Glycosyltransferase superfamily protein
ppa018557m.g	13.07	19.35	23.96	29.36	18.75	25.97	46.17	50.97	UDP-Glycosyltransferase superfamily protein
ppa021727m.g	9.82	26.36	23.07	22.25	22.03	80.42	86.9	62.92	UDP-Glycosyltransferase superfamily protein
ppa025943m.g	5.16	9.64	6.72	8.2	20.1	25.28	8.03	7.15	UDP-Glycosyltransferase superfamily protein
ppa026108m.g	0	0.32	0	0	0	0.24	0	0	UDP-Glycosyltransferase superfamily protein
ppa023599m.g	5.06	8.81	17.87	9.64	22.99	270.33	346.55	180.05	UDP-Glycosyltransferase superfamily protein
ppa005515m.g	44.01	65.28	54.78	27.29	165.51	60.9	21.08	25.89	UDP-Glycosyltransferase superfamily protein
ppa018898m.g	0	0	0	0	0	0.64	0	0	UDP-Glycosyltransferase superfamily protein
ppa005173m.g	0.13	0.73	6.99	2.56	6.2	17.36	33.2	21.87	UDP-Glycosyltransferase superfamily protein
ppa005187m.g	0.13	0	0.1	0	1.99	2.06	3.59	0.8	UDP-Glycosyltransferase superfamily protein
ppa005517m.g	17.84	15.5	9.91	14.39	4.48	9.51	8.33	7.37	UDP-Glycosyltransferase superfamily protein
ppa015133m.g	0.13	0.25	0.2	0	164.69	92.8	30.79	2.87	UDP-Glycosyltransferase superfamily protein
ppa005539m.g	0.41	0.38	0.1	0.23	15.79	6.18	4.27	3.96	UDP-Glycosyltransferase superfamily protein
ppa019804m.g	0.13	0	0.1	0	3.12	4.64	0.78	0.09	UDP-Glycosyltransferase superfamily protein
ppa025141m.g	0.51	0.24	0	0.32	0	0	0.08	0	UDP-Glycosyltransferase superfamily protein
ppa026557m.g	17.14	23.65	55.21	62.66	10.37	19.2	36.98	60.08	UDP-Glycosyltransferase superfamily protein
ppa005722m.g	52.7	27.84	33.5	30.55	26.6	25.08	36.17	24.24	Uridine diphosphate glycosyltransferase 74E2
ppa005780m.g	118.6	81.55	62.57	40.31	103.51	75.57	121.49	99.58	Uridine diphosphate glycosyltransferase 74E2
ppa012496m.g	5.96	5.52	4.45	2.14	188.44	114.55	30.41	19.64	Uridine diphosphate glycosyltransferase 74E2
ppa005386m.g	0	0.04	0	0.11	0	0	0	0	Uridine diphosphate glycosyltransferase 74E2
ppa005475m.g	2.39	0	0.26	0.1	16.4	8.53	1.97	1.16	Uridine diphosphate glycosyltransferase 74E2
ppa016444m.g	6.95	4.2	8.73	17.33	0.24	1.43	1.91	5.3	Uridine diphosphate glycosyltransferase 74E2
ppa016883m.g	0	0	0	0.08	0	0	0	0	Uridine diphosphate glycosyltransferase 74E2
ppa020804m.g	32.03	31.2	51.22	22.7	33.81	82.15	114.55	61.55	Uridine diphosphate glycosyltransferase 74E2
ppa023990m.g	0.85	3.9	3.79	0	4.61	22.57	9.16	11.99	Uridine diphosphate glycosyltransferase 74E2
ppa026200m.g	5.05	26.28	11.3	1.72	28.35	137.51	59.11	70.49	Uridine diphosphate glycosyltransferase 74E2
ppa016380m.g	3.26	7.37	9.33	8.92	0.32	0.26	2.59	3.07
ppb016872m.g	1.3	1.2	0.73	0.83	0.29	0.69	0.96	0.44
ppa018486m.g	2.3	2.34	2.03	1.17	1.56	2.69	3.56	0.77
ppb009860m.g	0	0	0	0	8.29	17.64	2.83	0.29
ppb025266m.g	1.76	2.54	7.35	2.61	3.54	5.56	8.62	4.75
ppa013181m.g	48.02	4.29	46.29	16.22	23.44	58.32	250.66	191.94
