# Supplementary material for: Gene Expression Changes during the Gummosis Development of Peach Shoots in Response to Lasiodiplodia theobromae Infection Using RNA-Seq
Source: Front Physiol. 2016 May 9;7:170. doi: 10.3389/fphys.2016.00170 (PMC4861008; doi:10.3389/fphys.2016.00170)
Supplement: Supplementary file 10 [file Table10.XLSX]

## Sheet: pectin-related genes
The expression patterns of the pectin-related genes
J12 vs. C12	Gene	logFC	p-value	Regulation mode	Gene Description
	ppa021446m.g	34.715	9.18355e-41	Up	Plant invertase/pectin methylesterase inhibitor superfamily
	ppa007271m.g	30.9816	0.000976563	Up	Pectin lyase-like superfamily protein
	ppa024542m.g	30.4671	0.0078125	Up	Pectin lyase-like superfamily protein
	ppa003578m.g	5.23468	3.97576e-20	Up	Plant invertase/pectin methylesterase inhibitor superfamily
	ppa014642m.g	2.18442	3.19613e-09	Up	Pectin lyase-like superfamily protein
	ppa004357m.g	1.92334	1.61795e-09	Up	Pectin lyase-like superfamily protein
	ppa005015m.g	1.86172	2.91034e-13	Up	Pectin lyase-like superfamily protein
	ppa011699m.g	1.67406	8.22027e-44	Up	Plant invertase/pectin methylesterase inhibitor superfamily protein
	ppa011607m.g	1.57764	0	Up	Plant invertase/pectin methylesterase inhibitor superfamily protein
	ppa003639m.g	1.40737	8.16109e-22	Up	Plant invertase/pectin methylesterase inhibitor superfamily
	ppa008474m.g	1.22576	2.08455e-08	Up	polygalacturonase inhibiting protein 1
	ppa015202m.g	-1.02724	0.00193144	Down	pectin methylesterase 44
	ppa018224m.g	-1.42298	5.74516e-47	Down	Pectin lyase-like superfamily protein
	ppa006718m.g	-1.48972	6.38521e-79	Down	Pectinacetylesterase family protein
	ppa004881m.g	-1.53666	3.98319e-10	Down	Pectin lyase-like superfamily protein
	ppa000593m.g	-1.71654	4.23564e-103	Down	Cellulose synthase family protein
	ppa005761m.g	-1.75719	5.03214e-09	Down	Pectin lyase-like superfamily protein
	ppb014879m.g	-1.94861	5.88424e-62	Down	Pectinacetylesterase family protein
	ppa005208m.g	-3.55974	0.00341797	Down	Plant invertase/pectin methylesterase inhibitor superfamily
	ppa003433m.g	-31.2194	0.000488281	Down	pectin methylesterase 61
J24 vs. C24	Gene	logFC	p-value	Regulation mode	Gene Description
	ppa007271m.g	32.5484	1.07684e-09	Up	Pectin lyase-like superfamily protein
	ppa021446m.g	32.121	1.49012e-08	Up	Plant invertase/pectin methylesterase inhibitor superfamily
	ppa004413m.g	31.3505	3.05176e-05	Up	Plant invertase/pectin methylesterase inhibitor superfamily
	ppa019121m.g	30.4329	0.00390625	Up	Pectin lyase-like superfamily protein
	ppa003578m.g	4.9698	6.13609e-51	Up	Plant invertase/pectin methylesterase inhibitor superfamily
	ppa011478m.g	4.77377	5.87399e-15	Up	Plant invertase/pectin methylesterase inhibitor superfamily protein
	ppa006229m.g	3.53091	0.000976563	Up	Pectin lyase-like superfamily protein
	ppa011794m.g	3.08345	0.00634766	Up	Plant invertase/pectin methylesterase inhibitor superfamily protein
	ppa014642m.g	2.71149	1.54889e-09	Up	Pectin lyase-like superfamily protein
	ppa005310m.g	2.482	0.000113074	Up	Pectin lyase-like superfamily protein
	ppa003639m.g	2.24001	7.05394e-74	Up	Plant invertase/pectin methylesterase inhibitor superfamily
	ppa003400m.g	2.16834	1.38141e-11	Up	Plant invertase/pectin methylesterase inhibitor superfamily
	ppa006446m.g	1.99906	1.16397e-08	Up	Pectinacetylesterase family protein
	ppa004300m.g	1.79627	3.10612e-25	Up	Plant invertase/pectin methylesterase inhibitor superfamily
	ppa006392m.g	1.57461	7.61423e-62	Up	Pectin lyase-like superfamily protein
	ppa005761m.g	1.17223	3.99037e-14	Up	Pectin lyase-like superfamily protein
	ppa011699m.g	1.08869	5.33703e-14	Up	Plant invertase/pectin methylesterase inhibitor superfamily protein
	ppa004881m.g	1.03746	1.06271e-11	Up	Pectin lyase-like superfamily protein
	ppa021385m.g	-1.07738	1.90397e-19	Down	Pectin lyase-like superfamily protein
	ppa006718m.g	-1.1978	2.81515e-94	Down	Pectinacetylesterase family protein
	ppa018224m.g	-1.55495	1.09396e-52	Down	Pectin lyase-like superfamily protein
	ppa004002m.g	-1.82767	2.80458e-11	Down	Pectin lyase-like superfamily protein
	ppa011318m.g	-1.87848	6.53997e-07	Down	Plant invertase/pectin methylesterase inhibitor superfamily protein
	ppa024386m.g	-2.49145	0.00234985	Down	Plant invertase/pectin methylesterase inhibitor superfamily
J48 vs. C48	Gene	logFC	p-value	Regulation mode	Gene Description
	ppa007271m.g	36.0657	3.58165e-135	Up	Pectin lyase-like superfamily protein
	ppa011478m.g	35.6758	5.29288e-104	Up	Plant invertase/pectin methylesterase inhibitor superfamily protein
	ppa021953m.g	32.5954	2.6148e-12	Up	Pectin lyase-like superfamily protein
	ppa004413m.g	31.5954	2.38419e-07	Up	Plant invertase/pectin methylesterase inhibitor superfamily
	ppa016502m.g	30.5954	0.000488281	Up	Pectin lyase-like superfamily protein
	ppa021446m.g	4.89378	1.94123e-08	Up	Plant invertase/pectin methylesterase inhibitor superfamily
	ppa019121m.g	3.26929	0.000156522	Up	Pectin lyase-like superfamily protein
	ppa018113m.g	3.00626	4.4337e-07	Up	Pectin lyase-like superfamily protein
	ppa006229m.g	2.85425	0.00257683	Up	Pectin lyase-like superfamily protein
	ppa014642m.g	2.61507	6.90142e-09	Up	Pectin lyase-like superfamily protein
	ppa005761m.g	2.52227	3.46996e-88	Up	Pectin lyase-like superfamily protein
	ppa006392m.g	2.47731	0	Up	Pectin lyase-like superfamily protein
	ppa004357m.g	2.3624	6.96017e-05	Up	Pectin lyase-like superfamily protein
	ppa003639m.g	2.32306	1.55528e-55	Up	Plant invertase/pectin methylesterase inhibitor superfamily
	ppa003578m.g	2.12911	5.37832e-06	Up	Plant invertase/pectin methylesterase inhibitor superfamily
	ppa004300m.g	2.02672	1.29697e-21	Up	Plant invertase/pectin methylesterase inhibitor superfamily
	ppa004881m.g	1.94874	1.47936e-38	Up	Pectin lyase-like superfamily protein
	ppa015829m.g	1.71995	0.000305864	Up	pectin methylesterase inhibitor 1
	ppa011699m.g	1.68584	1.78188e-70	Up	Plant invertase/pectin methylesterase inhibitor superfamily protein
	ppa004437m.g	1.59122	1.35969e-10	Up	Plant invertase/pectin methylesterase inhibitor superfamily
	ppa018641m.g	1.43922	0.00904119	Up	Pectinacetylesterase family protein
	ppa008479m.g	2.4068	4.12576e-05	Up	polygalacturonase inhibiting protein 1
	ppa008474m.g	1.69306	5.35636e-62	Up	polygalacturonase inhibiting protein 1
	ppa017408m.g	-1.5636	0.000234446	Down	polygalacturonase 2
	ppa003712m.g	1.33924	2.18772e-35	Up	polygalacturonase 2
	ppa003047m.g	1.202	3.3609e-115	Up	Plant invertase/pectin methylesterase inhibitor superfamily
	ppa021385m.g	-2.55668	2.39999e-77	Down	Pectin lyase-like
J60 vs. C60	Gene	logFC	p-value	Regulation mode	Gene Description
	ppa007271m.g	35.747	2.48976e-96	Up	Pectin lyase-like superfamily protein
	ppa011478m.g	6.41091	2.80906e-50	Up	Plant invertase/pectin methylesterase inhibitor superfamily protein
	ppa014642m.g	3.19977	0.000277162	Up	Pectin lyase-like superfamily protein
	ppa003639m.g	2.96823	6.06525e-56	Up	Plant invertase/pectin methylesterase inhibitor superfamily
	ppa019121m.g	2.67621	0.000533521	Up	Pectin lyase-like superfamily protein
	ppa024542m.g	2.6022	2.82888e-06	Up	Pectin lyase-like superfamily protein
	ppa011699m.g	1.82369	3.74562e-27	Up	Plant invertase/pectin methylesterase inhibitor superfamily protein
	ppa015202m.g	1.29288	0.00106577	Up	pectin methylesterase 44
	ppa005960m.g	1.08667	7.76195e-25	Up	Pectin lyase-like superfamily protein
	ppa007270m.g	-1.1328	1.37364e-12	Down	Pectin lyase-like superfamily protein
	ppa011560m.g	-1.32379	0.00642658	Down	Plant invertase/pectin methylesterase inhibitor superfamily protein
	ppa004437m.g	-1.98938	1.97029e-12	Down	Plant invertase/pectin methylesterase inhibitor superfamily
	ppa004357m.g	-2.06076	0.00151372	Down	Pectin lyase-like superfamily protein
	ppa007506m.g	-2.4018	3.62458e-07	Down	Pectinacetylesterase family protein
	ppa018224m.g	-2.70144	0	Down	Pectin lyase-like superfamily protein
	ppa003400m.g	-2.84107	1.04048e-43	Down	Plant invertase/pectin methylesterase inhibitor superfamily
	ppa024139m.g	-2.98676	6.60419e-05	Down	Pectin lyase-like superfamily protein
	ppa011318m.g	-3.24318	3.5912e-38	Down	Plant invertase/pectin methylesterase inhibitor superfamily protein
	ppa007112m.g	-3.27799	1.23313e-07	Down	Pectin lyase-like superfamily protein
	ppa004002m.g	-3.34098	1.10416e-128	Down	Pectin lyase-like superfamily protein
	ppa018113m.g	-3.42333	1.19019e-14	Down	Pectin lyase-like superfamily protein
	ppa005391m.g	-4.1856	1.45377e-50	Down	Pectin lyase-like superfamily protein
	ppa012444m.g	-31.5922	3.8147e-06	Down	Plant invertase/pectin methylesterase inhibitor superfamily protein
	ppa003433m.g	-32.1486	7.45058e-09	Down	pectin methylesterase 61

## Sheet: cellulose-related genes
The expression patterns of the cellulose-related genes
J12 vs. C12	Gene	logFC	p-value	Regulation mode	Gene Description
	ppa001861m.g	5.35165	1.21716e-252	Up	cellulose synthase like G2
	ppa001867m.g	4.41029	5.05806e-95	Up	cellulose synthase like G2
	ppa018877m.g	2.38779	5.29958e-06	Up	cellulose synthase like E1
	ppa001941m.g	2.02522	2.58267e-10	Up	cellulose synthase like E1
	ppa003807m.g	-1.1183	9.4659e-25	Down	Cellulase (glycosyl hydrolase family 5) protein
	ppa000557m.g	-1.18708	5.25026e-34	Down	cellulose synthase 6
	ppa000593m.g	-1.71654	4.23564e-103	Down	Cellulose synthase family protein
	ppa001936m.g	-2.18088	4.60987e-39	Down	cellulose synthase like E1
	ppa001952m.g	-2.38981	0.00442505	Down	cellulose synthase like E1
	ppa024725m.g	-3.29671	0.000121117	Down	cellulose synthase family protein
J24 vs. C24	Gene	logFC	p-value	Regulation mode	Gene Description
	ppa001867m.g	9.34341	1.01137e-203	Up	cellulose synthase like G2
	ppa001861m.g	8.25338	4.13384e-284	Up	cellulose synthase like G2
	ppa018877m.g	5.89081	1.37427e-17	Up	cellulose synthase like E1
	ppa001941m.g	2.64639	1.39663e-17	Up	cellulose synthase like E1
	ppa004719m.g	2.20108	5.68697e-38	Up	cellulase 3
	ppa001909m.g	1.85432	3.75324e-06	Up	cellulose synthase-like B4
	ppa004653m.g	1.06066	4.91063e-07	Up	cellulase 2
	ppa001935m.g	-1.28775	1.93032e-08	Down	cellulose synthase like G1
	ppa001971m.g	-1.79744	2.40203e-09	Down	cellulose synthase like G3
	ppa001936m.g	-2.92852	4.75158e-52	Down	cellulose synthase like E1
J48 vs. C48	Gene	logFC	p-value	Regulation mode	Gene Description
	ppa001867m.g	5.52353	2.84409e-52	Up	cellulose synthase like G2
	ppa001861m.g	4.42418	2.82939e-134	Up	cellulose synthase like G2
	ppa004653m.g	2.91213	1.45545e-51	Up	cellulase 2
	ppa001941m.g	2.8442	1.98398e-21	Up	cellulose synthase like E1
	ppa018877m.g	2.77179	0.00442505	Up	cellulose synthase like E1
	ppa004719m.g	1.51083	5.08212e-32	Up	cellulase 3
	ppa001952m.g	1.26929	3.88501e-05	Up	cellulose synthase like E1
	ppa000618m.g	-1.7751	0.00332689	Down	Cellulose synthase family protein
	ppa001936m.g	-2.26563	9.45804e-61	Down	cellulose synthase like E1
	ppa001971m.g	-2.43115	2.22209e-19	Down	cellulose synthase like G3
J60 vs. C60	Gene	logFC	p-value	Regulation mode	Gene Description
	ppa001861m.g	5.22053	3.61473e-31	Up	cellulose synthase like G2
	ppa001867m.g	3.7206	7.66013e-07	Up	cellulose synthase like G2
	ppa001909m.g	3.37664	0.00183105	Up	cellulose synthase-like B4
	ppa001941m.g	1.67621	0.00813006	Up	cellulose synthase like E1
	ppa000559m.g	-1.37246	7.58304e-129	Down	cellulose synthase A9
	ppa001936m.g	-1.68821	1.12873e-43	Down	cellulose synthase like E1
	ppa021772m.g	-1.96122	0.000294077	Down	cellulose synthase-like D3
